# Supplementary material for: Fast Sodium Ion Conductivity in Pristine Na8SnP4: Synthesis, Structure and Properties of the Two Polymorphs LT‐Na8SnP4 and HT‐Na8SnP4
Source: Angew Chem Int Ed Engl. 2025 Apr 29;64(21):e202419381. doi: 10.1002/anie.202419381 (PMC12087866; doi:10.1002/anie.202419381)
Supplement: Supplementary file 2 — Supporting Information [file ANIE-64-e202419381-s001.zip]

Archive with 2 entries (2 files):
- HT-Na8SnP4_2311919.cif
- LT_Na8SnP4_2311948.cif
