# Supplementary material for: Fast Sodium Ion Conductivity in Pristine Na8SnP4: Synthesis, Structure and Properties of the Two Polymorphs LT‐Na8SnP4 and HT‐Na8SnP4
Source: Angew Chem Int Ed Engl. 2025 Apr 29;64(21):e202419381. doi: 10.1002/anie.202419381 (PMC12087866; doi:10.1002/anie.202419381)
Supplement: Supplementary file 2 — Supporting Information [file ANIE-64-e202419381-s001.zip › HT-Na8SnP4_2311919.cif]

data_global


_publ_section_keywords           
;
powder diffraction, synchrotron
;
#Added by publCIF


_audit_update_record             
;
2023-11-23 # Formatted by publCIF

;
_publcif_datablock.id            {9e78d467-9eec-49d9-8e06-78378b1eaf8c}

_publ_manuscript_text            
;
(type here to add)
;
#=============================================================================

# 1. SUBMISSION DETAILS

_publ_contact_author_name        'F\"assler, Thomas F.'
_publ_contact_author_address     
;
 Department of Chemistry
 Technische Universit\"at M\"unchen
 Lichtenbergstr. 4
 D-85747 Garching
 Germany
;
_publ_contact_author_email       thomas.faessler@tum.de
_publ_contact_author_fax         (49)8928913131
_publ_contact_author_phone       (49)8928913186

_publ_contact_letter             ?

_publ_requested_journal          ?
_publ_requested_coeditor_name    .
_publ_requested_category         .

# Definition of non standard CIF items (Reliability indices used in FULLPROF) 

loop_
_publ_manuscript_incl_extra_item
_publ_manuscript_incl_extra_info
_publ_manuscript_incl_extra_defn
#      Name                               Explanation                 Standard?
#     ------                              -----------                 ---------
'_pd_proc_ls_prof_cR_factor' 'Prof. R-factor CORRECTED for background' no
'_pd_proc_ls_prof_cwR_factor' 'wProf.R-factor CORRECTED for background' no
'_pd_proc_ls_prof_cwR_expected' 'wProf.Expected CORRECTED for background' no
'_pd_proc_ls_prof_chi2' 'Chi-square for all considered points' no
'_pd_proc_ls_prof_echi2' 'Chi-2 for points with Bragg contribution' no
#=============================================================================

# 3. TITLE AND AUTHOR LIST

_publ_section_title              
;
'HT-Na8SnP4'
;
_publ_section_title_footnote     .

loop_
_publ_author_name
_publ_author_footnote
_publ_author_address


'Botta, Manuel' ?
; Technische Universit\"at M\"unchen 
  School of Natural Sciences 
  Department of Chemistry 
  Chair of Inorganic and Metal-Organic Chemistry 
  Lichtenbergstr. 4 
  85748 Garching 
  Germany 
;
'F\"assler, Thomas F.' ?
; Technische Universit\"at M\"unchen
  School of Natural Sciences 
  Department of Chemistry 
  Chair of Inorganic Chemistry with Focus on New Materials 
  Lichtenbergstr. 4 
  85748 Garching 
  Germany 
;

#=============================================================================

data_HT-Na8SnP4
loop_
_audit_author_name
_audit_author_address
'Manuel Botta'
;Technical University of Munich
Germany
;
_iucr_refine_instructions_details 
;
 Pattern#  1 Phase No.:  1 HT-Na8SnP4         563 reflections, N&T:        0    0.00    
!  SPGR: 112;  CELL:     13.42471    13.42471    13.53135    90.00000    90.00000    90.00000
(3i4,2f12.4,i4,3f8.4)
  0.6948   0   0
   1   0   0      185.4395        1.1017   1
   1   0   1       20.1086        0.2280   1
   1   1   0      317.6189        1.9932   1
   0   0   2    33859.7930        4.5958   1
   2   0   0    33166.2930        4.0603   1
   1   0   2    30933.7676        3.0882   1
   2   0   1    28051.0059        1.5146   1
   2   1   0    25248.5352        1.5249   1
   1   1   2    27735.7305        1.8129   1
   2   1   1    27836.1484        3.6647   1
   2   0   2      180.7189        1.1378   1
   2   2   0      536.3794        3.1845   1
   2   1   2      297.9823        1.5088   1
   3   0   0       41.2884        0.6788   1
   1   0   3      619.9551        1.6757   1
   3   0   1        5.6408        0.0290   1
   3   1   0      125.7953        0.8894   1
   3   1   1      360.4892        1.1721   1
   2   2   2   102047.7422       10.6475   1
   2   0   3    15352.7246        2.2719   1
   3   0   2    15685.9941        1.6012   1
   3   2   0    19505.1074        2.4013   1
   2   1   3    15330.5713        1.4213   1
   3   1   2    15807.5674        1.1202   1
   3   2   1    14332.5098        1.2728   1
   0   0   4    99954.8281       14.9506   1
   4   0   0   103349.3750        9.9234   1
   1   0   4     1406.7274        1.8611   1
   3   2   2      646.6919        0.8382   1
   4   0   1      237.4450        0.4018   1
   4   1   0      441.1772        0.9612   1
   1   1   4      641.6510        1.1360   1
   3   0   3      754.1804        1.2212   1
   4   1   1      649.7957        1.1987   1
   3   3   0      330.0464        0.7280   1
   3   1   3      384.2170        1.4863   1
   2   0   4    27534.7402        3.4590   1
   4   0   2    48312.5312        3.7973   1
   4   2   0    25141.7969        2.5270   1
   2   1   4    10462.2188        1.7355   1
   4   1   2    15955.4580        1.5608   1
   4   2   1    12422.1885        1.3584   1
   3   2   3    30288.0645        2.5908   1
   3   3   2    34145.2812        2.9803   1
   2   2   4      161.7401        1.1749   1
   4   2   2     2007.3701        1.9290   1
   3   0   4      743.1843        0.5376   1
   4   0   3      238.6935        0.5204   1
   4   3   0      366.3647        1.0713   1
   5   0   0      613.6553        1.7945   1
   1   0   5      109.9579        0.1422   1
   3   1   4     8953.4658        1.7827   1
   4   1   3     6671.6230        1.1104   1
   4   3   1     6612.7891        1.5675   1
   5   0   1      608.3755        0.1442   1
   5   1   0       68.9420        0.0189   1
   5   1   1      365.7099        0.7294   1
   2   0   5    10557.9922        2.0730   1
   3   2   4    21472.0977        1.7865   1
   4   2   3    23171.6309        1.4653   1
   4   3   2    23430.3965        1.6374   1
   5   0   2     9116.6826        0.6371   1
   5   2   0     7282.5527        0.8290   1
   2   1   5     6787.8999        1.6602   1
   5   1   2     5285.2612        1.0435   1
   5   2   1     7315.4424        1.4548   1
   4   0   4   894391.5625       27.7675   1
   4   4   0   892077.1250       27.1232   1
   4   1   4     1156.4401        0.3703   1
   5   2   2      369.6039        0.4037   1
   3   0   5       13.8576        0.1649   1
   3   3   4      987.2491        2.5107   1
   4   3   3       75.3596        0.1923   1
   5   0   3      715.3922        1.8255   1
   5   3   0      129.7007        1.2219   1
   3   1   5      517.7808        1.5081   1
   5   1   3      342.5090        0.5711   1
   5   3   1     1677.5175        1.3278   1
   0   0   6    35492.4219       13.1228   1
   4   2   4    32930.7695        3.2755   1
   4   4   2    36901.2695        4.1448   1
   6   0   0    14926.2402        2.1972   1
   1   0   6     7906.6240        3.1819   1
   6   0   1     7453.5229        2.7878   1
   6   1   0     4127.9771        1.5903   1
   1   1   6     4889.1777        1.9904   1
   3   2   5    15035.4121        2.2984   1
   5   2   3    18833.7949        2.3117   1
   5   3   2    16769.7363        2.3523   1
   6   1   1     3162.5471        0.5869   1
   2   0   6       44.2723        0.5852   1
   6   0   2      540.3560        1.9170   1
   6   2   0      180.1567        0.9507   1
   2   1   6      135.9124        0.9077   1
   4   0   5        7.2342        0.0200   1
   4   3   4      326.4648        0.2778   1
   5   0   4      317.9717        0.2706   1
   6   1   2      130.7111        0.1999   1
   6   2   1      139.2505        0.3322   1
   5   4   0        0.0227        0.0001   1
   4   1   5     2948.9502        1.8131   1
   5   1   4     3187.8826        1.5001   1
   5   4   1     2564.8674        1.4055   1
   5   3   3     1014.9659        1.1224   1
   2   2   6    69836.5781        8.3080   1
   6   2   2    59725.5820        4.9347   1
   3   0   6    23278.0410        3.8939   1
   4   2   5    15688.2002        1.8391   1
   5   2   4    18371.8652        1.7355   1
   6   0   3    25474.7070        2.2904   1
   5   4   2    14074.3906        1.3934   1
   6   3   0    22030.3711        2.8465   1
   3   1   6    30428.2793        3.4589   1
   6   1   3    31976.8125        3.0437   1
   6   3   1    27802.9785        3.0454   1
   4   4   4    97143.9141       11.7725   1
   3   2   6      108.5750        0.2476   1
   6   2   3      186.6613        0.1367   1
   6   3   2     1079.0310        0.9652   1
   7   0   0     1086.8489        1.2282   1
   1   0   7     3104.5173        3.2479   1
   4   3   5      422.5562        0.5660   1
   5   0   5     1359.3834        1.8208   1
   5   3   4       71.2167        0.1335   1
   5   4   3      547.2903        0.9425   1
   7   0   1      389.4552        0.8712   1
   7   1   0      180.2226        0.4411   1
   5   5   0     1249.0983        3.0583   1
   5   1   5      164.5471        1.0999   1
   7   1   1     1228.3478        1.8311   1
   4   0   6    17826.9316        5.8812   1
   6   0   4    35279.1133        5.7075   1
   6   4   0    34013.6836        4.7684   1
   2   0   7    18511.1738        2.9196   1
   4   1   6    22620.7578        2.9039   1
   6   1   4    24539.8809        2.7153   1
   7   0   2    15612.4707        1.3672   1
   6   4   1    23299.6152        2.0125   1
   7   2   0    20871.1348        1.8289   1
   2   1   7    23149.4316        2.5814   1
   3   3   6    13711.1152        2.1113   1
   5   2   5    14470.3457        2.1487   1
   6   3   3     7071.0562        0.8596   1
   5   5   2     9419.2754        1.0470   1
   7   1   2    22487.9004        2.4994   1
   7   2   1    17748.0586        2.2658   1
   4   2   6       89.9756        0.2763   1
   6   2   4      284.6556        0.8212   1
   6   4   2      709.7870        1.2628   1
   5   4   4       78.2677        0.3718   1
   7   2   2      466.0708        0.9354   1
   3   0   7       66.8381        1.0435   1
   7   0   3      485.9190        2.5872   1
   7   3   0     1091.2793        2.6637   1
   3   1   7      339.6853        0.9374   1
   5   3   5      383.1174        1.1802   1
   7   1   3      911.3803        1.7571   1
   7   3   1      408.9523        0.9449   1
   4   3   6    11452.2285        2.0109   1
   5   0   6    19257.1973        3.3814   1
   6   0   5    22218.3613        3.7398   1
   6   3   4     6853.8955        1.1867   1
   6   4   3     8047.8608        1.2771   1
   6   5   0    29280.9043        4.2685   1
   3   2   7    15490.1953        2.2170   1
   5   1   6    22456.8555        2.6241   1
   6   1   5    21087.0254        2.5379   1
   7   2   3    15871.5430        1.5767   1
   7   3   2    19978.4102        1.8692   1
   6   5   1    23416.5703        2.4956   1
   0   0   8   477637.3438       46.0067   1
   1   0   8      816.6478        0.0570   1
   8   0   0   481721.5312       33.6980   1
   4   0   7       19.2382        0.0049   1
   5   2   6      385.2907        0.2378   1
   6   2   5      219.0234        0.1851   1
   7   0   4       41.6925        0.0319   1
   6   5   2     1254.7115        0.6161   1
   8   0   1      216.2437        0.1102   1
   1   1   8     8989.3838        4.7321   1
   7   4   0       10.6560        0.0057   1
   8   1   0      212.2100        0.1137   1
   4   1   7      324.2044        0.6994   1
   5   4   5      384.3893        0.9239   1
   5   5   4      355.8449        0.4742   1
   7   1   4      579.0787        0.7717   1
   7   4   1      661.2559        0.3362   1
   8   1   1     6289.7485        3.1982   1
   7   3   3      199.7053        0.1060   1
   2   0   8    32112.9922        7.9485   1
   4   4   6    29073.3926        5.8035   1
   6   4   4    16839.3477        2.3629   1
   8   0   2    32563.2051        3.3108   1
   2   1   8    14384.8066        1.4877   1
   8   2   0    25389.6582        2.6424   1
   4   2   7    12335.8145        2.3487   1
   7   2   4    15119.5693        2.5558   1
   7   4   2    14746.2188        1.6641   1
   8   1   2    16707.2129        1.8855   1
   8   2   1    14579.0000        1.8369   1
   5   3   6     5815.7900        2.0996   1
   6   3   5     4318.0771        1.8782   1
   6   5   3     3213.2427        2.4007   1
   2   2   8     1337.5509        4.6771   1
   6   0   6       36.6522        0.1308   1
   8   2   2     2337.4453        2.9576   1
   3   0   8     1511.2810        1.9762   1
   6   6   0       87.2367        0.1160   1
   6   1   6      409.2028        1.0967   1
   8   0   3      827.6092        1.1246   1
   3   1   8      419.9527        0.4235   1
   8   3   0       20.4762        0.0203   1
   4   3   7     3958.8455        2.5543   1
   5   0   7      689.5262        0.4449   1
   7   0   5       10.1133        0.0119   1
   7   3   4     5039.0684        2.4688   1
   7   4   3     3639.2539        1.7145   1
   8   1   3      427.5159        0.2014   1
   8   3   1     1090.5015        0.9459   1
   7   5   0      108.5126        0.1028   1
   5   1   7      195.9625        0.4730   1
   7   1   5     1233.5476        1.5420   1
   7   5   1      746.9541        0.6140   1
   6   2   6    46682.8789        6.3115   1
   6   6   2    40789.2188        7.1910   1
   3   2   8     9969.9004        1.9440   1
   5   4   6     4883.4761        1.9900   1
   6   4   5     4807.7803        1.4657   1
   6   5   4     3146.2815        0.7127   1
   8   2   3    11064.9902        1.9724   1
   8   3   2    15197.0664        2.8344   1
   5   2   7     9901.1357        3.0907   1
   7   2   5     7937.7070        3.0519   1
   7   5   2    13083.1953        3.7992   1
   4   0   8    72656.8906       12.1257   1
   8   0   4    79550.7266        9.5739   1
   4   1   8      713.6703        0.0826   1
   8   4   0    83223.5703        9.7398   1
   6   3   6      902.7206        0.4051   1
   1   0   9      734.6861        0.6090   1
   7   4   4      432.6802        0.3571   1
   8   1   4       31.4421        0.0260   1
   8   4   1      437.6845        0.2317   1
   3   3   8    12522.5312        6.7318   1
   9   0   0       75.6048        0.0410   1
   8   3   3     9700.4111        4.6287   1
   9   0   1      390.7625        0.2939   1
   9   1   0      598.7355        0.4929   1
   5   3   7      252.3047        0.5268   1
   7   3   5      217.2022        0.3080   1
   7   5   3     1059.6409        0.3945   1
   9   1   1      213.1585        0.0434   1
   4   2   8    26883.0742        5.4283   1
   2   0   9    12611.0605        1.9486   1
   8   2   4    21929.0371        3.1287   1
   8   4   2    32674.1191        4.1994   1
   6   0   7     6973.7749        2.2955   1
   7   0   6    10723.9746        3.7198   1
   2   1   9    10179.5361        2.5211   1
   9   0   2     8239.6172        1.6913   1
   7   6   0     9772.5889        2.0144   1
   9   2   0    15342.7852        3.1628   1
   6   1   7     6543.0112        1.6718   1
   7   1   6    13459.7412        3.0896   1
   5   5   6     2463.8374        0.5656   1
   6   5   5     2341.1665        0.8256   1
   9   1   2     7839.3013        1.9871   1
   7   6   1     7750.1216        2.1092   1
   9   2   1    11764.3184        3.2017   1
   6   4   6       72.3278        0.4409   1
   6   6   4      231.7652        1.0384   1
   4   3   8      691.2144        2.1730   1
   5   0   8      313.2930        0.9849   1
   6   2   7       45.2826        0.2473   1
   7   2   6      437.2721        1.6924   1
   8   0   5      456.4964        1.2285   1
   3   0   9       31.8817        0.0586   1
   8   3   4      681.8287        1.1627   1
   8   4   3      279.7731        0.3252   1
   7   6   2      595.0881        0.5827   1
   9   2   2     1396.9846        1.3679   1
   5   1   8       99.5716        0.0929   1
   8   5   0       51.6047        0.0480   1
   5   4   7     3621.6897        2.8587   1
   7   4   5     1967.0570        1.6184   1
   8   1   5     1124.3699        0.9251   1
   3   1   9      243.0787        0.2142   1
   7   5   4     2071.0337        1.9317   1
   9   0   3      657.8826        0.9232   1
   8   5   1      662.4045        1.6700   1
   9   3   0       42.0800        0.1153   1
   9   1   3      270.4547        1.2133   1
   9   3   1      106.9085        0.4399   1
   5   2   8     8026.8921        4.4397   1
   8   2   5     7906.3877        2.5528   1
   3   2   9     5702.2266        1.3708   1
   8   5   2     7982.8398        1.9882   1
   6   3   7    24119.5371        3.8761   1
   7   3   6    17754.1113        3.4100   1
   7   6   3    21390.1621        3.5509   1
   9   2   3     5493.3867        0.9119   1
   9   3   2     5257.5449        1.0313   1
   4   4   8   297181.1562       19.5202   1
   4   0   9       12.7277        0.0006   1
   8   4   4   296687.0312       14.8519   1
   6   5   6      250.1608        0.1360   1
   4   1   9      178.8285        0.1386   1
   9   0   4       10.1040        0.0078   1
   5   3   8     4199.4756        2.6435   1
   9   4   0       50.2023        0.0319   1
   7   0   7        0.0576        0.0001   1
   8   3   5     4189.9399        3.5071   1
   9   1   4      285.5722        0.2086   1
   8   5   3     3493.9619        2.7077   1
   9   4   1      278.1335        0.2897   1
   7   7   0      339.7171        0.3708   1
   7   1   7      301.0564        0.5268   1
   0   0  10     7404.7158       10.2508   1
   7   5   5     1296.5804        1.3044   1
   9   3   3      554.4983        0.3077   1
   6   0   8    20725.9258        7.6722   1
   1   0  10    18760.4414        4.1830   1
   8   0   6    25587.3242        5.6660   1
   4   2   9     7026.0317        1.8596   1
   6   1   8     5019.4424        0.8974   1
   8   6   0    14605.7578        2.5925   1
  10   0   0    32180.9688        5.7121   1
   6   4   7    18935.6406        2.7343   1
   1   1  10    24096.6758        3.1393   1
   7   4   6    12838.7578        1.6755   1
   8   1   6     8081.0688        1.0546   1
   7   6   4    14991.5391        2.1409   1
   9   2   4     6586.6118        0.9406   1
   9   4   2     4653.6802        0.6224   1
   8   6   1     6319.7759        0.8571   1
  10   0   1    22182.3750        3.0085   1
  10   1   0    22567.4355        3.0922   1
   7   2   7    17775.5449        3.6612   1
   7   7   2    14910.1133        3.7358   1
  10   1   1    24170.6465        6.1343   1
   2   0  10      987.0204        1.6793   1
   6   2   8      332.1092        1.6117   1
   2   1  10      345.4751        1.3200   1
   8   2   6      498.6055        1.9054   1
   8   6   2     1002.0563        1.5009   1
  10   0   2      209.7425        0.3142   1
   5   4   8     1094.3562        1.6131   1
  10   2   0      138.5691        0.2055   1
   8   4   5       15.3277        0.0410   1
   4   3   9      917.2948        1.4176   1
   5   0   9       12.6689        0.0196   1
   8   5   4      552.4793        0.7872   1
  10   1   2      667.1569        0.6606   1
  10   2   1     1052.8463        1.0918   1
   9   0   5       13.5448        0.0187   1
   5   1   9       29.3734        0.0393   1
   9   3   4      597.3391        0.8037   1
   9   4   3      477.7527        0.7061   1
   9   5   0       31.7768        0.0491   1
   7   3   7       83.9269        0.0606   1
   2   2  10    42413.0781       12.7490   1
   9   1   5       58.7035        0.0331   1
   9   5   1       30.8216        0.0377   1
   3   0  10     8060.8364        1.9673   1
   6   6   6    36125.2305        8.7391   1
  10   2   2    29777.2910        4.4652   1
   6   3   8    13361.5625        2.0267   1
   3   1  10     5589.2661        1.0508   1
   8   3   6    15613.2148        2.9267   1
   5   2   9     6325.7930        1.1949   1
   8   6   3    16071.9072        2.8458   1
  10   0   3     5357.7515        0.9487   1
  10   3   0     3655.5676        0.7489   1
   6   5   7    18842.8887        3.4650   1
   7   5   6    16678.6914        2.9559   1
   7   6   5    12143.8633        2.5881   1
   9   2   5     6453.2305        1.3754   1
  10   1   3     2178.7632        0.8423   1
   9   5   2     2366.9658        1.1176   1
  10   3   1     3015.3218        1.6658   1
   3   2  10     1508.8451        3.5126   1
   7   0   8       40.1625        0.2443   1
   8   0   7      711.0507        3.6637   1
   9   4   4      200.6785        0.3608   1
  10   2   3      480.3872        0.4817   1
  10   3   2      550.0745        0.3784   1
   5   5   8     2127.1284        1.2008   1
   7   1   8     6645.4526        3.7514   1
   8   7   0      113.6199        0.0634   1
   7   4   7       68.1037        0.0370   1
   8   1   7     5937.2905        3.2242   1
   8   5   5     2242.9163        1.9475   1
   5   3   9      252.6284        0.2141   1
   7   7   4      831.8264        0.6987   1
   8   7   1     5605.2417        3.5686   1
   4   0  10    15689.1299        6.8852   1
   9   3   5      514.0377        0.2533   1
   9   5   3       32.4436        0.0108   1
   6   4   8    23022.7461        5.2966   1
   4   1  10     6127.5415        1.1681   1
   8   4   6    17707.1719        3.3566   1
   6   0   9     3179.2458        0.4986   1
   8   6   4    21812.7871        3.3970   1
  10   0   4     8943.5420        1.3928   1
   7   2   8    12175.0244        2.1608   1
  10   4   0     7794.2510        1.3872   1
   8   2   7    14031.0146        2.7778   1
   3   3  10    17975.0195        4.3946   1
   9   0   6     2857.2649        0.7032   1
   6   1   9     2997.3989        0.8156   1
  10   1   4     2452.6741        0.6508   1
   8   7   2    14402.9727        3.3564   1
  10   4   1     4689.6963        1.1969   1
   9   6   0     2089.9429        0.5579   1
   9   1   6     1756.1128        1.2138   1
  10   3   3    22962.3359        6.5645   1
   9   6   1     1984.2570        0.8126   1
   4   2  10      596.9103        1.0564   1
   6   2   9      134.7145        0.8715   1
  10   2   4      144.9092        0.9064   1
  10   4   2      168.0122        0.8490   1
   1   0  11      460.9857        2.0470   1
   7   6   6      212.6923        0.5096   1
   9   2   6      230.9028        0.5532   1
   5   4   9     1394.0175        2.3734   1
   9   6   2      665.7113        0.9501   1
   7   3   8     1269.2047        1.9785   1
  11   0   0      140.8479        0.2220   1
   8   3   7      131.2037        0.3868   1
   9   4   5     1169.6119        2.3954   1
   9   5   4      958.6660        1.7805   1
   8   7   3      702.5920        1.4852   1
  11   0   1      394.4011        1.0511   1
  11   1   0      418.4446        1.1472   1
   7   5   7      584.4993        2.1899   1
  11   1   1      893.3070        0.9738   1
   2   0  11     8379.4756        5.8260   1
   4   3  10    13685.0635        4.9622   1
   5   0  10     3938.8455        1.4283   1
   6   5   8    17134.5703        4.5120   1
   2   1  11    11059.5986        2.6688   1
   5   1  10     1861.9447        0.4172   1
   8   5   6    14465.8955        3.2177   1
   8   6   5    14125.7979        2.4178   1
  10   0   5     2753.3855        0.4713   1
   6   3   9    10602.1035        1.6145   1
  10   3   4    14827.5762        2.2433   1
  10   4   3    18881.0527        3.0389   1
  11   0   2     9179.7061        1.7245   1
  10   5   0     1237.7787        0.2768   1
  11   2   0    15055.9854        3.3667   1
   9   3   6    13426.6553        4.5257   1
  10   1   5     1550.9844        0.5183   1
   9   6   3    15555.6621        3.5597   1
  11   1   2    14922.2500        3.4086   1
  11   2   1     9804.4248        2.4585   1
  10   5   1      932.6137        0.2339   1
   8   0   8   194125.2656       31.2311   1
   5   2  10      488.7621        0.2840   1
   7   4   8      262.3716        0.0737   1
   8   1   8     1158.2646        0.3253   1
   8   8   0   194036.5312       54.6678   1
   3   0  11      674.6897        0.2423   1
   8   4   7      151.2682        0.0954   1
  10   2   5      795.0088        1.6881   1
   7   0   9      406.1263        1.1422   1
   8   7   4       60.5256        0.1785   1
  10   5   2      121.4657        0.4935   1
  11   2   2       73.7668        0.2997   1
   3   1  11       24.5879        0.1043   1
   9   0   7     1860.9543        8.4250   1
   7   1   9      317.0500        1.7858   1
  11   0   3        2.2005        0.0102   1
   9   7   0      180.0293        0.6944   1
  11   3   0       67.6803        0.2611   1
   9   1   7       51.7700        0.1350   1
   4   4  10     8814.6074       13.5730   1
   9   5   5        5.8941        0.0081   1
  11   1   3      508.6096        0.3770   1
   9   7   1     1094.2903        0.5611   1
  11   3   1      226.9377        0.1164   1
   8   2   8    20586.4414       10.4294   1
   6   4   9    14547.2432        4.6866   1
  10   4   4    24753.5527        7.6443   1
   8   8   2    22766.2266        6.8485   1
   3   2  11    14825.6582        5.0173   1
   5   3  10    18437.2207        5.8495   1
   9   4   6    12517.7676        3.9625   1
   7   2   9     6920.3057        2.3800   1
   9   6   4    20084.9570        7.0786   1
   7   6   7     7146.1528        3.3343   1
   9   2   7    10754.4590        5.0178   1
   7   7   6    12914.7363        5.7843   1
  10   3   5    15912.8770        6.5736   1
  11   2   3    12764.9023        4.8237   1
  10   5   3    19763.6465        7.4692   1
   9   7   2    10203.8105        4.4639   1
  11   3   2    13024.1953        5.6978   1
   6   0  10      499.4330        1.3827   1
   6   6   8      578.4507        4.5716   1
   4   0  11       50.7842        0.4239   1
   6   1  10     1226.9276        8.1993   1
   8   6   6      208.3441        1.3975   1
  10   0   6        4.6124        0.0309   1
   8   3   8       90.8746        0.5329   1
  10   6   0      274.4413        1.5845   1
   4   1  11     3116.4124       14.6872   1
  10   1   6      345.3824        3.9035   1
  11   0   4      287.2898        5.5465   1
  10   6   1      187.7929        2.6332   1
   7   5   8      133.2031        1.8414   1
  11   4   0      486.3687        6.6849   1
   8   5   7      340.0583        4.6144   1
   8   7   5      956.8662        6.9695   1
   7   3   9      271.5609        1.5809   1
  11   1   4     1580.0747        8.9915   1
  11   4   1     1407.2183        6.5351   1
   9   3   7      476.2977        1.2640   1
   6   2  10    32600.8496       52.0187   1
   9   7   3      215.7581        0.9088   1
  11   3   3      245.4185        1.0337   1
   4   2  11    12450.6064       41.1948   1

 Pattern#  2 Phase No.:  1 HT-Na8SnP4         239 reflections, N&T:        0    0.00    
!  SPGR: 112;  CELL:     13.42468    13.42468    13.53056    90.00000    90.00000    90.00000
(3i4,2f12.4,i4,3f8.4)
  0.6948   0   0
   1   0   0      185.4391        1.0961   1
   1   0   1       20.1081        0.1737   1
   1   1   0      317.6187        1.7422   1
   0   0   2    33859.5625        4.3967   1
   2   0   0    33166.2812        3.2709   1
   1   0   2    30933.4453        9.0035   1
   2   0   1    28050.9336        1.5969   1
   2   1   0    25248.5293        1.6071   1
   1   1   2    27735.4629        6.3283   1
   2   1   1    27836.0742        1.5862   1
   2   0   2      180.7203        1.3037   1
   2   2   0      536.3777        3.6518   1
   2   1   2      297.9731        1.5492   1
   3   0   0       41.2884        0.7455   1
   1   0   3      619.9196        1.9500   1
   3   0   1        5.6409        0.0307   1
   3   1   0      125.7950        0.9223   1
   3   1   1      360.4886        1.2710   1
   2   2   2   102046.7969       16.3986   1
   2   0   3    15352.5586        2.5214   1
   3   0   2    15685.9404        1.8915   1
   3   2   0    19505.0879        2.5226   1
   2   1   3    15330.3672        1.5817   1
   3   1   2    15807.4980        1.2610   1
   3   2   1    14332.4824        1.3309   1
   0   0   4    99955.7109       21.6659   1
   4   0   0   103349.4297       11.3976   1
   1   0   4     1406.6062        2.2690   1
   3   2   2      646.6759        1.0667   1
   4   0   1      237.4435        0.4958   1
   4   1   0      441.1750        1.2084   1
   1   1   4      641.6066        1.5154   1
   3   0   3      754.1537        1.8658   1
   4   1   1      649.7909        1.6558   1
   3   3   0      330.0455        1.0050   1
   3   1   3      384.2118        2.3693   1
   2   0   4    27534.1230        6.8707   1
   4   0   2    48312.1484        4.7663   1
   4   2   0    25141.7637        3.3511   1
   2   1   4    10462.0850        2.1771   1
   4   1   2    15955.3525        2.0136   1
   4   2   1    12422.1680        1.8132   1
   3   2   3    30287.6172        3.4893   1
   3   3   2    34144.9883        4.2324   1
   2   2   4      161.7404        1.8833   1
   4   2   2     2007.3425        2.5942   1
   3   0   4      743.1169        0.7853   1
   4   0   3      238.6837        0.9479   1
   4   3   0      366.3622        1.6142   1
   5   0   0      613.6508        2.7037   1
   1   0   5      109.9400        0.2416   1
   3   1   4     8953.1104        2.5596   1
   4   1   3     6671.4634        1.7325   1
   4   3   1     6612.7544        2.2369   1
   5   0   1      608.3713        0.2058   1
   5   1   0       68.9424        0.0273   1
   5   1   1      365.7072        1.1507   1
   2   0   5    10557.7539        3.1408   1
   3   2   4    21471.6309        2.9168   1
   4   2   3    23171.3125        2.4071   1
   4   3   2    23430.2500        2.5014   1
   5   0   2     9116.6328        0.9733   1
   5   2   0     7282.5503        1.3703   1
   2   1   5     6787.8281        2.4045   1
   5   1   2     5285.2432        1.7127   1
   5   2   1     7315.4346        2.4530   1
   4   0   4   894362.0000       25.2929   1
   4   4   0   892074.9375       33.9480   1
   4   1   4     1156.3644        0.7258   1
   5   2   2      369.6021        0.6718   1
   3   0   5       13.8537        0.4159   1
   3   3   4      987.2028        3.7149   1
   4   3   3       75.3560        0.2718   1
   5   0   3      715.3727        2.5802   1
   5   3   0      129.6994        1.8993   1
   3   1   5      517.7539        2.1249   1
   5   1   3      342.4999        1.0107   1
   5   3   1     1677.5087        1.8671   1
   0   0   6    35490.5430       15.9639   1
   4   2   4    32930.0508        4.0087   1
   4   4   2    36901.0078        5.2371   1
   6   0   0    14926.2100        3.1524   1
   1   0   6     7906.5098        3.8589   1
   6   0   1     7453.5112        3.5412   1
   6   1   0     4127.9775        2.0503   1
   1   1   6     4889.1562        2.6027   1
   3   2   5    15035.0127        2.8694   1
   5   2   3    18833.5996        3.6442   1
   5   3   2    16769.6582        3.7502   1
   6   1   1     3162.5479        0.9248   1
   2   0   6       44.2726        0.9094   1
   6   0   2      540.3480        2.6127   1
   6   2   0      180.1563        1.3743   1
   2   1   6      135.9290        1.2518   1
   4   0   5        7.2323        0.0352   1
   4   3   4      326.4380        0.3716   1
   5   0   4      317.9496        0.3619   1
   6   1   2      130.7061        0.2449   1
   6   2   1      139.2503        0.4582   1
   5   4   0        0.0227        0.0001   1
   4   1   5     2948.8225        2.3579   1
   5   1   4     3187.7883        2.0565   1
   5   4   1     2564.8538        1.9528   1
   5   3   3     1014.9441        1.7748   1
   2   2   6    69834.0312       12.2586   1
   6   2   2    59725.2812        6.1625   1
   3   0   6    23277.0410        5.1960   1
   4   2   5    15687.8887        2.5582   1
   5   2   4    18371.5742        2.3821   1
   6   0   3    25474.4590        3.1852   1
   5   4   2    14074.3281        1.8507   1
   6   3   0    22030.3340        3.9061   1
   3   1   6    30426.9434        4.3057   1
   6   1   3    31976.4141        4.1387   1
   6   3   1    27802.8965        4.2885   1
   4   4   4    97142.6719       15.4364   1
   3   2   6      108.5630        0.3973   1
   6   2   3      186.6574        0.1813   1
   6   3   2     1079.0125        1.2523   1
   7   0   0     1086.8414        1.9415   1
   1   0   7     3104.2104        3.9770   1
   4   3   5      422.5419        0.7412   1
   5   0   5     1359.3502        2.3846   1
   5   3   4       71.2150        0.2479   1
   5   4   3      547.2773        1.3076   1
   7   0   1      389.4532        1.1675   1
   7   1   0      180.2225        0.5940   1
   5   5   0     1249.0936        4.1175   1
   5   1   5      164.5402        1.9787   1
   7   1   1     1228.3420        2.6745   1
   4   0   6    17826.2949        8.5282   1
   6   0   4    35278.4023        8.0339   1
   6   4   0    34013.6055        7.0848   1
   2   0   7    18510.3984        4.4978   1
   4   1   6    22620.0039        3.9913   1
   6   1   4    24539.4668        3.7898   1
   7   0   2    15612.3975        1.9968   1
   6   4   1    23299.5430        2.7121   1
   7   2   0    20871.0879        2.4824   1
   2   1   7    23148.2617        3.5040   1
   3   3   6    13710.7188        3.1911   1
   5   2   5    14470.0615        2.9168   1
   6   3   3     7071.0186        1.5377   1
   5   5   2     9419.2334        1.8783   1
   7   1   2    22487.7637        4.4845   1
   7   2   1    17748.0078        3.9875   1
   4   2   6       89.9760        0.3998   1
   6   2   4      284.6440        1.1481   1
   6   4   2      709.7808        1.4665   1
   5   4   4       78.2620        0.5227   1
   7   2   2      466.0630        1.1062   1
   3   0   7       66.8235        1.5083   1
   7   0   3      485.9117        3.4555   1
   7   3   0     1091.2740        3.2875   1
   3   1   7      339.6501        1.3414   1
   5   3   5      383.1025        1.5852   1
   7   1   3      911.3630        2.1975   1
   7   3   1      408.9505        1.2197   1
   4   3   6    11451.9111        2.8692   1
   5   0   6    19256.7031        4.8247   1
   6   0   5    22217.8223        5.3167   1
   6   3   4     6853.8428        1.6433   1
   6   4   3     8047.8169        1.7305   1
   6   5   0    29280.8320        5.5647   1
   3   2   7    15489.5205        2.9858   1
   5   1   6    22456.1133        3.4881   1
   6   1   5    21086.5801        3.2837   1
   7   2   3    15871.3672        2.2210   1
   7   3   2    19978.2871        2.3174   1
   6   5   1    23416.5020        3.0651   1
   0   0   8   477594.6250       57.1752   1
   1   0   8      816.5162        0.0679   1
   8   0   0   481719.7500       40.0717   1
   4   0   7       19.2388        0.0074   1
   5   2   6      385.2650        0.3426   1
   6   2   5      219.0163        0.2804   1
   7   0   4       41.6891        0.0459   1
   6   5   2     1254.6934        0.9089   1
   8   0   1      216.2428        0.1504   1
   1   1   8     8988.4502        6.6856   1
   7   4   0       10.6562        0.0078   1
   8   1   0      212.2107        0.1561   1
   4   1   7      324.1719        1.1975   1
   5   4   5      384.3715        1.3833   1
   5   5   4      355.8325        0.7490   1
   7   1   4      579.0593        1.2188   1
   7   4   1      661.2547        0.4904   1
   8   1   1     6289.7217        4.6646   1
   7   3   3      199.7009        0.2216   1
   2   0   8    32110.5488       12.6463   1
   4   4   6    29072.3105        9.6679   1
   6   4   4    16839.0566        4.3289   1
   8   0   2    32562.9492        6.2032   1
   2   1   8    14384.1045        2.5473   1
   8   2   0    25389.5898        4.4874   1
   4   2   7    12335.3623        4.1389   1
   7   2   4    15119.3555        5.0989   1
   7   4   2    14746.1396        3.0187   1
   8   1   2    16707.1289        3.4203   1
   8   2   1    14578.9551        3.2914   1
   5   3   6     5815.6240        4.3736   1
   6   3   5     4318.0405        3.9966   1
   6   5   3     3213.2346        5.3828   1
   2   2   8     1337.4144       11.0515   1
   6   0   6       36.6473        0.3244   1
   8   2   2     2337.4236        7.5691   1
   3   0   8     1511.0452        5.4416   1
   6   6   0       87.2358        0.3101   1
   6   1   6      409.1708        3.4925   1
   8   0   3      827.5967        3.7786   1
   3   1   8      419.9243        1.4273   1
   8   3   0       20.4766        0.0702   1
   4   3   7     3958.5710        7.8881   1
   5   0   7      689.4708        1.3739   1
   7   0   5       10.1154        0.0502   1
   7   3   4     5038.9448        8.9487   1
   7   4   3     3639.1924        6.5530   1
   8   1   3      427.5101        0.7698   1
   8   3   1     1090.4978        4.2217   1
   7   5   0      108.5116        0.4726   1
   5   1   7      195.9521        3.0568   1
   7   1   5     1233.4905        7.6277   1
   7   5   1      746.9493        3.6746   1
   6   2   6    46681.4414       39.7416   1
   6   6   2    40788.9961       63.4604   1
   3   2   8     9969.6074       18.6292   1
   5   4   6     4883.4321       34.5368   1

;
_publcif_datablock.id            {24a98d72-3639-4ae9-b962-7836c47d7814}

#=============================================================================

# 5. CHEMICAL DATA


_chemical_name_systematic        'Octasodium phosphidostannate'
_chemical_name_common            'Sodium phosphidostannate'
_chemical_formula_moiety         '8(Na), P4 Sn'
_chemical_formula_sum            'Na7.97 P4 Sn'
_chemical_compound_source        synthetic
_chemical_formula_analytical     'Na8 P4 Sn'
_chemical_formula_iupac          'Na8 Sn P4'
_chemical_formula_weight         426.523
_chemical_melting_point          .
_diffrn_ambient_temperature      298


loop_
_atom_type_symbol
_atom_type_scat_Cromer_Mann_a1
_atom_type_scat_Cromer_Mann_b1
_atom_type_scat_Cromer_Mann_a2
_atom_type_scat_Cromer_Mann_b2
_atom_type_scat_Cromer_Mann_a3
_atom_type_scat_Cromer_Mann_b3
_atom_type_scat_Cromer_Mann_a4
_atom_type_scat_Cromer_Mann_b4
_atom_type_scat_Cromer_Mann_c
_atom_type_scat_dispersion_real
_atom_type_scat_dispersion_imag
_atom_type_scat_source
sn 19.18890 5.83030 19.10050 0.50310 4.45850 26.89090 2.46630 83.95710 4.78210
-0.87300 1.42400
International_Tables_for_Crystallography_Vol.C(1991)_Tables_6.1.1.4_and_6.1.1.5
p 6.43450 1.90670 4.17910 27.15700 1.78000 0.52600 1.49080 68.16450 1.11490
0.09000 0.09500
International_Tables_for_Crystallography_Vol.C(1991)_Tables_6.1.1.4_and_6.1.1.5
na 4.76260 3.28500 3.17360 8.84220 1.26740 0.31360 1.11280 129.42400 0.67600
0.03000 0.02500
International_Tables_for_Crystallography_Vol.C(1991)_Tables_6.1.1.4_and_6.1.1.5

#=============================================================================

# 6. POWDER SPECIMEN AND CRYSTAL DATA

_space_group_crystal_system      tetragonal
_space_group_IT_number           112
_space_group_name_H-M_alt        'P -4 2 c'
_space_group_name_Hall           'P -4 2c'
_chemical_absolute_configuration ?

loop_
_symmetry_equiv_pos_as_xyz #<--must include 'x,y,z'
x,y,z
y,-x,-z
-x,-y,z
-y,x,-z
x,-y,-z+1/2
y,x,z+1/2
-x,y,-z+1/2
-y,-x,z+1/2

_cell_length_a                   13.42471(5)
_cell_length_b                   13.42471(5)
_cell_length_c                   13.53135(7)
_cell_angle_alpha                90.0000
_cell_angle_beta                 90.0000
_cell_angle_gamma                90.0000
_cell_volume                     2438.66(2)
_exptl_crystal_density_diffrn    2.319
_cell_formula_units_Z            8
_cell_measurement_temperature    298
_cell_special_details            'refined with Fullprof'

_pd_spec_size_axial              0.5
_pd_spec_size_equat              0.3
_pd_spec_size_thick              .

_pd_spec_mounting                'glass capillary'
_pd_spec_mount_mode              transmission
_pd_spec_shape                   cylinder
_pd_char_particle_morphology     powder
_pd_char_colour                  black

_pd_prep_cool_rate               .
_pd_prep_pressure                .
_pd_prep_temperature             .

_exptl_absorpt_coefficient_mu    .
_exptl_absorpt_correction_type   .
_exptl_absorpt_process_details   .
_exptl_absorpt_correction_T_min  .
_exptl_absorpt_correction_T_max  .


#=============================================================================

# 7. EXPERIMENTAL DATA

_exptl_special_details           ?

_pd_instr_location               'ESRF, Grenoble, France'
_pd_calibration_special_details  'NIST SRM 660a LaB6'
_diffrn_radiation_probe          x-ray
_diffrn_radiation_type           synchrotron
_diffrn_radiation_wavelength     0.69483
_diffrn_source                   synchrotron

_diffrn_radiation_monochromator  synchrotron
_diffrn_measurement_device_type  'abstract diffractometer'
_diffrn_measurement_method       'profile data from \q/2\q scans'
_diffrn_detector_area_resol_mean .
_diffrn_detector                 'Hybrid Pixel Array Detector'
_diffrn_detector_type            '2M PILATUS3'
_pd_meas_scan_method             step
_pd_meas_special_details         .

_pd_meas_number_of_points        4994
_pd_meas_2theta_range_min        0.04624
_pd_meas_2theta_range_max        35.56854
_pd_meas_2theta_range_inc        0.007116

#=============================================================================

# 8. REFINEMENT DATA

_refine_special_details          ?

_pd_proc_ls_special_details      ?

_pd_proc_ls_profile_function     Pseudo-Voigt
_pd_proc_ls_background_function  'Linear interpolation'
_pd_proc_ls_pref_orient_corr     .

_pd_proc_ls_prof_R_factor        4.2601
_pd_proc_ls_prof_wR_factor       6.5581
_pd_proc_ls_prof_wR_expected     0.0370

_pd_proc_ls_prof_cR_factor       11.1633
_pd_proc_ls_prof_cwR_factor      12.4108
_pd_proc_ls_prof_cwR_expected    0.0700

_pd_proc_ls_prof_chi2            31426.8340
_pd_proc_ls_prof_echi2           35311.5742

_refine_ls_R_I_factor            5.4572
_refine_ls_number_reflns         563
_refine_ls_number_parameters     50
_refine_ls_number_restraints     0
_refine_ls_goodness_of_fit_all   31426.8340
_refine_ls_shift/su_max          0.001
_refine_ls_shift/su_mean         0.000

_pd_proc_2theta_range_min        0.0462
_pd_proc_2theta_range_max        35.5685
_pd_proc_2theta_range_inc        0.007116
_pd_proc_wavelength              0.694830

_pd_proc_info_excluded_regions   none
_pd_proc_info_data_reduction     .

_computing_data_collection       .
_computing_structure_solution    FULLPROF
_computing_structure_refinement  FULLPROF
_computing_molecular_graphics    Diamond
_computing_publication_material  .

#=============================================================================

# 9. ATOMIC COORDINATES AND DISPLACEMENT PARAMETERS

loop_
_atom_site_label
_atom_site_fract_x
_atom_site_fract_y
_atom_site_fract_z
_atom_site_U_iso_or_equiv
_atom_site_occupancy
_atom_site_adp_type
_atom_site_type_symbol
Sn1 0.00000 0.00000 0.00000 0.0021(5) 1.00000 Uiso Sn
Sn2 0.7487(4) 0.50000 0.25000 0.0021(5) 1.00000 Uiso Sn
Sn3 0.00000 0.50000 0.75000 0.0021(5) 1.00000 Uiso Sn
P1 0.6117(11) 0.3536(13) 0.8789(6) 0.0204(14) 1.00000 Uiso P
P2 0.8884(11) 0.3891(10) 0.6408(8) 0.0204(14) 1.00000 Uiso P
P3 0.8560(13) 0.3797(12) 0.1248(8) 0.0204(14) 1.00000 Uiso P
P4 0.1057(10) 0.1202(12) 0.1019(7) 0.0204(14) 1.00000 Uiso P
Na1 0.50000 0.50000 0.00000 0.0244(12) 1.00000 Uiso Na
Na2 0.00000 0.00000 0.25000 0.0244(12) 1.00000 Uiso Na
Na3 0.50000 0.00000 0.75000 0.0244(12) 1.00000 Uiso Na
Na4 0.50000 0.50000 0.25000 0.0244(12) 1.00000 Uiso Na
Na5 0.7478(9) 0.50000 0.75000 0.0244(12) 1.00000 Uiso Na
Na6 0.00000 0.25000 0.25000 0.0244(12) 1.00000 Uiso Na
Na7 0.50000 0.00000 0.9959(8) 0.0244(12) 1.00000 Uiso Na
Na8 0.00000 0.248(2) 0.75000 0.0244(12) 1.00000 Uiso Na
Na9 0.2655(16) -0.0285(13) 0.4914(9) 0.0244(12) 0.784(15) Uiso Na
Na10 0.7661(12) 0.2502(12) 0.7811(8) 0.0244(12) 1.000(15) Uiso Na
Na11 0.239(2) 0.2751(18) 0.9994(18) 0.0244(12) 0.57(2) Uiso Na
Na12 0.7695(17) 0.491(2) 0.5178(11) 0.0244(12) 0.645(16) Uiso Na
Na13 0.87500 0.37500 0.87500 0.216(17) 0.216(15) Uiso Na
Na14 0.62500 0.37500 0.12500 0.216(17) 0.62(3) Uiso Na
Na15 0.62500 0.12500 0.87500 0.216(17) 0.70(5) Uiso Na
Na16 0.796(5) 0.167(5) 0.056(4) 0.216(17) 0.43(2) Uiso Na

#=============================================================================

# 10. DISTANCES AND ANGLES / MOLECULAR GEOMETRY 

_geom_special_details            ?

loop_
_geom_bond_atom_site_label_1
_geom_bond_atom_site_label_2
_geom_bond_distance
_geom_bond_site_symmetry_2
_geom_bond_publ_flag
Sn1 P4 2.555(14) 1_555 ?
Sn1 P4 2.555(13) 2_555 ?
Sn1 P4 2.555(14) 3_555 ?
Sn1 P4 2.555(13) 4_555 ?
Sn1 Na2 3.382640(18 1_555 ?
Sn1 Na2 3.382640(18 2_555 ?
Sn1 Na9 3.59(2) 5_555 ?
Sn1 Na9 3.587(17) 6_554 ?
Sn1 Na9 3.59(2) 7_555 ?
Sn1 Na9 3.587(17) 8_554 ?
Sn1 Na16 3.63(7) 1_455 ?
Sn1 Na16 3.63(7) 2_565 ?
Sn1 Na16 3.63(7) 3_655 ?
Sn1 Na16 3.63(7) 4_545 ?
Sn2 P1 2.678(14) 4_656 ?
Sn2 P1 2.678(14) 8_664 ?
Sn2 P3 2.748(15) 1_555 ?
Sn2 P3 2.748(15) 5_565 ?
Sn2 Na3 3.374(5) 2_666 ?
Sn2 Na4 3.339(5) 1_555 ?
Sn2 Na10 3.597(16) 4_656 ?
Sn2 Na10 3.597(16) 8_664 ?
Sn2 Na12 3.634(15) 1_555 ?
Sn2 Na12 3.634(15) 5_565 ?
Sn2 Na14 2.904(3) 1_555 ?
Sn2 Na14 2.904(3) 5_565 ?
Sn2 Na15 2.924(3) 4_656 ?
Sn2 Na15 2.924(3) 8_664 ?
Sn3 P2 2.578(13) 1_455 ?
Sn3 P2 2.578(13) 3_665 ?
Sn3 P2 2.578(13) 5_466 ?
Sn3 P2 2.578(13) 7_656 ?
Sn3 Na5 3.386(12) 1_455 ?
Sn3 Na5 3.386(12) 3_665 ?
Sn3 Na7 3.438(11) 2_567 ?
Sn3 Na7 3.438(11) 6_554 ?
Sn3 Na8 3.38(3) 1_555 ?
Sn3 Na8 3.38(3) 3_565 ?
Sn3 Na13 2.914190(7) 1_455 ?
Sn3 Na13 2.914190(7) 3_665 ?
Sn3 Na13 2.914190(7) 5_466 ?
Sn3 Na13 2.914190(7) 7_656 ?
P1 Sn2 2.678(14) 2_566 ?
P1 Na1 2.968(14) 1_556 ?
P1 Na4 3.027(14) 2_566 ?
P1 Na5 3.202(16) 1_555 ?
P1 Na10 2.82(2) 1_555 ?
P1 Na11 2.72(3) 4_657 ?
P1 Na12 3.28(3) 5_566 ?
P1 Na12 2.86(3) 8_665 ?
P1 Na13 3.547(15) 1_555 ?
P1 Na14 3.347(8) 1_556 ?
P1 Na14 3.191(15) 2_566 ?
P1 Na14 3.651(17) 4_656 ?
P1 Na14 3.452(8) 8_665 ?
P1 Na15 3.072(17) 1_555 ?
P2 Sn3 2.578(13) 1_655 ?
P2 Na5 2.822(16) 1_555 ?
P2 Na7 2.882(15) 6_654 ?
P2 Na8 2.83(2) 1_655 ?
P2 Na9 3.08(2) 4_656 ?
P2 Na10 3.127(19) 1_555 ?
P2 Na11 2.98(3) 7_656 ?
P2 Na12 2.69(3) 1_555 ?
P2 Na13 3.180(11) 1_555 ?
P2 Na13 3.179(13) 5_566 ?
P2 Na13 3.189(15) 7_756 ?
P2 Na14 3.548(15) 8_665 ?
P2 Na15 3.606(11) 8_664 ?
P2 Na16 2.84(7) 8_665 ?
P3 Sn2 2.748(15) 1_555 ?
P3 Na3 3.032(15) 2_666 ?
P3 Na6 3.104(15) 1_655 ?
P3 Na7 2.999(16) 2_666 ?
P3 Na9 2.83(2) 6_654 ?
P3 Na10 3.22(2) 8_664 ?
P3 Na11 3.08(3) 4_656 ?
P3 Na12 2.83(3) 5_565 ?
P3 Na13 3.390(11) 1_554 ?
P3 Na14 3.104(17) 1_555 ?
P3 Na15 3.609(17) 2_666 ?
P3 Na15 3.300(16) 4_656 ?
P3 Na15 3.395(11) 8_664 ?
P3 Na16 3.10(7) 1_555 ?
P4 Sn1 2.555(14) 1_555 ?
P4 Na2 2.940(13) 1_555 ?
P4 Na6 3.009(13) 1_555 ?
P4 Na8 3.206(19) 2_556 ?
P4 Na9 2.78(2) 5_555 ?
P4 Na9 3.05(2) 6_554 ?
P4 Na10 2.931(20) 2_566 ?
P4 Na11 3.07(3) 1_554 ?
P4 Na13 3.629(13) 2_566 ?
P4 Na15 3.442(16) 2_566 ?
P4 Na16 2.55(6) 2_565 ?
Na1 P1 2.968(14) 1_554 ?
Na1 P1 2.968(14) 2_566 ?
Na1 P1 2.968(14) 3_664 ?
Na1 P1 2.968(14) 4_656 ?
Na1 Na4 3.382640(18 1_555 ?
Na1 Na4 3.382640(18 2_565 ?
Na1 Na12 3.63(2) 5_565 ?
Na1 Na12 3.63(3) 6_554 ?
Na1 Na12 3.63(2) 7_655 ?
Na1 Na12 3.63(3) 8_664 ?
Na1 Na14 2.914190(7) 1_555 ?
Na1 Na14 2.914190(7) 2_565 ?
Na1 Na14 2.914190(7) 3_665 ?
Na1 Na14 2.914190(7) 4_655 ?
Na2 Sn1 3.382640(18 1_555 ?
Na2 Sn1 3.382640(18 5_555 ?
Na2 P4 2.940(13) 1_555 ?
Na2 P4 2.940(13) 3_555 ?
Na2 P4 2.940(13) 5_555 ?
Na2 P4 2.940(13) 7_555 ?
Na2 Na6 3.356170(12 1_555 ?
Na2 Na6 3.356170(12 3_555 ?
Na2 Na8 3.329321(12 2_556 ?
Na2 Na8 3.329321(12 4_556 ?
Na3 Sn2 3.373622(13 2_566 ?
Na3 Sn2 3.373622(13 4_646 ?
Na3 P3 3.032(15) 2_566 ?
Na3 P3 3.032(15) 4_646 ?
Na3 P3 3.032(15) 6_545 ?
Na3 P3 3.032(15) 8_665 ?
Na3 Na6 3.356170(12 2_556 ?
Na3 Na6 3.356170(12 4_656 ?
Na3 Na7 3.327(11) 1_555 ?
Na3 Na7 3.327(11) 5_556 ?
Na3 Na15 2.914190(7) 1_555 ?
Na3 Na15 2.914190(7) 3_655 ?
Na3 Na15 2.914190(7) 5_556 ?
Na3 Na15 2.914190(7) 7_656 ?
Na4 Sn2 3.339(5) 1_555 ?
Na4 Sn2 3.339(5) 3_665 ?
Na4 P1 3.027(14) 2_566 ?
Na4 P1 3.027(14) 4_656 ?
Na4 P1 3.027(14) 6_554 ?
Na4 P1 3.027(14) 8_664 ?
Na4 Na1 3.382640(18 1_555 ?
Na4 Na1 3.382640(18 5_565 ?
Na4 Na5 3.326636(12 2_566 ?
Na4 Na5 3.326636(12 4_656 ?
Na4 Na14 2.914190(7) 1_555 ?
Na4 Na14 2.914190(7) 3_665 ?
Na4 Na14 2.914190(7) 5_565 ?
Na4 Na14 2.914190(7) 7_655 ?
Na5 Sn3 3.386(12) 1_655 ?
Na5 P1 3.202(16) 1_555 ?
Na5 P1 3.202(16) 5_566 ?
Na5 P2 2.822(16) 1_555 ?
Na5 P2 2.822(16) 5_566 ?
Na5 Na4 3.327(12) 2_566 ?
Na5 Na10 3.390(16) 1_555 ?
Na5 Na10 3.390(16) 5_566 ?
Na5 Na12 3.158(15) 1_555 ?
Na5 Na12 3.158(15) 5_566 ?
Na5 Na13 2.931(7) 1_555 ?
Na5 Na13 2.931(7) 5_566 ?
Na5 Na14 2.897(7) 4_656 ?
Na5 Na14 2.897(7) 8_665 ?
Na6 P3 3.104(15) 1_455 ?
Na6 P3 3.104(15) 7_655 ?
Na6 P4 3.009(13) 1_555 ?
Na6 P4 3.009(13) 7_555 ?
Na6 Na2 3.356170(12 1_555 ?
Na6 Na3 3.356170(12 2_566 ?
Na6 Na9 3.526(12) 4_556 ?
Na6 Na9 3.526(12) 6_554 ?
Na6 Na10 3.391(16) 2_566 ?
Na6 Na10 3.391(16) 8_564 ?
Na6 Na15 2.914190(7) 2_566 ?
Na6 Na15 2.914190(7) 8_564 ?
Na6 Na16 3.95(6) 1_455 ?
Na6 Na16 3.95(6) 7_655 ?
Na7 Sn3 3.438(11) 2_557 ?
Na7 P2 2.882(15) 6_545 ?
Na7 P2 2.882(15) 8_665 ?
Na7 P3 2.999(16) 2_566 ?
Na7 P3 2.999(16) 4_646 ?
Na7 Na3 3.327(11) 1_555 ?
Na7 Na9 3.18(2) 5_556 ?
Na7 Na9 3.18(2) 7_656 ?
Na7 Na12 3.11(3) 6_545 ?
Na7 Na12 3.11(3) 8_665 ?
Na7 Na13 2.947(6) 2_567 ?
Na7 Na13 2.947(6) 4_647 ?
Na7 Na15 2.882(6) 1_555 ?
Na7 Na15 2.882(6) 3_655 ?
Na8 Sn3 3.38(3) 1_555 ?
Na8 P2 2.83(2) 1_455 ?
Na8 P2 2.83(2) 7_656 ?
Na8 P4 3.21(2) 4_556 ?
Na8 P4 3.21(2) 6_555 ?
Na8 Na2 3.33(3) 2_556 ?
Na8 Na9 3.297(13) 4_556 ?
Na8 Na9 3.297(13) 6_555 ?
Na8 Na10 3.168(16) 1_455 ?
Na8 Na10 3.168(16) 7_656 ?
Na8 Na13 2.930(16) 1_455 ?
Na8 Na13 2.930(16) 7_656 ?
Na8 Na16 3.51(6) 2_566 ?
Na8 Na16 3.51(6) 8_565 ?
Na9 Sn1 3.59(2) 5_555 ?
Na9 P2 3.08(2) 2_566 ?
Na9 P3 2.83(2) 6_545 ?
Na9 P4 2.78(2) 5_555 ?
Na9 P4 3.05(2) 6_555 ?
Na9 Na6 3.526(12) 2_556 ?
Na9 Na7 3.18(2) 5_556 ?
Na9 Na8 3.297(13) 2_556 ?
Na9 Na10 3.97(2) 6_544 ?
Na9 Na11 3.33(3) 5_556 ?
Na9 Na11 3.60(3) 6_554 ?
Na9 Na13 2.513(17) 6_544 ?
Na9 Na15 3.112(17) 7_656 ?
Na9 Na16 2.83(7) 6_545 ?
Na9 Na16 2.84(7) 7_655 ?
Na10 Sn2 3.597(17) 2_566 ?
Na10 P1 2.82(2) 1_555 ?
Na10 P2 3.127(19) 1_555 ?
Na10 P3 3.22(2) 8_665 ?
Na10 P4 2.93(2) 4_656 ?
Na10 Na5 3.390(16) 1_555 ?
Na10 Na6 3.391(16) 4_656 ?
Na10 Na8 3.168(16) 1_655 ?
Na10 Na9 3.97(2) 6_655 ?
Na10 Na11 3.02(3) 4_657 ?
Na10 Na11 3.81(3) 7_656 ?
Na10 Na13 2.563(15) 1_555 ?
Na10 Na14 3.295(14) 8_665 ?
Na10 Na15 2.833(15) 1_555 ?
Na10 Na16 3.90(6) 1_556 ?
Na10 Na16 3.23(6) 8_665 ?
Na11 P1 2.72(3) 2_567 ?
Na11 P2 2.98(3) 7_656 ?
Na11 P3 3.08(3) 2_566 ?
Na11 P4 3.07(3) 1_556 ?
Na11 Na9 3.33(3) 5_556 ?
Na11 Na9 3.60(3) 6_555 ?
Na11 Na10 3.02(3) 2_567 ?
Na11 Na10 3.81(3) 7_656 ?
Na11 Na12 2.92(4) 7_656 ?
Na11 Na12 3.67(4) 8_665 ?
Na11 Na13 3.20(3) 2_567 ?
Na11 Na14 2.82(3) 2_566 ?
Na11 Na15 2.65(3) 2_567 ?
Na11 Na16 1.54(7) 2_566 ?
Na12 Sn2 3.634(15) 1_555 ?
Na12 P1 3.28(3) 5_566 ?
Na12 P1 2.86(2) 8_664 ?
Na12 P2 2.69(3) 1_555 ?
Na12 P3 2.83(3) 5_565 ?
Na12 Na1 3.63(2) 5_565 ?
Na12 Na5 3.158(15) 1_555 ?
Na12 Na7 3.11(2) 6_654 ?
Na12 Na11 2.92(4) 7_656 ?
Na12 Na11 3.67(4) 8_664 ?
Na12 Na13 2.70(2) 5_566 ?
Na12 Na14 3.27(2) 5_565 ?
Na12 Na14 2.89(2) 8_665 ?
Na12 Na15 2.86(2) 8_664 ?
Na12 Na16 3.99(7) 8_665 ?
Na13 Sn3 2.914190(7) 1_655 ?
Na13 P1 3.547(15) 1_555 ?
Na13 P2 3.180(11) 1_555 ?
Na13 P2 3.179(13) 5_566 ?
Na13 P2 3.189(15) 7_756 ?
Na13 P3 3.390(11) 1_556 ?
Na13 P4 3.629(16) 4_656 ?
Na13 Na5 2.931(7) 1_555 ?
Na13 Na7 2.947(6) 2_667 ?
Na13 Na8 2.930(16) 1_655 ?
Na13 Na9 2.513(17) 6_655 ?
Na13 Na10 2.563(15) 1_555 ?
Na13 Na11 3.20(3) 4_657 ?
Na13 Na12 2.70(2) 5_566 ?
Na13 Na16 3.85(6) 1_556 ?
Na14 Sn2 2.904(3) 1_555 ?
Na14 P1 3.347(8) 1_554 ?
Na14 P1 3.651(15) 2_566 ?
Na14 P1 3.191(17) 4_656 ?
Na14 P1 3.452(8) 8_664 ?
Na14 P2 3.548(13) 8_664 ?
Na14 P3 3.104(17) 1_555 ?
Na14 Na1 2.914190(7) 1_555 ?
Na14 Na4 2.914190(7) 1_555 ?
Na14 Na5 2.897(7) 2_566 ?
Na14 Na10 3.295(14) 8_664 ?
Na14 Na11 2.82(3) 4_656 ?
Na14 Na12 3.27(2) 5_565 ?
Na14 Na12 2.89(2) 8_664 ?
Na14 Na16 3.72(7) 1_555 ?
Na15 Sn2 2.924(3) 2_566 ?
Na15 P1 3.072(17) 1_555 ?
Na15 P2 3.606(11) 8_665 ?
Na15 P3 3.300(17) 2_566 ?
Na15 P3 3.609(16) 4_646 ?
Na15 P3 3.395(11) 8_665 ?
Na15 P4 3.442(13) 4_656 ?
Na15 Na3 2.914190(7) 1_555 ?
Na15 Na6 2.914190(7) 4_656 ?
Na15 Na7 2.882(6) 1_555 ?
Na15 Na9 3.112(17) 7_656 ?
Na15 Na10 2.833(15) 1_555 ?
Na15 Na11 2.65(3) 4_657 ?
Na15 Na12 2.86(2) 8_665 ?
Na15 Na16 3.41(6) 1_556 ?
Na16 Sn1 3.63(7) 1_655 ?
Na16 P2 2.84(7) 8_664 ?
Na16 P3 3.10(7) 1_555 ?
Na16 P4 2.55(6) 4_655 ?
Na16 Na6 3.95(6) 1_655 ?
Na16 Na8 3.51(6) 4_656 ?
Na16 Na9 2.83(7) 6_654 ?
Na16 Na9 2.84(7) 7_655 ?
Na16 Na10 3.90(6) 1_554 ?
Na16 Na10 3.23(6) 8_664 ?
Na16 Na11 1.54(7) 4_656 ?
Na16 Na12 3.99(7) 8_664 ?
Na16 Na13 3.85(6) 1_554 ?
Na16 Na14 3.72(7) 1_555 ?
Na16 Na15 3.41(6) 1_554 ?

loop_
_geom_angle_atom_site_label_1
_geom_angle_atom_site_label_2
_geom_angle_atom_site_label_3
_geom_angle
_geom_angle_site_symmetry_1
_geom_angle_site_symmetry_3
_geom_angle_publ_flag
P4 Sn1 P4 106.9(8) 1_555 2_555 ?
P4 Sn1 P4 114.7(9) 1_555 3_555 ?
P4 Sn1 P4 106.9(7) 1_555 4_555 ?
P1 Sn2 P1 118.4(8) 4_656 8_664 ?
P1 Sn2 P3 101.3(9) 4_656 1_555 ?
P1 Sn2 P3 110.0(8) 4_656 5_565 ?
P2 Sn3 P2 110.1(8) 1_455 3_665 ?
P2 Sn3 P2 108.9(7) 1_455 5_466 ?
P2 Sn3 P2 109.4(8) 1_455 7_656 ?

#=============================================================================

# POWDER PROFILE

loop_
_pd_proc_point_id
_pd_proc_2theta_corrected
_pd_proc_intensity_total
_pd_calc_intensity_total
_pd_proc_intensity_bkg_calc

1 0.0462 160(6) 205.0134 205.0134
2 0.0534 168(6) 204.0811 204.0811
3 0.0605 166(6) 203.1487 203.1487
4 0.0676 161(5) 202.2163 202.2163
5 0.0747 143(5) 201.2839 201.2839
6 0.0818 142(4) 200.3516 200.3516
7 0.0889 151(4) 199.4192 199.4192
8 0.0960 166(4) 198.4868 198.4868
9 0.1032 168(4) 197.5544 197.5544
10 0.1103 176(4) 196.6221 196.6221
11 0.1174 169(4) 195.6897 195.6897
12 0.1245 154(4) 194.7573 194.7573
13 0.1316 141(4) 193.8249 193.8249
14 0.1387 138(3) 192.8925 192.8925
15 0.1458 144(3) 191.9602 191.9602
16 0.1530 148(3) 191.0278 191.0278
17 0.1601 150(3) 190.0954 190.0954
18 0.1672 153(3) 189.1630 189.1630
19 0.1743 155(3) 188.2307 188.2307
20 0.1814 156(3) 187.2983 187.2983
21 0.1885 163(3) 186.3659 186.3659
22 0.1956 159(3) 185.4335 185.4335
23 0.2028 152(3) 184.5012 184.5012
24 0.2099 157(3) 183.5688 183.5688
25 0.2170 153(3) 182.6364 182.6364
26 0.2241 150(3) 181.7040 181.7040
27 0.2312 160(3) 180.7717 180.7717
28 0.2383 159(3) 179.8393 179.8393
29 0.2454 153(3) 178.9069 178.9069
30 0.2526 143(3) 177.9745 177.9745
31 0.2597 138(2) 177.0422 177.0422
32 0.2668 134(2) 176.1098 176.1098
33 0.2739 142(2) 175.1774 175.1774
34 0.2810 157(3) 174.2450 174.2450
35 0.2881 163(3) 173.3127 173.3127
36 0.2952 165(3) 172.3803 172.3803
37 0.3024 163(2) 171.4479 171.4479
38 0.3095 158(2) 170.5155 170.5155
39 0.3166 162(2) 169.5831 169.5831
40 0.3237 168(2) 168.6508 168.6508
41 0.3308 176(2) 167.7184 167.7184
42 0.3379 172(2) 166.7860 166.7860
43 0.3450 163(2) 165.8536 165.8536
44 0.3522 159(2) 164.9213 164.9213
45 0.3593 162(2) 163.9889 163.9889
46 0.3664 160(2) 163.0565 163.0565
47 0.3735 165(2) 162.1241 162.1241
48 0.3806 158(2) 161.1918 161.1918
49 0.3877 155(2) 160.2594 160.2594
50 0.3949 153(2) 159.3270 159.3270
51 0.4020 151(2) 158.3946 158.3946
52 0.4091 153(2) 157.4622 157.4622
53 0.4162 150(2) 156.5299 156.5299
54 0.4233 151(2) 155.5975 155.5975
55 0.4304 144(2) 154.6651 154.6651
56 0.4375 141(2) 153.7328 153.7328
57 0.4447 145(2) 152.8004 152.8004
58 0.4518 155(2) 151.8680 151.8680
59 0.4589 153(2) 150.9356 150.9356
60 0.4660 158(2) 150.0033 150.0033
61 0.4731 163(2) 149.0709 149.0709
62 0.4802 160(2) 148.1385 148.1385
63 0.4873 167(2) 147.2061 147.2061
64 0.4945 166(2) 146.2737 146.2737
65 0.5016 152(2) 145.3414 145.3414
66 0.5087 148(2) 144.4090 144.4090
67 0.5158 143.0(20) 143.4766 143.4766
68 0.5229 146.0(20) 142.5443 142.5443
69 0.5300 151(2) 141.6118 141.6118
70 0.5371 144.5(20) 140.6795 140.6795
71 0.5443 142.1(19) 139.7471 139.7471
72 0.5514 143.0(19) 138.8147 138.8147
73 0.5585 133.2(19) 137.8824 137.8824
74 0.5656 136.9(19) 136.9500 136.9500
75 0.5727 144.5(19) 136.0176 136.0176
76 0.5798 160(2) 135.0852 135.0852
77 0.5869 174(2) 134.1528 134.1528
78 0.5941 169(2) 133.2205 133.2205
79 0.6012 164(2) 132.2881 132.2881
80 0.6083 148.3(19) 131.3557 131.3557
81 0.6154 146.9(19) 130.4233 130.4233
82 0.6225 162(2) 129.4910 129.4910
83 0.6296 178(2) 128.5586 128.5586
84 0.6367 183(2) 127.6262 127.6262
85 0.6439 190(2) 126.6938 126.6938
86 0.6510 189(2) 125.7615 125.7615
87 0.6581 183(2) 124.8291 124.8291
88 0.6652 189(2) 123.8967 123.8967
89 0.6723 187(2) 122.9643 122.9643
90 0.6794 176(2) 122.0320 122.0320
91 0.6865 167.3(20) 121.0996 121.0996
92 0.6937 154.4(19) 120.1672 120.1672
93 0.7008 157.7(19) 119.2348 119.2348
94 0.7079 157.6(19) 118.3025 118.3025
95 0.7150 162.5(19) 117.3701 117.3701
96 0.7221 166.7(19) 116.4377 116.4377
97 0.7292 161.2(19) 115.5053 115.5053
98 0.7363 163.6(19) 114.5730 114.5730
99 0.7435 161.0(19) 113.6406 113.6406
100 0.7506 158.7(19) 112.7082 112.7082
101 0.7577 155.3(18) 111.7758 111.7758
102 0.7648 161.0(19) 110.8434 110.8434
103 0.7719 166.5(19) 109.9111 109.9111
104 0.7790 172.2(19) 108.9787 108.9787
105 0.7861 180.0(19) 108.0463 108.0463
106 0.7933 176.1(19) 107.1139 107.1139
107 0.8004 166.5(19) 106.1816 106.1816
108 0.8075 158.8(18) 105.2492 105.2492
109 0.8146 151.6(18) 104.3168 104.3168
110 0.8217 149.3(17) 103.3844 103.3844
111 0.8288 154.4(18) 102.4521 102.4521
112 0.8359 158.0(18) 101.5197 101.5197
113 0.8431 155.9(18) 100.5873 100.5873
114 0.8502 159.7(18) 99.6549 99.6549
115 0.8573 156.9(18) 98.7225 98.7225
116 0.8644 154.9(17) 97.7902 97.7902
117 0.8715 155.0(17) 96.8578 96.8578
118 0.8786 160.3(18) 95.9254 95.9254
119 0.8857 174.5(18) 94.9930 94.9930
120 0.8929 188.1(19) 124.7585 124.7585
121 0.9000 213(2) 162.4149 162.4149
122 0.9071 225(2) 200.0709 200.0709
123 0.9142 233(2) 237.7270 237.7270
124 0.9213 238(2) 275.3831 275.3831
125 0.9284 250(2) 313.0392 313.0392
126 0.9355 269(2) 350.6953 350.6953
127 0.9427 286(2) 388.3516 388.3516
128 0.9498 315(2) 426.0077 426.0077
129 0.9569 338(2) 463.6638 463.6638
130 0.9640 370(3) 501.3199 501.3199
131 0.9711 403(3) 538.9760 538.9760
132 0.9782 424(3) 576.6320 576.6320
133 0.9853 445(3) 614.2881 614.2881
134 0.9925 469(3) 651.9445 651.9445
135 0.9996 493(3) 689.6006 689.6006
136 1.0067 529(3) 727.2566 727.2566
137 1.0138 560(3) 764.9127 764.9127
138 1.0209 582(3) 802.5687 802.5687
139 1.0280 606(3) 840.2249 840.2249
140 1.0351 621(3) 877.8809 877.8809
141 1.0423 655(3) 915.5370 915.5370
142 1.0494 701(3) 953.1930 953.1930
143 1.0565 717(3) 990.8497 990.8497
144 1.0636 759(4) 1028.5059 1028.5059
145 1.0707 809(4) 1066.1619 1066.1619
146 1.0778 854(4) 1103.8180 1103.8180
147 1.0849 889(4) 1141.4740 1141.4740
148 1.0921 938(4) 1179.1301 1179.1301
149 1.0992 968(4) 1216.7861 1216.7861
150 1.1063 989(4) 1254.4423 1254.4423
151 1.1134 1034(4) 1292.0983 1292.0983
152 1.1205 1071(4) 1329.7544 1329.7544
153 1.1276 1102(4) 1367.4105 1367.4105
154 1.1347 1175(4) 1405.0665 1405.0665
155 1.1419 1228(4) 1442.7227 1442.7227
156 1.1490 1258(4) 1480.3793 1480.3793
157 1.1561 1304(5) 1518.0354 1518.0354
158 1.1632 1345(5) 1555.6914 1555.6914
159 1.1703 1374(5) 1593.3475 1593.3475
160 1.1774 1416(5) 1631.0037 1631.0037
161 1.1846 1479(5) 1668.6597 1668.6597
162 1.1917 1526(5) 1706.3158 1706.3158
163 1.1988 1594(5) 1743.9718 1743.9718
164 1.2059 1637(5) 1781.6279 1781.6279
165 1.2130 1701(5) 1819.2839 1819.2839
166 1.2201 1736(5) 1856.9401 1856.9401
167 1.2272 1774(5) 1894.5962 1894.5962
168 1.2344 1814(5) 1932.2522 1932.2522
169 1.2415 1840(5) 1969.9089 1969.9089
170 1.2486 1902(5) 2007.5649 2007.5649
171 1.2557 1944(5) 2045.2211 2045.2211
172 1.2628 1966(5) 2082.8772 2082.8772
173 1.2699 2023(5) 2120.5332 2120.5332
174 1.2770 2062(5) 2158.1895 2158.1895
175 1.2842 2115(6) 2195.8455 2195.8455
176 1.2913 2172(6) 2233.5015 2233.5015
177 1.2984 2229(6) 2271.1577 2271.1577
178 1.3055 2268(6) 2308.8137 2308.8137
179 1.3126 2309(6) 2346.4697 2346.4697
180 1.3197 2325(6) 2384.1257 2384.1257
181 1.3268 2350(6) 2421.7820 2421.7820
182 1.3340 2416(6) 2459.4387 2459.4387
183 1.3411 2487(6) 2497.0947 2497.0947
184 1.3482 2547(6) 2534.7507 2534.7507
185 1.3553 2588(6) 2572.4067 2572.4067
186 1.3624 2633(6) 2610.0630 2610.0630
187 1.3695 2648(6) 2647.7190 2647.7190
188 1.3766 2667(6) 2685.3750 2685.3750
189 1.3838 2711(6) 2723.0312 2723.0312
190 1.3909 2760(6) 2760.6873 2760.6873
191 1.3980 2795(6) 2798.3433 2798.3433
192 1.4051 2857(6) 2835.9993 2835.9993
193 1.4122 2946(6) 2873.6555 2873.6555
194 1.4193 2967(6) 2911.3115 2911.3115
195 1.4264 3012(6) 2948.9683 2948.9683
196 1.4336 3050(6) 2986.6243 2986.6243
197 1.4407 3084(6) 3024.2803 3024.2803
198 1.4478 3146(6) 3061.9365 3061.9365
199 1.4549 3207(6) 3099.5925 3099.5925
200 1.4620 3231(6) 3137.2485 3137.2485
201 1.4691 3306(7) 3174.9045 3174.9045
202 1.4762 3351(7) 3212.5608 3212.5608
203 1.4834 3394(7) 3250.2168 3250.2168
204 1.4905 3421(7) 3287.8728 3287.8728
205 1.4976 3452(7) 3325.5291 3325.5291
206 1.5047 3504(7) 3363.1851 3363.1851
207 1.5118 3530(7) 3400.8411 3400.8411
208 1.5189 3589(7) 3438.4978 3438.4978
209 1.5260 3621(7) 3476.1538 3476.1538
210 1.5332 3652(7) 3513.8101 3513.8101
211 1.5403 3712(7) 3551.4661 3551.4661
212 1.5474 3740(7) 3589.1221 3589.1221
213 1.5545 3745(7) 3626.7781 3626.7781
214 1.5616 3804(7) 3664.4343 3664.4343
215 1.5687 3880(7) 3702.0903 3702.0903
216 1.5758 3890(7) 3739.7463 3739.7463
217 1.5830 3925(7) 3777.4026 3777.4026
218 1.5901 3911(7) 3815.0586 3815.0586
219 1.5972 3880(7) 3852.7146 3852.7146
220 1.6043 3925(7) 3883.3015 3883.3015
221 1.6114 3997(7) 3913.3384 3913.3384
222 1.6185 4054(7) 3943.3752 3943.3752
223 1.6256 4106(7) 3973.4121 3973.4121
224 1.6328 4158(7) 4003.4490 4003.4490
225 1.6399 4200(7) 4033.4858 4033.4858
226 1.6470 4254(7) 4063.5227 4063.5227
227 1.6541 4308(7) 4093.5596 4093.5596
228 1.6612 4305(7) 4123.5967 4123.5967
229 1.6683 4313(7) 4153.6333 4153.6333
230 1.6754 4324(7) 4183.6704 4183.6704
231 1.6826 4323(7) 4213.7070 4213.7070
232 1.6897 4338(7) 4243.7441 4243.7441
233 1.6968 4388(7) 4273.7817 4273.7817
234 1.7039 4422(7) 4303.8184 4303.8184
235 1.7110 4453(7) 4333.8555 4333.8555
236 1.7181 4491(7) 4363.8921 4363.8921
237 1.7252 4493(7) 4393.9292 4393.9292
238 1.7324 4526(7) 4423.9658 4423.9658
239 1.7395 4571(7) 4454.0029 4454.0029
240 1.7466 4628(7) 4484.0400 4484.0400
241 1.7537 4653(7) 4514.0767 4514.0767
242 1.7608 4700(7) 4544.1138 4544.1138
243 1.7679 4776(7) 4574.1504 4574.1504
244 1.7750 4786(7) 4604.1875 4604.1875
245 1.7822 4823(7) 4634.2241 4634.2241
246 1.7893 4842(7) 4664.2617 4664.2617
247 1.7964 4841(7) 4694.2988 4694.2988
248 1.8035 4875(7) 4724.3354 4724.3354
249 1.8106 4921(7) 4754.3726 4754.3726
250 1.8177 4921(7) 4784.4092 4784.4092
251 1.8248 4950(7) 4814.4463 4814.4463
252 1.8320 4945(7) 4844.4829 4844.4829
253 1.8391 4980(7) 4874.5200 4874.5200
254 1.8462 4994(7) 4904.5566 4904.5566
255 1.8533 5020(7) 4934.5938 4934.5938
256 1.8604 5063(7) 4964.6309 4964.6309
257 1.8675 5072(7) 4994.6675 4994.6675
258 1.8746 5108(7) 5024.7046 5024.7046
259 1.8818 5174(7) 5054.7417 5054.7417
260 1.8889 5197(7) 5084.7788 5084.7788
261 1.8960 5248(7) 5114.8154 5114.8154
262 1.9031 5261(7) 5144.8525 5144.8525
263 1.9102 5258(7) 5174.8896 5174.8896
264 1.9173 5263(7) 5204.9263 5204.9263
265 1.9245 5301(7) 5234.9629 5234.9629
266 1.9316 5322(7) 5265.0000 5265.0000
267 1.9387 5386(7) 5295.0371 5295.0371
268 1.9458 5421(7) 5325.0737 5325.0737
269 1.9529 5475(7) 5355.1108 5355.1108
270 1.9600 5507(7) 5385.1475 5385.1475
271 1.9671 5545(7) 5415.1846 5415.1846
272 1.9743 5579(7) 5445.2217 5445.2217
273 1.9814 5577(7) 5475.2588 5475.2588
274 1.9885 5583(7) 5505.2959 5505.2959
275 1.9956 5586(7) 5535.3325 5535.3325
276 2.0027 5588(7) 5565.3696 5565.3696
277 2.0098 5647(7) 5595.4062 5595.4062
278 2.0169 5714(8) 5625.4434 5625.4434
279 2.0241 5740(8) 5655.4805 5655.4805
280 2.0312 5767(8) 5685.5171 5685.5171
281 2.0383 5822(8) 5715.5537 5715.5537
282 2.0454 5844(8) 5745.5908 5745.5908
283 2.0525 5874(8) 5775.6279 5775.6279
284 2.0596 5924(8) 5805.6646 5805.6646
285 2.0667 5929(8) 5835.7017 5835.7017
286 2.0739 5927(8) 5865.7383 5865.7383
287 2.0810 5969(8) 5895.7754 5895.7754
288 2.0881 5986(8) 5925.8125 5925.8125
289 2.0952 5977(8) 5955.8491 5955.8491
290 2.1023 6010(8) 5985.8857 5985.8857
291 2.1094 6044(8) 6015.9238 6015.9238
292 2.1165 6044(8) 6045.9609 6045.9609
293 2.1237 6110(8) 6075.9980 6075.9980
294 2.1308 6141(8) 6106.0347 6106.0347
295 2.1379 6145(8) 6136.0713 6136.0713
296 2.1450 6191(8) 6166.1084 6166.1084
297 2.1521 6222(8) 6196.1455 6196.1455
298 2.1592 6232(8) 6226.1821 6226.1821
299 2.1663 6278(8) 6256.2188 6256.2188
300 2.1735 6316(8) 6286.2559 6286.2559
301 2.1806 6321(8) 6316.2930 6316.2930
302 2.1877 6362(8) 6346.3301 6346.3301
303 2.1948 6422(8) 6376.3667 6376.3667
304 2.2019 6439(8) 6406.4033 6406.4033
305 2.2090 6463(8) 6436.4404 6436.4404
306 2.2161 6499(8) 6466.4775 6466.4775
307 2.2233 6507(8) 6496.5142 6496.5142
308 2.2304 6533(8) 6526.5513 6526.5513
309 2.2375 6583(8) 6556.5879 6556.5879
310 2.2446 6629(8) 6586.6250 6586.6250
311 2.2517 6648(8) 6616.6621 6616.6621
312 2.2588 6672(8) 6646.6987 6646.6987
313 2.2659 6709(8) 6676.7354 6676.7354
314 2.2731 6718(8) 6706.7725 6706.7725
315 2.2802 6760(8) 6736.8096 6736.8096
316 2.2873 6767(8) 6766.8467 6766.8467
317 2.2944 6765(8) 6796.8843 6796.8843
318 2.3015 6800(8) 6826.9209 6826.9209
319 2.3086 6839(8) 6856.9580 6856.9580
320 2.3157 6864(8) 6886.9951 6886.9951
321 2.3229 6929(8) 6917.0317 6917.0317
322 2.3300 6982(8) 6947.0684 6947.0684
323 2.3371 6973(8) 6977.1055 6977.1055
324 2.3442 7023(8) 7007.1426 7007.1426
325 2.3513 7055(8) 7037.1797 7037.1797
326 2.3584 7062(8) 7067.2163 7067.2163
327 2.3655 7118(8) 7097.2529 7097.2529
328 2.3727 7116(8) 7127.2900 7127.2900
329 2.3798 7139(8) 7157.3271 7157.3271
330 2.3869 7149(8) 7187.3638 7187.3638
331 2.3940 7151(8) 7217.4004 7217.4004
332 2.4011 7170(8) 7247.4375 7247.4375
333 2.4082 7159(8) 7277.4746 7277.4746
334 2.4153 7210(8) 7307.5117 7307.5117
335 2.4225 7257(8) 7337.5483 7337.5483
336 2.4296 7257(8) 7367.5850 7367.5850
337 2.4367 7291(8) 7397.6221 7397.6221
338 2.4438 7340(8) 7427.6592 7427.6592
339 2.4509 7324(8) 7457.6958 7457.6958
340 2.4580 7355(8) 7487.7329 7487.7329
341 2.4651 7367(8) 7517.7695 7517.7695
342 2.4723 7298(8) 7547.8066 7547.8066
343 2.4794 7350(8) 7562.3047 7562.3047
344 2.4865 7372(8) 7570.1206 7570.1206
345 2.4936 7350(8) 7577.9370 7577.9370
346 2.5007 7347(8) 7585.7529 7585.7529
347 2.5078 7385(8) 7593.5688 7593.5688
348 2.5149 7406(8) 7601.3848 7601.3848
349 2.5221 7453(8) 7609.2007 7609.2007
350 2.5292 7521(8) 7617.0171 7617.0171
351 2.5363 7521(8) 7624.8330 7624.8330
352 2.5434 7505(8) 7632.6489 7632.6489
353 2.5505 7544(8) 7640.4648 7640.4648
354 2.5576 7559(8) 7648.2808 7648.2808
355 2.5647 7569(8) 7656.0972 7656.0972
356 2.5719 7611(8) 7663.9131 7663.9131
357 2.5790 7627(8) 7671.7290 7671.7290
358 2.5861 7606(8) 7679.5449 7679.5449
359 2.5932 7652(8) 7687.3608 7687.3608
360 2.6003 7706(8) 7695.1768 7695.1768
361 2.6074 7663(8) 7702.9932 7702.9932
362 2.6145 7700(8) 7710.8091 7710.8091
363 2.6217 7714(8) 7718.6250 7718.6250
364 2.6288 7658(8) 7726.4409 7726.4409
365 2.6359 7696(8) 7734.6250 7734.2568
366 2.6430 7728(8) 7742.4580 7742.0732
367 2.6501 7740(8) 7750.2915 7749.8892
368 2.6572 7760(8) 7758.1260 7757.7051
369 2.6644 7795(8) 7765.9624 7765.5215
370 2.6715 7811(8) 7773.7998 7773.3374
371 2.6786 7844(8) 7781.6387 7781.1533
372 2.6857 7888(8) 7789.4795 7788.9692
373 2.6928 7887(8) 7797.3223 7796.7852
374 2.6999 7840(8) 7805.1675 7804.6016
375 2.7070 7867(8) 7813.0146 7812.4175
376 2.7142 7896(8) 7820.8647 7820.2334
377 2.7213 7896(8) 7828.7173 7828.0493
378 2.7284 7956(8) 7836.5737 7835.8652
379 2.7355 7987(8) 7844.4341 7843.6816
380 2.7426 7928(8) 7852.2983 7851.4976
381 2.7497 7972(8) 7860.1675 7859.3135
382 2.7568 7976(8) 7868.0420 7867.1294
383 2.7640 7979(8) 7875.9224 7874.9453
384 2.7711 8040(8) 7883.8110 7882.7617
385 2.7782 8036(8) 7891.7070 7890.5776
386 2.7853 7991(8) 7899.6123 7898.3936
387 2.7924 8008(8) 7907.5288 7906.2095
388 2.7995 8016(8) 7915.4580 7914.0254
389 2.8066 8018(8) 7923.4028 7921.8413
390 2.8138 8058(8) 7931.3657 7929.6577
391 2.8209 8075(8) 7939.3491 7937.4736
392 2.8280 8070(8) 7947.3569 7945.2896
393 2.8351 8117(8) 7955.3936 7953.1055
394 2.8422 8158(8) 7963.4609 7960.9219
395 2.8493 8123(8) 7971.5566 7968.7378
396 2.8564 8129(8) 7979.6714 7976.5537
397 2.8636 8138(8) 7987.7812 7984.3696
398 2.8707 8156(8) 7995.8359 7992.1860
399 2.8778 8185(8) 8003.7554 8000.0020
400 2.8849 8212(8) 8011.4360 8007.8179
401 2.8920 8199(8) 8018.7798 8015.6338
402 2.8991 8140(8) 8025.6514 8023.4497
403 2.9062 8181(8) 8033.9731 8033.9717
404 2.9134 8230(8) 8044.5649 8044.5615
405 2.9205 8231(8) 8055.1597 8055.1509
406 2.9276 8280(8) 8065.7607 8065.7407
407 2.9347 8299(8) 8076.3716 8076.3301
408 2.9418 8314(8) 8086.9951 8086.9199
409 2.9489 8379(8) 8332.3975 8097.5093
410 2.9560 8447(8) 8931.8623 8108.0991
411 2.9632 8500(8) 9696.0762 8118.6890
412 2.9703 8533(8) 10303.1289 8129.2783
413 2.9774 8606(8) 10465.5645 8139.8682
414 2.9845 8579(8) 10146.2715 8150.4575
415 2.9916 8549(8) 9555.2734 8161.0474
416 2.9987 8493(8) 8972.0342 8171.6367
417 3.0058 8439(8) 8566.0215 8182.2266
418 3.0130 8439(8) 8352.8359 8192.8164
419 3.0201 8467(8) 8267.0439 8203.4062
420 3.0272 8426(8) 8242.1523 8213.9961
421 3.0343 8413(8) 8240.0908 8224.5850
422 3.0414 8433(8) 8245.4199 8235.1748
423 3.0485 8445(8) 8253.2207 8245.7646
424 3.0556 8470(8) 8262.0811 8256.3545
425 3.0628 8512(8) 8271.5293 8266.9443
426 3.0699 8486(8) 8281.3379 8277.5332
427 3.0770 8458(8) 8291.3711 8288.1230
428 3.0841 8460(8) 8301.5459 8298.7129
429 3.0912 8458(8) 8311.8105 8309.3027
430 3.0983 8443(7) 8322.1357 8319.8926
431 3.1054 8471(8) 8332.5029 8330.4814
432 3.1126 8507(8) 8342.9043 8341.0713
433 3.1197 8503(8) 8353.3311 8351.6611
434 3.1268 8541(8) 8363.7793 8362.2510
435 3.1339 8564(8) 8374.2432 8372.8398
436 3.1410 8546(7) 8384.7227 8383.4297
437 3.1481 8560(8) 8395.2148 8394.0195
438 3.1552 8562(7) 8405.7178 8404.6094
439 3.1624 8518(7) 8416.2295 8415.1992
440 3.1695 8520(7) 8426.7490 8425.7881
441 3.1766 8560(7) 8437.2754 8436.3779
442 3.1837 8599(7) 8447.8076 8446.9678
443 3.1908 8612(7) 8458.3457 8457.5576
444 3.1979 8639(7) 8468.8877 8468.1465
445 3.2050 8610(7) 8479.4346 8478.7363
446 3.2122 8567(7) 8489.9854 8489.3262
447 3.2193 8595(7) 8500.5381 8499.9160
448 3.2264 8584(7) 8511.0947 8510.5059
449 3.2335 8581(7) 8521.6543 8521.0957
450 3.2406 8591(7) 8532.2158 8531.6855
451 3.2477 8575(7) 8542.7783 8542.2744
452 3.2548 8543(7) 8553.3438 8552.8643
453 3.2620 8588(7) 8563.9111 8563.4541
454 3.2691 8605(7) 8574.4795 8574.0439
455 3.2762 8608(7) 8585.0488 8584.6328
456 3.2833 8661(7) 8595.6201 8595.2227
457 3.2904 8661(7) 8606.1934 8605.8125
458 3.2975 8613(7) 8616.4023 8616.4023
459 3.3046 8639(7) 8626.9922 8626.9922
460 3.3118 8654(7) 8637.5811 8637.5811
461 3.3189 8668(7) 8648.1709 8648.1709
462 3.3260 8689(7) 8658.7607 8658.7607
463 3.3331 8717(7) 8669.3506 8669.3506
464 3.3402 8707(7) 8679.9395 8679.9395
465 3.3473 8683(7) 8690.5293 8690.5293
466 3.3544 8691(7) 8701.1191 8701.1191
467 3.3616 8694(7) 8711.7090 8711.7090
468 3.3687 8713(7) 8722.2988 8722.2988
469 3.3758 8752(7) 8732.8877 8732.8877
470 3.3829 8726(7) 8743.4775 8743.4775
471 3.3900 8673(7) 8754.0674 8754.0674
472 3.3971 8659(7) 8764.6572 8764.6572
473 3.4042 8658(7) 8775.2471 8775.2471
474 3.4114 8632(7) 8785.8369 8785.8369
475 3.4185 8659(7) 8787.0713 8787.0713
476 3.4256 8679(7) 8784.2930 8784.2930
477 3.4327 8663(7) 8781.5137 8781.5137
478 3.4398 8667(7) 8778.7354 8778.7354
479 3.4469 8666(7) 8775.9570 8775.9570
480 3.4541 8677(7) 8773.1787 8773.1787
481 3.4612 8694(7) 8770.3994 8770.3994
482 3.4683 8717(7) 8767.6211 8767.6211
483 3.4754 8704(7) 8764.8428 8764.8428
484 3.4825 8712(7) 8762.0635 8762.0635
485 3.4896 8752(7) 8759.2852 8759.2852
486 3.4967 8798(7) 8756.5068 8756.5068
487 3.5039 8821(7) 8753.7285 8753.7285
488 3.5110 8815(7) 8750.9492 8750.9492
489 3.5181 8766(7) 8748.1709 8748.1709
490 3.5252 8740(7) 8745.3926 8745.3926
491 3.5323 8756(7) 8750.0312 8750.0312
492 3.5394 8767(7) 8764.7891 8764.7891
493 3.5465 8778(7) 8779.5469 8779.5469
494 3.5537 8801(7) 8794.3047 8794.3047
495 3.5608 8809(7) 8809.0625 8809.0625
496 3.5679 8813(7) 8823.8203 8823.8203
497 3.5750 8832(7) 8838.5781 8838.5781
498 3.5821 8849(7) 8853.3369 8853.3369
499 3.5892 8862(7) 8868.0947 8868.0947
500 3.5963 8889(7) 8882.8525 8882.8525
501 3.6035 8926(7) 8897.6104 8897.6104
502 3.6106 8975(7) 8912.3682 8912.3682
503 3.6177 9020(7) 8927.1260 8927.1260
504 3.6248 9038(7) 8941.8838 8941.8838
505 3.6319 9031(7) 8956.6416 8956.6416
506 3.6390 8987(7) 8971.3994 8971.3994
507 3.6461 8959(7) 8986.1572 8986.1572
508 3.6533 8902(7) 9000.9150 9000.9150
509 3.6604 8872(7) 9015.6729 9015.6729
510 3.6675 8890(7) 9023.4678 9023.4678
511 3.6746 8890(7) 9020.4258 9020.4258
512 3.6817 8900(7) 9017.3848 9017.3848
513 3.6888 8889(7) 9014.3428 9014.3428
514 3.6959 8891(7) 9011.3018 9011.3018
515 3.7031 8899(7) 9008.2598 9008.2598
516 3.7102 8918(7) 9005.2188 9005.2188
517 3.7173 8936(7) 9002.1768 9002.1768
518 3.7244 8916(7) 8999.1357 8999.1357
519 3.7315 8932(7) 8996.0938 8996.0938
520 3.7386 8924(7) 8993.0527 8993.0527
521 3.7457 8908(7) 8990.0117 8990.0117
522 3.7529 8914(7) 8986.9697 8986.9697
523 3.7600 8930(7) 8983.9287 8983.9287
524 3.7671 8904(7) 8980.8867 8980.8867
525 3.7742 8926(7) 8977.8457 8977.8457
526 3.7813 8919(7) 8974.8037 8974.8037
527 3.7884 8915(7) 8971.7627 8971.7627
528 3.7955 8951(7) 8968.7207 8968.7207
529 3.8027 8991(7) 8965.6797 8965.6797
530 3.8098 9016(7) 8962.6377 8962.6377
531 3.8169 9020(7) 8959.5967 8959.5967
532 3.8240 9033(7) 8956.5557 8956.5557
533 3.8311 9045(7) 8953.5137 8953.5137
534 3.8382 9040(7) 8950.4727 8950.4727
535 3.8453 9016(7) 8947.4307 8947.4307
536 3.8525 8997(7) 8944.4600 8944.3896
537 3.8596 8984(7) 8941.4209 8941.3477
538 3.8667 8986(7) 8938.6631 8938.3066
539 3.8738 9004(7) 8935.6377 8935.2646
540 3.8809 9014(7) 8932.6133 8932.2236
541 3.8880 9034(7) 8929.5898 8929.1816
542 3.8951 9044(7) 8926.5684 8926.1406
543 3.9023 9051(7) 8923.5488 8923.0996
544 3.9094 9043(7) 8920.5303 8920.0576
545 3.9165 9004(7) 8917.5137 8917.0166
546 3.9236 8977(7) 8914.4980 8913.9746
547 3.9307 8980(7) 8911.4863 8910.9336
548 3.9378 8979(7) 8908.4756 8907.8916
549 3.9449 8957(7) 8905.4678 8904.8506
550 3.9521 8953(7) 8902.4629 8901.8086
551 3.9592 8972(7) 8899.4629 8898.7676
552 3.9663 8985(7) 8896.4648 8895.7256
553 3.9734 8985(7) 8893.4727 8892.6846
554 3.9805 8988(7) 8890.4844 8889.6426
555 3.9876 8989(7) 8887.5029 8886.6016
556 3.9947 8968(7) 8884.5273 8883.5605
557 4.0019 8948(7) 8881.5586 8880.5186
558 4.0090 8931(7) 8878.5996 8877.4775
559 4.0161 8910(7) 8875.6494 8874.4355
560 4.0232 8913(7) 8872.7129 8871.3945
561 4.0303 8935(7) 8869.7881 8868.3525
562 4.0374 8938(7) 8866.8809 8865.3115
563 4.0445 8939(7) 8863.9912 8862.2695
564 4.0517 8945(7) 8861.1260 8859.2285
565 4.0588 8933(7) 8858.2852 8856.1865
566 4.0659 8945(7) 8855.4756 8853.1455
567 4.0730 8955(7) 8852.6953 8850.1045
568 4.0801 8961(7) 8849.9414 8847.0625
569 4.0872 8980(7) 8847.2051 8844.0215
570 4.0943 8978(7) 8844.4609 8840.9795
571 4.1015 8969(7) 8841.6777 8837.9385
572 4.1086 8943(7) 8838.8193 8834.8965
573 4.1157 8950(7) 8835.8740 8831.8555
574 4.1228 8971(7) 8832.8545 8828.8135
575 4.1299 8971(7) 8829.7754 8825.7725
576 4.1370 8956(7) 8826.8613 8822.7305
577 4.1441 8963(7) 8825.8916 8819.6895
578 4.1513 8928(7) 8833.4668 8816.6484
579 4.1584 8928(7) 8868.2695 8816.2891
580 4.1655 8975(7) 8962.7607 8822.8955
581 4.1726 9020(8) 9143.6719 8829.5029
582 4.1797 9074(8) 9424.3018 8836.1094
583 4.1868 9159(8) 9762.2871 8842.7168
584 4.1940 9152(8) 10049.9980 8849.3232
585 4.2011 9150(8) 10162.1582 8855.9307
586 4.2082 9178(8) 10048.5879 8862.5381
587 4.2153 9123(8) 9771.0107 8869.1445
588 4.2224 9108(8) 9451.1777 8875.7520
589 4.2295 9087(8) 9192.6631 8882.3594
590 4.2366 9029(8) 9034.0127 8888.9658
591 4.2438 8997(8) 8958.3047 8895.5732
592 4.2509 9006(8) 8930.5625 8902.1797
593 4.2580 8985(8) 8924.0439 8908.7871
594 4.2651 8972(8) 8925.2891 8915.3936
595 4.2722 8981(8) 8929.2061 8922.0010
596 4.2793 9014(8) 8934.1816 8928.6074
597 4.2864 9018(8) 8939.7021 8935.2148
598 4.2936 9033(8) 8945.5508 8941.8213
599 4.3007 9032(8) 8951.6094 8948.4287
600 4.3078 8992(8) 8957.8027 8955.0352
601 4.3149 8983(8) 8964.0859 8961.6426
602 4.3220 8998(8) 8970.4297 8968.2490
603 4.3291 9007(8) 8976.8174 8974.8564
604 4.3362 8981(8) 8983.2373 8981.4629
605 4.3434 8986(7) 8989.6846 8988.0703
606 4.3505 8961(7) 8996.1514 8994.6768
607 4.3576 8953(7) 9002.6367 9001.2842
608 4.3647 8984(7) 9009.1348 9007.8906
609 4.3718 8945(7) 9015.6475 9014.4980
610 4.3789 8968(7) 9022.1689 9021.1045
611 4.3860 8977(7) 9028.7002 9027.7119
612 4.3932 8985(7) 9035.2393 9034.3184
613 4.4003 9002(7) 9041.7852 9040.9258
614 4.4074 9007(7) 9048.3359 9047.5322
615 4.4145 9053(7) 9054.4629 9053.7090
616 4.4216 9084(7) 9060.4658 9059.7578
617 4.4287 9133(7) 9066.4736 9065.8066
618 4.4358 9157(7) 9072.4854 9071.8564
619 4.4430 9136(7) 9078.4990 9077.9053
620 4.4501 9116(7) 9084.5166 9083.9551
621 4.4572 9113(7) 9090.5361 9090.0039
622 4.4643 9097(7) 9096.5576 9096.0527
623 4.4714 9115(7) 9102.5820 9102.1025
624 4.4785 9141(7) 9108.6074 9108.1514
625 4.4856 9129(7) 9114.6357 9114.2012
626 4.4928 9157(7) 9120.6641 9120.2500
627 4.4999 9190(7) 9126.6943 9126.2988
628 4.5070 9178(7) 9132.6572 9132.3486
629 4.5141 9232(7) 9138.6924 9138.3975
630 4.5212 9220(7) 9144.4473 9144.4473
631 4.5283 9175(7) 9150.4961 9150.4961
632 4.5354 9203(7) 9156.5449 9156.5449
633 4.5426 9221(7) 9162.5947 9162.5947
634 4.5497 9190(7) 9168.6436 9168.6436
635 4.5568 9212(7) 9174.6934 9174.6934
636 4.5639 9229(7) 9180.7422 9180.7422
637 4.5710 9237(7) 9186.7910 9186.7910
638 4.5781 9241(7) 9192.8408 9192.8408
639 4.5852 9236(7) 9198.8906 9198.8906
640 4.5924 9205(7) 9204.9395 9204.9395
641 4.5995 9177(7) 9210.9883 9210.9883
642 4.6066 9203(7) 9217.0381 9217.0381
643 4.6137 9203(7) 9223.0869 9223.0869
644 4.6208 9181(7) 9229.1367 9229.1367
645 4.6279 9211(7) 9235.1855 9235.1855
646 4.6350 9246(7) 9241.2344 9241.2344
647 4.6422 9273(7) 9247.2842 9247.2842
648 4.6493 9342(7) 9253.3330 9253.3330
649 4.6564 9376(7) 9259.3828 9259.3828
650 4.6635 9359(7) 9265.4316 9265.4316
651 4.6706 9360(7) 9271.4805 9271.4805
652 4.6777 9377(7) 9277.5303 9277.5303
653 4.6848 9395(7) 9283.5791 9283.5791
654 4.6920 9406(7) 9289.6289 9289.6289
655 4.6991 9434(7) 9295.6777 9295.6777
656 4.7062 9432(7) 9301.7266 9301.7266
657 4.7133 9389(7) 9307.7764 9307.7764
658 4.7204 9362(7) 9313.8252 9313.8252
659 4.7275 9308(7) 9319.8750 9319.8750
660 4.7346 9305(7) 9325.9238 9325.9238
661 4.7418 9302(7) 9331.9727 9331.9727
662 4.7489 9302(7) 9338.0225 9338.0225
663 4.7560 9288(7) 9344.0713 9344.0713
664 4.7631 9281(7) 9350.1211 9350.1211
665 4.7702 9285(7) 9356.1699 9356.1699
666 4.7773 9260(7) 9362.2188 9362.2188
667 4.7844 9285(7) 9368.2686 9368.2686
668 4.7916 9287(7) 9374.3174 9374.3174
669 4.7987 9279(7) 9380.3672 9380.3672
670 4.8058 9307(7) 9386.4160 9386.4160
671 4.8129 9331(7) 9392.4648 9392.4648
672 4.8200 9329(7) 9398.5146 9398.5146
673 4.8271 9318(7) 9404.5635 9404.5635
674 4.8342 9338(7) 9410.6133 9410.6133
675 4.8414 9309(7) 9416.6621 9416.6621
676 4.8485 9335(7) 9422.7109 9422.7109
677 4.8556 9361(7) 9428.7607 9428.7607
678 4.8627 9339(7) 9434.8096 9434.8096
679 4.8698 9346(7) 9440.8594 9440.8594
680 4.8769 9311(7) 9446.9082 9446.9082
681 4.8840 9303(7) 9452.9570 9452.9570
682 4.8912 9344(7) 9459.0068 9459.0068
683 4.8983 9383(7) 9465.0557 9465.0557
684 4.9054 9391(7) 9471.1045 9471.1045
685 4.9125 9379(7) 9477.1543 9477.1543
686 4.9196 9351(7) 9483.2031 9483.2031
687 4.9267 9315(7) 9489.2529 9489.2529
688 4.9338 9324(7) 9495.3018 9495.3018
689 4.9410 9342(7) 9501.3506 9501.3506
690 4.9481 9360(7) 9507.4004 9507.4004
691 4.9552 9399(7) 9513.4502 9513.4502
692 4.9623 9393(7) 9519.4990 9519.4990
693 4.9694 9382(7) 9525.5488 9525.5488
694 4.9765 9396(7) 9531.5977 9531.5977
695 4.9837 9360(7) 9537.8496 9537.8496
696 4.9908 9384(7) 9545.4131 9545.4131
697 4.9979 9403(7) 9552.9775 9552.9775
698 5.0050 9427(7) 9560.5410 9560.5410
699 5.0121 9474(7) 9568.1055 9568.1055
700 5.0192 9502(7) 9575.6689 9575.6689
701 5.0263 9510(7) 9583.2334 9583.2334
702 5.0335 9529(7) 9590.7969 9590.7969
703 5.0406 9552(7) 9598.3613 9598.3613
704 5.0477 9587(7) 9605.9248 9605.9248
705 5.0548 9617(7) 9613.4893 9613.4893
706 5.0619 9821(7) 9621.0527 9621.0527
707 5.0690 10041(7) 9628.6172 9628.6172
708 5.0761 10144(7) 9636.1807 9636.1807
709 5.0833 10179(7) 9643.7451 9643.7451
710 5.0904 10169(7) 9651.3086 9651.3086
711 5.0975 10132(7) 9658.8730 9658.8730
712 5.1046 10123(7) 9666.4375 9666.4375
713 5.1117 10093(7) 9674.0010 9674.0010
714 5.1188 10116(7) 9681.5654 9681.5654
715 5.1259 10104(7) 9689.1289 9689.1289
716 5.1331 10088(7) 9696.6934 9696.6934
717 5.1402 10068(7) 9704.2568 9704.2568
718 5.1473 10043(7) 9711.8213 9711.8213
719 5.1544 10029(7) 9719.3848 9719.3848
720 5.1615 10011(7) 9726.9492 9726.9492
721 5.1686 10002(7) 9734.5127 9734.5127
722 5.1757 9999(7) 9742.0771 9742.0771
723 5.1829 10005(7) 9749.6406 9749.6406
724 5.1900 10009(7) 9757.2051 9757.2051
725 5.1971 10016(7) 9764.7686 9764.7686
726 5.2042 10032(7) 9772.3330 9772.3330
727 5.2113 9977(7) 9779.8965 9779.8965
728 5.2184 9746(7) 9787.4609 9787.4609
729 5.2255 9543(7) 9795.0244 9795.0244
730 5.2327 9459(7) 9802.5889 9802.5889
731 5.2398 9427(7) 9810.1523 9810.1523
732 5.2469 9424(7) 9807.6436 9807.6436
733 5.2540 9438(7) 9797.2217 9797.2217
734 5.2611 9471(7) 9786.7998 9786.7998
735 5.2682 9477(7) 9776.3779 9776.3779
736 5.2753 9498(7) 9765.9561 9765.9561
737 5.2825 9490(7) 9755.5342 9755.5342
738 5.2896 9487(7) 9745.1133 9745.1133
739 5.2967 9511(7) 9734.6914 9734.6914
740 5.3038 9519(7) 9724.2695 9724.2695
741 5.3109 9550(7) 9713.8477 9713.8477
742 5.3180 9544(7) 9703.4248 9703.4248
743 5.3251 9535(7) 9693.0029 9693.0029
744 5.3323 9525(7) 9683.6045 9682.5811
745 5.3394 9550(6) 9673.2295 9672.1592
746 5.3465 9582(7) 9666.2080 9661.7373
747 5.3536 9574(6) 9655.9932 9651.3154
748 5.3607 9582(6) 9645.7920 9640.8936
749 5.3678 9594(6) 9635.6074 9630.4717
750 5.3749 9548(6) 9625.4404 9620.0508
751 5.3821 9540(6) 9615.2930 9609.6289
752 5.3892 9557(6) 9605.1670 9599.2070
753 5.3963 9522(6) 9595.0645 9588.7852
754 5.4034 9529(6) 9584.9883 9578.3633
755 5.4105 9546(6) 9574.9414 9567.9414
756 5.4176 9548(6) 9564.9268 9557.5195
757 5.4247 9563(6) 9560.7090 9552.8574
758 5.4319 9591(6) 9579.1240 9570.7871
759 5.4390 9600(6) 9597.5850 9588.7168
760 5.4461 9655(6) 9616.0986 9606.6465
761 5.4532 9743(6) 9634.6729 9624.5771
762 5.4603 9816(6) 9653.3145 9642.5068
763 5.4674 9904(7) 9672.0332 9660.4365
764 5.4745 9995(7) 9690.8418 9678.3662
765 5.4817 10003(7) 9709.7529 9696.2959
766 5.4888 9984(7) 9728.7861 9714.2256
767 5.4959 9964(6) 9747.9600 9732.1562
768 5.5030 9887(6) 9767.2988 9750.0859
769 5.5101 9828(6) 9786.8340 9768.0156
770 5.5172 9836(6) 9806.6035 9785.9453
771 5.5243 9865(6) 9826.6553 9803.8750
772 5.5315 9898(6) 9847.0498 9821.8047
773 5.5386 9927(6) 9867.8662 9839.7354
774 5.5457 9966(6) 9889.2021 9857.6650
775 5.5528 9935(6) 9911.1914 9875.5947
776 5.5599 9920(6) 9934.0127 9893.5244
777 5.5670 9883(6) 9973.4424 9911.4541
778 5.5741 9792(6) 9999.5898 9929.3838
779 5.5813 9774(6) 10028.2842 9947.3145
780 5.5884 9783(6) 10059.5771 9962.5771
781 5.5955 9829(6) 10090.5918 9964.3799
782 5.6026 9888(6) 10155.7715 9966.1816
783 5.6097 9972(6) 10302.7803 9967.9834
784 5.6168 10166(6) 10652.4336 9969.7861
785 5.6239 10616(7) 11279.1836 9971.5879
786 5.6311 11415(7) 12363.1318 9973.3906
787 5.6382 12816(7) 13985.5332 9975.1924
788 5.6453 15070(8) 16039.6963 9976.9951
789 5.6524 17833(9) 18139.2891 9978.7969
790 5.6595 20519(9) 19690.0195 9980.5986
791 5.6666 22526(10) 20114.3164 9982.4014
792 5.6737 22924(10) 19162.0840 9984.2031
793 5.6809 21392(9) 17187.1406 9986.0059
794 5.6880 18384(9) 14911.6006 9987.8076
795 5.6951 14898(8) 12954.8311 9989.6104
796 5.7022 12401(7) 11602.2500 9991.4121
797 5.7093 10977(7) 10829.1963 9993.2148
798 5.7164 10321(6) 10457.5889 9995.0166
799 5.7236 10076(6) 10305.0205 9996.8184
800 5.7307 9946(6) 10251.0332 9998.6211
801 5.7378 9917(6) 10235.6914 10000.4229
802 5.7449 9880(6) 10234.0264 10001.1006
803 5.7520 9885(6) 10234.2061 9996.7168
804 5.7591 9901(6) 10239.0273 9992.3340
805 5.7662 9972(6) 10247.9121 9987.9502
806 5.7734 10016(6) 10260.7393 9983.5674
807 5.7805 10039(6) 10277.4404 9979.1836
808 5.7876 10061(6) 10297.7969 9974.8008
809 5.7947 10099(6) 10322.9590 9970.4170
810 5.8018 10127(6) 10348.7070 9966.0342
811 5.8089 10206(6) 10376.0400 9961.6504
812 5.8160 10285(6) 10406.9795 9957.2676
813 5.8232 10386(6) 10451.9219 9952.8838
814 5.8303 10634(6) 10538.7637 9948.5010
815 5.8374 10963(7) 10726.3086 9944.1172
816 5.8445 11542(7) 11148.4219 9939.7344
817 5.8516 12777(7) 12163.0527 9935.3506
818 5.8587 15135(8) 14595.7266 9930.9678
819 5.8658 19416(9) 19692.2109 9926.5840
820 5.8730 26559(11) 28212.6543 9922.2012
821 5.8801 35021(12) 38942.3906 9917.8174
822 5.8872 43079(13) 48196.3867 9913.4346
823 5.8943 48503(14) 52112.8164 9909.0508
824 5.9014 50452(15) 50566.0234 9904.6680
825 5.9085 51263(15) 48104.7930 9900.2842
826 5.9156 54689(15) 51013.9922 9895.9014
827 5.9228 64200(16) 62340.5312 9891.5176
828 5.9299 76471(18) 78157.0625 9887.1348
829 5.9370 84692(19) 89042.9375 9882.7510
830 5.9441 84397(19) 87480.0156 9878.3682
831 5.9512 72266(17) 73720.2656 9873.9844
832 5.9583 53218(15) 54086.0703 9869.6016
833 5.9654 34742(12) 35863.9727 9865.2178
834 5.9726 22268(10) 23162.0918 9860.8350
835 5.9797 15928(8) 16130.9971 9856.4512
836 5.9868 13177(7) 12878.5195 9852.0684
837 5.9939 11886(7) 11523.6338 9847.6846
838 6.0010 11251(7) 10944.1514 9843.3018
839 6.0081 10880(7) 10654.0625 9838.9180
840 6.0152 10643(7) 10479.8389 9834.5352
841 6.0224 10522(6) 10362.6348 9830.1514
842 6.0295 10439(6) 10279.3125 9825.7686
843 6.0366 10368(6) 10218.2334 9821.3848
844 6.0437 10259(6) 10172.9863 9817.0020
845 6.0508 10198(6) 10141.4961 9812.6182
846 6.0579 10182(6) 10139.3809 9819.1143
847 6.0650 10192(6) 10188.7988 9840.2900
848 6.0722 10286(6) 10317.4717 9861.4658
849 6.0793 10446(6) 10596.6396 9882.6416
850 6.0864 10759(6) 11105.9209 9903.8164
851 6.0935 11375(7) 11873.3428 9924.9922
852 6.1006 12362(7) 12798.7305 9946.1680
853 6.1077 13442(7) 13625.8135 9967.3438
854 6.1148 14442(7) 14023.9512 9988.5195
855 6.1220 14894(8) 13798.9238 10009.6953
856 6.1291 14433(7) 13072.8389 10030.8701
857 6.1362 13403(7) 12165.7148 10052.0459
858 6.1433 12079(7) 11364.9912 10073.2217
859 6.1504 11046(6) 10810.5137 10094.3975
860 6.1575 10427(6) 10499.3701 10115.5732
861 6.1646 10154(6) 10357.2236 10136.7480
862 6.1718 10051(6) 10306.5684 10157.9238
863 6.1789 10004(6) 10296.5225 10179.0996
864 6.1860 10003(6) 10285.9150 10184.1426
865 6.1931 9999(6) 10273.1494 10181.3457
866 6.2002 10003(6) 10262.7373 10178.5498
867 6.2073 10021(6) 10238.1562 10175.7529
868 6.2144 10071(6) 10230.5869 10172.9570
869 6.2216 10048(6) 10223.6650 10170.1602
870 6.2287 10042(6) 10217.2627 10167.3643
871 6.2358 10024(6) 10211.2803 10164.5674
872 6.2429 10013(6) 10205.6484 10161.7705
873 6.2500 10053(6) 10167.8691 10157.6895
874 6.2571 10117(6) 10162.4990 10153.2646
875 6.2642 10158(6) 10157.2578 10148.8408
876 6.2714 10190(6) 10151.5586 10144.4170
877 6.2785 10212(6) 10201.2266 10139.9922
878 6.2856 10238(6) 10198.8232 10135.5684
879 6.2927 10302(6) 10196.6631 10131.1436
880 6.2998 10396(6) 10194.7568 10126.7197
881 6.3069 10473(6) 10245.8477 10122.2959
882 6.3140 10596(6) 10246.9209 10117.8711
883 6.3212 10746(6) 10298.9766 10113.4473
884 6.3283 10761(6) 10303.3984 10109.0225
885 6.3354 10706(6) 10308.5547 10104.5986
886 6.3425 10586(6) 10314.5146 10100.1748
887 6.3496 10423(6) 10321.3604 10095.7500
888 6.3567 10299(6) 10329.1904 10091.3262
889 6.3638 10221(6) 10338.1104 10086.9014
890 6.3710 10200(6) 10348.2500 10082.4775
891 6.3781 10174(6) 10359.7549 10078.0537
892 6.3852 10195(6) 10379.9883 10080.8232
893 6.3923 10220(6) 10404.0830 10085.7197
894 6.3994 10241(6) 10430.1445 10090.6162
895 6.4065 10294(6) 10458.4473 10095.5127
896 6.4136 10353(6) 10489.3154 10100.4092
897 6.4208 10372(6) 10523.1357 10105.3057
898 6.4279 10399(6) 10560.3682 10110.2021
899 6.4350 10437(6) 10599.8486 10115.0986
900 6.4421 10463(6) 10645.7646 10119.9951
901 6.4492 10532(6) 10697.1260 10124.8906
902 6.4563 10599(6) 10754.9111 10129.7871
903 6.4635 10641(6) 10820.2676 10134.6836
904 6.4706 10720(6) 10894.5000 10139.5801
905 6.4777 10815(6) 10978.9688 10144.4766
906 6.4848 10890(6) 11074.8945 10149.3730
907 6.4919 11037(6) 11182.9941 10154.2695
908 6.4990 11196(6) 11303.0176 10159.1660
909 6.5061 11366(6) 11433.4873 10164.0625
910 6.5133 11592(6) 11572.7578 10168.9590
911 6.5204 11890(6) 11724.5371 10173.8545
912 6.5275 12305(7) 11913.9717 10178.7510
913 6.5346 12888(7) 12220.4150 10183.6475
914 6.5417 13899(7) 12832.0537 10188.5439
915 6.5488 15573(7) 14167.0391 10193.4404
916 6.5559 19093(8) 17216.8184 10198.3369
917 6.5631 26061(9) 24164.8516 10203.2334
918 6.5702 39587(12) 38498.0547 10208.1299
919 6.5773 60405(14) 63058.5859 10213.0264
920 6.5844 90837(18) 96197.4531 10217.9229
921 6.5915 120928(20) 129870.8359 10222.8184
922 6.5986 149740(23) 154837.2500 10227.7148
923 6.6057 172845(24) 170828.9531 10232.6113
924 6.6129 192012(26) 186827.4688 10237.5078
925 6.6200 212426(27) 209332.2344 10242.4043
926 6.6271 230457(28) 232165.8750 10247.3008
927 6.6342 234428(28) 239534.2969 10252.1973
928 6.6413 215454(27) 219929.2500 10257.0938
929 6.6484 170941(24) 176440.7188 10261.9902
930 6.6555 120265(20) 123876.8594 10266.8867
931 6.6627 73807(16) 77630.6875 10271.7822
932 6.6698 43661(12) 45658.0781 10276.6787
933 6.6769 26964(10) 27635.4219 10281.5752
934 6.6840 19202(8) 19030.8770 10286.4717
935 6.6911 16048(7) 15309.7891 10291.3682
936 6.6982 14392(7) 13669.6436 10296.2646
937 6.7053 13463(7) 12831.3008 10301.1611
938 6.7125 12844(7) 12319.7354 10306.0576
939 6.7196 12425(6) 11970.8203 10310.9541
940 6.7267 12071(6) 11719.4434 10315.8506
941 6.7338 11813(6) 11531.8379 10320.7461
942 6.7409 11609(6) 11387.2539 10325.6426
943 6.7480 11407(6) 11272.3818 10330.5391
944 6.7551 11215(6) 11178.6982 10335.4355
945 6.7623 11096(6) 11100.7266 10340.3320
946 6.7694 10969(6) 11034.8672 10345.2285
947 6.7765 10896(6) 10978.6504 10350.1250
948 6.7836 10834(6) 10930.2988 10355.0215
949 6.7907 10747(6) 10888.4824 10359.9180
950 6.7978 10699(6) 10852.1533 10364.8145
951 6.8049 10673(6) 10820.4795 10369.7109
952 6.8121 10646(6) 10792.7822 10374.6074
953 6.8192 10627(6) 10768.5029 10379.5039
954 6.8263 10621(6) 10747.1807 10384.4004
955 6.8334 10601(6) 10728.4258 10389.2959
956 6.8405 10558(6) 10711.9160 10394.1924
957 6.8476 10552(6) 10697.3750 10399.0889
958 6.8547 10548(6) 10684.5674 10403.9854
959 6.8619 10534(6) 10673.2930 10408.8818
960 6.8690 10553(6) 10663.3789 10413.7783
961 6.8761 10550(6) 10654.6787 10418.6748
962 6.8832 10531(6) 10649.2715 10423.5713
963 6.8903 10544(6) 10641.4053 10427.1445
964 6.8974 10554(6) 10624.2041 10420.5020
965 6.9045 10539(6) 10607.7988 10413.8594
966 6.9117 10551(6) 10538.8682 10407.2158
967 6.9188 10579(6) 10571.3115 10400.5732
968 6.9259 10638(6) 10561.1475 10393.9307
969 6.9330 10699(6) 10551.5498 10387.2871
970 6.9401 10790(6) 10489.2305 10380.6445
971 6.9472 10833(6) 10530.7031 10374.0020
972 6.9543 10830(6) 10531.7344 10367.3584
973 6.9615 10814(6) 10533.3447 10360.7158
974 6.9686 10753(6) 10535.5928 10354.0723
975 6.9757 10681(6) 10538.5488 10347.4297
976 6.9828 10649(6) 10542.2881 10340.7871
977 6.9899 10599(6) 10546.8975 10334.1436
978 6.9970 10571(6) 10552.4805 10327.5010
979 7.0041 10565(6) 10559.1504 10320.8584
980 7.0113 10580(6) 10567.0400 10314.2148
981 7.0184 10583(6) 10576.3066 10307.5723
982 7.0255 10595(6) 10587.1279 10300.9297
983 7.0326 10624(6) 10599.7139 10294.2861
984 7.0397 10625(6) 10616.5498 10289.8789
985 7.0468 10656(6) 10645.5215 10295.3037
986 7.0539 10707(6) 10677.1465 10300.7285
987 7.0611 10714(6) 10711.8408 10306.1533
988 7.0682 10783(6) 10750.1045 10311.5781
989 7.0753 10855(6) 10792.5469 10317.0029
990 7.0824 10873(6) 10839.9072 10322.4277
991 7.0895 10904(6) 10893.0889 10327.8516
992 7.0966 10920(6) 10953.1953 10333.2764
993 7.1037 10952(6) 11021.5537 10338.7012
994 7.1109 11025(6) 11099.7471 10344.1260
995 7.1180 11109(6) 11189.6982 10349.5508
996 7.1251 11199(6) 11294.1016 10354.9756
997 7.1322 11310(6) 11418.1035 10360.4004
998 7.1393 11470(6) 11574.0400 10365.8252
999 7.1464 11689(6) 11790.9551 10371.2500
1000 7.1535 12012(6) 12126.5869 10376.6748
1001 7.1607 12547(6) 12670.3594 10382.0996
1002 7.1678 13474(6) 13522.8174 10387.5244
1003 7.1749 14857(7) 14755.8418 10392.9492
1004 7.1820 16950(7) 16411.1855 10398.3740
1005 7.1891 19731(8) 18662.1211 10403.7988
1006 7.1962 23667(9) 22295.5918 10409.2236
1007 7.2034 30289(10) 29363.7461 10414.6484
1008 7.2105 42650(12) 42900.1875 10420.0723
1009 7.2176 61421(14) 64828.2461 10425.4971
1010 7.2247 88883(17) 93566.4453 10430.9219
1011 7.2318 120785(19) 124406.5781 10436.3467
1012 7.2389 154017(22) 154206.6719 10441.7715
1013 7.2460 187942(24) 183929.3906 10447.1963
1014 7.2532 214925(26) 211695.7031 10452.6211
1015 7.2603 226748(26) 226586.1719 10458.0459
1016 7.2674 215575(26) 216003.4844 10463.4707
1017 7.2745 179064(23) 179728.8594 10468.8955
1018 7.2816 128340(20) 130223.7812 10474.3203
1019 7.2887 79960(16) 83283.5703 10479.7451
1020 7.2958 45531(12) 49184.0820 10485.1689
1021 7.3030 27237(9) 29417.4219 10490.5938
1022 7.3101 19315(8) 19893.3945 10496.0186
1023 7.3172 16062(7) 15798.8594 10501.4434
1024 7.3243 14432(7) 14019.2178 10506.8682
1025 7.3314 13538(6) 13120.2812 10512.2930
1026 7.3385 12882(6) 12574.8926 10517.7178
1027 7.3456 12426(6) 12204.4883 10523.1426
1028 7.3528 12130(6) 11939.2637 10528.5674
1029 7.3599 11918(6) 11742.9570 10533.9922
1030 7.3670 11755(6) 11593.0762 10539.4170
1031 7.3741 11608(6) 11475.0967 10544.8418
1032 7.3812 11478(6) 11379.6914 10550.2656
1033 7.3883 11345(6) 11300.8828 10555.6904
1034 7.3954 11229(6) 11234.7598 10561.1152
1035 7.4026 11172(6) 11178.6650 10566.5400
1036 7.4097 11120(6) 11130.7041 10571.9648
1037 7.4168 11063(6) 11089.4590 10577.3896
1038 7.4239 11020(6) 11053.8350 10582.8145
1039 7.4310 10996(6) 11022.9570 10588.2393
1040 7.4381 10974(6) 10996.1201 10593.6641
1041 7.4452 10968(6) 10972.7461 10599.0889
1042 7.4524 10933(6) 10952.3555 10604.5137
1043 7.4595 10880(6) 10934.5508 10609.9385
1044 7.4666 10860(6) 10921.4795 10615.3623
1045 7.4737 10871(6) 10908.0127 10620.7871
1046 7.4808 10840(6) 10896.3037 10626.2119
1047 7.4879 10855(6) 10886.1133 10631.6367
1048 7.4950 10846(6) 10877.2852 10637.0615
1049 7.5022 10835(6) 10869.6689 10642.4863
1050 7.5093 10862(6) 10860.9912 10647.9111
1051 7.5164 10867(6) 10855.5254 10653.3359
1052 7.5235 10860(6) 10850.9277 10658.7607
1053 7.5306 10853(6) 10847.1162 10664.1855
1054 7.5377 10846(6) 10844.0176 10669.6104
1055 7.5448 10857(6) 10797.0420 10675.0352
1056 7.5520 10882(6) 10797.1260 10680.4600
1057 7.5591 10888(6) 10797.6299 10685.8848
1058 7.5662 10858(6) 10798.5215 10691.3096
1059 7.5733 10851(6) 10702.4463 10696.7344
1060 7.5804 10823(6) 10708.2803 10702.1582
1061 7.5875 10802(6) 10714.1602 10707.5830
1062 7.5946 10785(6) 10720.0938 10713.0078
1063 7.6018 10753(6) 10726.0869 10718.4326
1064 7.6089 10748(6) 10732.1523 10723.8574
1065 7.6160 10718(6) 10741.9531 10732.9346
1066 7.6231 10722(6) 10753.7441 10743.9043
1067 7.6302 10726(6) 10765.6514 10754.8730
1068 7.6373 10717(6) 10777.7002 10765.8428
1069 7.6444 10760(6) 10789.9180 10776.8125
1070 7.6516 10764(6) 10802.3398 10787.7812
1071 7.6587 10753(6) 10815.0166 10798.7510
1072 7.6658 10788(6) 10828.0088 10809.7207
1073 7.6729 10789(6) 10841.3965 10820.6895
1074 7.6800 10796(6) 10855.2910 10831.6592
1075 7.6871 10816(6) 10872.3535 10842.6289
1076 7.6942 10834(6) 10887.9053 10853.5977
1077 7.7014 10858(6) 10904.7500 10864.5674
1078 7.7085 10858(6) 10923.8594 10875.5371
1079 7.7156 10871(6) 10948.1348 10886.5059
1080 7.7227 10894(6) 10986.2637 10897.4756
1081 7.7298 10949(6) 11061.0361 10908.4443
1082 7.7369 11074(6) 11221.2051 10919.4141
1083 7.7440 11289(6) 11546.4570 10930.3838
1084 7.7512 11695(6) 12123.7959 10941.3525
1085 7.7583 12461(6) 12980.7021 10952.3223
1086 7.7654 13571(6) 14001.6758 10963.2920
1087 7.7725 14945(7) 14898.0039 10974.2607
1088 7.7796 16027(7) 15297.9053 10985.2305
1089 7.7867 16347(7) 14997.4678 10996.2002
1090 7.7938 15864(7) 14163.7812 11007.1689
1091 7.8010 14714(7) 13163.6445 11018.1387
1092 7.8081 13384(6) 12301.8438 11029.1084
1093 7.8152 12341(6) 11713.9727 11040.0771
1094 7.8223 11631(6) 11385.4775 11051.0469
1095 7.8294 11278(6) 11232.6006 11062.0166
1096 7.8365 11075(6) 11173.1807 11072.9854
1097 7.8436 11016(6) 11154.8975 11083.9551
1098 7.8508 10963(6) 11152.4941 11094.9238
1099 7.8579 10945(6) 11156.0928 11105.8936
1100 7.8650 10966(6) 11161.5820 11116.0918
1101 7.8721 10979(6) 11168.0771 11125.7197
1102 7.8792 10990(6) 11175.7480 11135.3477
1103 7.8863 11020(6) 11184.4189 11144.9766
1104 7.8934 11002(6) 11194.0107 11154.6045
1105 7.9006 10995(6) 11204.5225 11164.2324
1106 7.9077 11004(6) 11216.0225 11173.8613
1107 7.9148 11007(6) 11228.6719 11183.4893
1108 7.9219 10985(6) 11242.8281 11193.1172
1109 7.9290 11008(6) 11259.4229 11202.7451
1110 7.9361 11041(6) 11281.3066 11212.3730
1111 7.9432 11080(6) 11317.0566 11222.0010
1112 7.9504 11188(6) 11389.1650 11231.6289
1113 7.9575 11328(6) 11545.6621 11241.2578
1114 7.9646 11559(6) 11864.8105 11250.8857
1115 7.9717 12029(6) 12431.5430 11260.5137
1116 7.9788 12797(6) 13271.4932 11270.1416
1117 7.9859 13815(6) 14269.3037 11279.7695
1118 7.9931 14968(6) 15139.6758 11289.3975
1119 8.0002 15819(7) 15517.0234 11299.0264
1120 8.0073 15972(7) 15205.3418 11308.6543
1121 8.0144 15455(7) 14377.0586 11318.2822
1122 8.0215 14330(6) 13395.6533 11327.9102
1123 8.0286 13151(6) 12556.9697 11337.5381
1124 8.0357 12215(6) 11988.7080 11347.1660
1125 8.0429 11620(6) 11672.8271 11356.7939
1126 8.0500 11382(6) 11525.9785 11366.4229
1127 8.0571 11306(6) 11468.2070 11376.0508
1128 8.0642 11280(6) 11449.1016 11385.6787
1129 8.0713 11253(6) 11444.7822 11395.3066
1130 8.0784 11234(6) 11445.9775 11404.9346
1131 8.0855 11260(6) 11434.4521 11398.7881
1132 8.0927 11288(6) 11420.0156 11391.5068
1133 8.0998 11377(6) 11409.0869 11384.2266
1134 8.1069 11461(6) 11398.8574 11376.9463
1135 8.1140 11545(6) 11389.1514 11369.6660
1136 8.1211 11618(6) 11379.8555 11362.3857
1137 8.1282 11659(6) 11370.8877 11355.1055
1138 8.1353 11619(6) 11362.1836 11347.8252
1139 8.1425 11518(6) 11353.6953 11340.5449
1140 8.1496 11405(6) 11345.3848 11333.2646
1141 8.1567 11333(6) 11337.2236 11325.9844
1142 8.1638 11296(6) 11329.1895 11318.7041
1143 8.1709 11265(6) 11321.2617 11311.4229
1144 8.1780 11257(6) 11313.4297 11304.1426
1145 8.1851 11208(6) 11305.6797 11296.8623
1146 8.1923 11176(6) 11298.0039 11289.5820
1147 8.1994 11185(6) 11290.4619 11282.3691
1148 8.2065 11169(6) 11289.8438 11282.0176
1149 8.2136 11181(6) 11289.2852 11281.6670
1150 8.2207 11220(6) 11288.7832 11281.3164
1151 8.2278 11231(6) 11288.3369 11280.9658
1152 8.2349 11289(6) 11287.9473 11280.6152
1153 8.2421 11320(6) 11287.6162 11280.2646
1154 8.2492 11316(6) 11287.3486 11279.9141
1155 8.2563 11332(6) 11287.1484 11279.5635
1156 8.2634 11323(6) 11287.0205 11279.2129
1157 8.2705 11324(6) 11286.9727 11278.8623
1158 8.2776 11334(6) 11287.0098 11278.5117
1159 8.2847 11358(6) 11287.1396 11278.1611
1160 8.2919 11353(6) 11287.3770 11277.8105
1161 8.2990 11347(6) 11287.7676 11277.4600
1162 8.3061 11359(6) 11288.4463 11277.1094
1163 8.3132 11383(6) 11287.2285 11276.7588
1164 8.3203 11387(6) 11290.0342 11276.4072
1165 8.3274 11435(6) 11295.9248 11276.0566
1166 8.3345 11431(6) 11308.1367 11275.7061
1167 8.3417 11458(6) 11331.3438 11275.3555
1168 8.3488 11518(6) 11370.0400 11275.0049
1169 8.3559 11552(6) 11427.1572 11274.6543
1170 8.3630 11595(6) 11507.1855 11274.3037
1171 8.3701 11619(6) 11624.5068 11273.9531
1172 8.3772 11609(6) 11800.5537 11273.6025
1173 8.3843 11573(6) 12032.2578 11273.2520
1174 8.3915 11554(6) 12257.5176 11272.9014
1175 8.3986 11529(6) 12368.3779 11272.5508
1176 8.4057 11482(6) 12298.9170 11272.2002
1177 8.4128 11464(6) 12084.5801 11271.8496
1178 8.4199 11439(6) 11818.7373 11271.4990
1179 8.4270 11418(5) 11588.2119 11271.1484
1180 8.4341 11440(5) 11443.5312 11280.4727
1181 8.4413 11456(6) 11369.7402 11289.8936
1182 8.4484 11436(5) 11340.8574 11299.3145
1183 8.4555 11435(5) 11333.8125 11308.7354
1184 8.4626 11450(5) 11335.6270 11318.1562
1185 8.4697 11438(5) 11340.8525 11327.5771
1186 8.4768 11475(5) 11347.5664 11336.9971
1187 8.4839 11507(5) 11355.0957 11346.4180
1188 8.4911 11497(5) 11363.1387 11355.8389
1189 8.4982 11518(5) 11371.5244 11365.2598
1190 8.5053 11494(5) 11380.1436 11374.6807
1191 8.5124 11484(5) 11388.9219 11384.1006
1192 8.5195 11503(5) 11397.8164 11393.5215
1193 8.5266 11561(5) 11406.7969 11402.9424
1194 8.5337 11587(5) 11415.8438 11412.3633
1195 8.5409 11590(5) 11424.9424 11421.7842
1196 8.5480 11577(5) 11434.0850 11431.2051
1197 8.5551 11554(5) 11443.2607 11440.6250
1198 8.5622 11539(5) 11452.4678 11450.0459
1199 8.5693 11546(5) 11462.5410 11459.4668
1200 8.5764 11564(5) 11471.8340 11468.8877
1201 8.5835 11571(5) 11481.1494 11478.3086
1202 8.5907 11616(5) 11490.4814 11487.7285
1203 8.5978 11655(5) 11499.8389 11497.1494
1204 8.6049 11637(5) 11509.2061 11506.5703
1205 8.6120 11654(5) 11518.5879 11515.9912
1206 8.6191 11680(5) 11527.9834 11525.4121
1207 8.6262 11709(5) 11537.3926 11534.8330
1208 8.6333 11719(5) 11546.8145 11544.2529
1209 8.6405 11724(5) 11556.2500 11553.6738
1210 8.6476 11717(5) 11565.6992 11563.0947
1211 8.6547 11709(6) 11575.1621 11572.5156
1212 8.6618 11710(6) 11584.6396 11581.9365
1213 8.6689 11685(6) 11594.0557 11591.3564
1214 8.6760 11673(6) 11603.5684 11600.7773
1215 8.6831 11672(6) 11613.0986 11610.1982
1216 8.6903 11660(6) 11622.6504 11619.6191
1217 8.6974 11681(6) 11632.2236 11629.0400
1218 8.7045 11726(6) 11641.1611 11638.4609
1219 8.7116 11720(6) 11650.8184 11647.8809
1220 8.7187 11727(6) 11660.5098 11657.3018
1221 8.7258 11698(6) 11670.2383 11666.7227
1222 8.7330 11655(6) 11680.0137 11676.1436
1223 8.7401 11665(6) 11689.7969 11685.5166
1224 8.7472 11674(6) 11699.6387 11694.8838
1225 8.7543 11684(6) 11709.5596 11704.2510
1226 8.7614 11709(6) 11719.5693 11713.6182
1227 8.7685 11717(6) 11729.6777 11722.9854
1228 8.7756 11727(6) 11739.8887 11732.3525
1229 8.7828 11720(6) 11750.1953 11741.7197
1230 8.7899 11742(6) 11760.5830 11751.0869
1231 8.7970 11765(6) 11771.0537 11760.4541
1232 8.8041 11780(6) 11781.7334 11769.8213
1233 8.8112 11812(6) 11793.1602 11779.1885
1234 8.8183 11814(6) 11806.9336 11788.5557
1235 8.8254 11818(6) 11826.9033 11797.9229
1236 8.8326 11838(6) 11861.3262 11807.2900
1237 8.8397 11866(6) 11926.3867 11816.6572
1238 8.8468 11889(6) 12048.5479 11826.0244
1239 8.8539 11921(6) 12255.9697 11835.3916
1240 8.8610 11934(6) 12549.9873 11844.7588
1241 8.8681 11922(6) 12869.4023 11854.1260
1242 8.8752 11941(6) 13088.8379 11863.4932
1243 8.8824 11948(6) 13100.6172 11872.8604
1244 8.8895 11941(6) 12913.3447 11882.2275
1245 8.8966 11973(6) 12627.0508 11891.5947
1246 8.9037 11978(6) 12352.6182 11900.9619
1247 8.9108 12022(6) 12155.8916 11910.3291
1248 8.9179 12130(6) 12044.9570 11919.6963
1249 8.9250 12248(6) 11994.6514 11929.0635
1250 8.9322 12395(6) 11976.6123 11938.4307
1251 8.9393 12578(6) 11972.9043 11947.7979
1252 8.9464 12656(6) 11975.2500 11957.1650
1253 8.9535 12626(6) 11980.3848 11966.5322
1254 8.9606 12533(6) 11986.9893 11975.8994
1255 8.9677 12370(6) 11994.4434 11985.2666
1256 8.9748 12229(6) 12002.4189 11994.6338
1257 8.9820 12125(6) 12010.7295 12004.0010
1258 8.9891 12072(6) 12019.2656 12013.3682
1259 8.9962 12026(6) 12027.9609 12022.7354
1260 9.0033 12026(6) 12036.7705 12032.1025
1261 9.0104 12027(6) 12045.6680 12041.4697
1262 9.0175 12010(6) 12054.6709 12050.8369
1263 9.0246 12029(6) 12063.7021 12060.2041
1264 9.0318 12031(6) 12072.7705 12069.5713
1265 9.0389 12028(6) 12081.8770 12078.9385
1266 9.0460 12022(6) 12091.9717 12088.3057
1267 9.0531 12090(6) 12115.0000 12111.4902
1268 9.0602 12125(6) 12143.9062 12140.5264
1269 9.0673 12147(6) 12172.8350 12169.5615
1270 9.0744 12192(6) 12201.8809 12198.5967
1271 9.0816 12190(6) 12230.8701 12227.6328
1272 9.0887 12218(6) 12259.8633 12256.6680
1273 9.0958 12259(6) 12288.8750 12285.7031
1274 9.1029 12286(6) 12317.9033 12314.7393
1275 9.1100 12327(6) 12346.9473 12343.7744
1276 9.1171 12408(6) 12376.0098 12372.8105
1277 9.1242 12549(6) 12405.0879 12401.8457
1278 9.1314 12703(6) 12434.1826 12430.8809
1279 9.1385 12888(6) 12463.2979 12459.9170
1280 9.1456 12981(6) 12492.4316 12488.9521
1281 9.1527 13013(6) 12521.5859 12517.9873
1282 9.1598 12938(6) 12550.7646 12547.0234
1283 9.1669 12806(6) 12579.9688 12576.0586
1284 9.1740 12659(6) 12609.2061 12605.0977
1285 9.1812 12541(6) 12637.6436 12634.1338
1286 9.1883 12457(6) 12666.9854 12663.1689
1287 9.1954 12405(6) 12696.3701 12692.2041
1288 9.2025 12390(6) 12725.8047 12721.2402
1289 9.2096 12371(6) 12755.2920 12750.2754
1290 9.2167 12353(6) 12783.8340 12778.2861
1291 9.2238 12414(6) 12781.8975 12775.7324
1292 9.2310 12451(6) 12780.0654 12773.1777
1293 9.2381 12473(6) 12778.3633 12770.6230
1294 9.2452 12515(6) 12776.8242 12768.0693
1295 9.2523 12553(6) 12775.4980 12765.5146
1296 9.2594 12581(6) 12774.4727 12762.9609
1297 9.2665 12685(6) 12773.9180 12760.4062
1298 9.2736 12800(6) 12774.1885 12757.8525
1299 9.2808 12954(6) 12776.0664 12755.2979
1300 9.2879 13166(6) 12781.3916 12752.7441
1301 9.2950 13366(6) 12794.3623 12750.1895
1302 9.3021 13496(6) 12823.6621 12747.6348
1303 9.3092 13567(6) 12884.6387 12745.0811
1304 9.3163 13576(6) 12998.8096 12742.5264
1305 9.3234 13551(6) 13185.9717 12739.9727
1306 9.3306 13621(6) 13448.2275 12737.4180
1307 9.3377 13793(6) 13745.2979 12734.8643
1308 9.3448 13979(6) 13992.1416 12732.3096
1309 9.3519 14101(6) 14081.7783 12729.7559
1310 9.3590 14089(6) 13968.2998 12727.2012
1311 9.3661 13849(6) 13720.3936 12724.6465
1312 9.3732 13513(6) 13447.7803 12722.0928
1313 9.3804 13191(6) 13221.7559 12719.5381
1314 9.3875 12924(6) 13058.9775 12716.9844
1315 9.3946 12780(6) 12945.8008 12714.4297
1316 9.4017 12729(6) 12865.0967 12711.8760
1317 9.4088 12692(6) 12806.9307 12709.3213
1318 9.4159 12637(6) 12767.1055 12706.7676
1319 9.4230 12622(6) 12742.1523 12704.2129
1320 9.4302 12584(6) 12727.4951 12701.6582
1321 9.4373 12574(6) 12718.7070 12699.1045
1322 9.4444 12595(6) 12712.7734 12696.5498
1323 9.4515 12596(6) 12708.1523 12693.9961
1324 9.4586 12585(6) 12704.2207 12691.4736
1325 9.4657 12613(6) 12711.6211 12699.8818
1326 9.4728 12621(6) 12719.3105 12708.2900
1327 9.4800 12634(6) 12727.2246 12716.6982
1328 9.4871 12674(6) 12735.3271 12725.1064
1329 9.4942 12654(6) 12743.5938 12733.5137
1330 9.5013 12651(6) 12752.0156 12741.9219
1331 9.5084 12680(6) 12760.5889 12750.3301
1332 9.5155 12696(6) 12769.3223 12758.7383
1333 9.5227 12709(6) 12778.2285 12767.1455
1334 9.5298 12710(6) 12787.3359 12775.5537
1335 9.5369 12726(6) 12796.8750 12783.9619
1336 9.5440 12742(6) 12806.5273 12792.3701
1337 9.5511 12769(6) 12816.5605 12800.7783
1338 9.5582 12795(6) 12827.1221 12809.1855
1339 9.5653 12834(6) 12838.5439 12817.5938
1340 9.5725 12935(6) 12851.7549 12826.0020
1341 9.5796 13021(6) 12869.4834 12834.4102
1342 9.5867 13093(6) 12898.8975 12842.8184
1343 9.5938 13170(6) 12955.4814 12851.2256
1344 9.6009 13241(6) 13064.9531 12859.6338
1345 9.6080 13364(6) 13256.1602 12868.0420
1346 9.6151 13609(6) 13539.7783 12876.4502
1347 9.6223 13882(6) 13880.5449 12884.8574
1348 9.6294 14185(6) 14184.6123 12893.2656
1349 9.6365 14398(6) 14325.1777 12901.6738
1350 9.6436 14469(6) 14229.2617 12910.0820
1351 9.6507 14315(6) 13955.3584 12918.4902
1352 9.6578 14038(6) 13628.7129 12926.8975
1353 9.6649 13720(6) 13351.6455 12935.3057
1354 9.6721 13425(6) 13165.5996 12943.7139
1355 9.6792 13219(6) 13064.1846 12952.1221
1356 9.6863 13085(6) 13019.2773 12960.5293
1357 9.6934 12974(6) 13004.2998 12968.9375
1358 9.7005 12938(6) 13002.4160 12977.3457
1359 9.7076 12955(6) 13005.6279 12985.7539
1360 9.7147 12988(6) 13010.8320 12994.1621
1361 9.7219 13021(6) 13016.9629 13002.5693
1362 9.7290 13010(6) 13023.6504 13010.9775
1363 9.7361 12969(6) 13030.7334 13019.3857
1364 9.7432 12941(6) 13038.1182 13027.7939
1365 9.7503 12931(6) 13041.6553 13032.1172
1366 9.7574 12942(6) 13039.4854 13030.5439
1367 9.7645 12954(6) 13037.4746 13028.9707
1368 9.7717 12954(6) 13035.6367 13027.3975
1369 9.7788 12956(6) 13034.0957 13025.8242
1370 9.7859 12940(6) 13033.2510 13024.2510
1371 9.7930 12947(6) 13034.0723 13022.6777
1372 9.8001 12953(6) 13038.6055 13021.1045
1373 9.8072 12972(6) 13050.6338 13019.5312
1374 9.8143 12988(6) 13075.7275 13017.9580
1375 9.8215 13017(6) 13118.6533 13016.3848
1376 9.8286 13030(6) 13177.1250 13014.8115
1377 9.8357 13071(6) 13236.5938 13013.2383
1378 9.8428 13118(6) 13268.1699 13011.6650
1379 9.8499 13112(6) 13255.5312 13010.0918
1380 9.8570 13132(6) 13206.5557 13008.5186
1381 9.8641 13117(6) 13144.2295 13006.9453
1382 9.8713 13075(6) 13088.1709 13005.3721
1383 9.8784 13053(6) 13049.2988 13003.7988
1384 9.8855 13015(6) 13027.0703 13002.2256
1385 9.8926 13016(6) 13015.7637 13000.6523
1386 9.8997 13046(6) 13009.9404 12999.0791
1387 9.9068 13080(6) 13006.4199 12997.5059
1388 9.9139 13081(6) 13003.8203 12995.9326
1389 9.9211 13089(6) 13001.6426 12994.3594
1390 9.9282 13113(6) 12999.7070 12992.7861
1391 9.9353 13115(6) 12997.9365 12991.2129
1392 9.9424 13170(6) 12995.2148 12989.6396
1393 9.9495 13184(6) 12993.7090 12988.0664
1394 9.9566 13172(6) 13118.1621 12986.4932
1395 9.9637 13167(6) 13122.9014 12984.9199
1396 9.9709 13147(6) 13128.1621 12983.3467
1397 9.9780 13171(6) 13136.6523 12984.4336
1398 9.9851 13227(6) 13152.2334 12991.9844
1399 9.9922 13285(6) 13168.5098 12999.5352
1400 9.9993 13346(6) 13185.5596 13007.0859
1401 10.0064 13360(6) 13203.4766 13014.6367
1402 10.0135 13394(6) 13222.3701 13022.1885
1403 10.0207 13336(6) 13242.3682 13029.7393
1404 10.0278 13319(6) 13263.6250 13037.2900
1405 10.0349 13313(6) 13286.3262 13044.8408
1406 10.0420 13316(6) 13310.6953 13052.3916
1407 10.0491 13380(6) 13337.0127 13059.9424
1408 10.0562 13427(6) 13365.6436 13067.4932
1409 10.0633 13457(6) 13397.1299 13075.0439
1410 10.0705 13490(6) 13432.5088 13082.5947
1411 10.0776 13507(6) 13474.2363 13090.1455
1412 10.0847 13535(6) 13528.4160 13097.6963
1413 10.0918 13603(6) 13608.5371 13105.2471
1414 10.0989 13721(6) 13738.6924 13112.7979
1415 10.1060 13902(6) 13950.2676 13120.3486
1416 10.1131 14211(6) 14265.7520 13127.8994
1417 10.1203 14625(6) 14673.0137 13135.4502
1418 10.1274 15122(6) 15107.5195 13143.0010
1419 10.1345 15625(6) 15462.0137 13150.5518
1420 10.1416 16016(6) 15647.4805 13158.1025
1421 10.1487 16205(6) 15678.9912 13165.6533
1422 10.1558 16187(6) 15636.1309 13173.2041
1423 10.1629 16035(6) 15566.0693 13180.7549
1424 10.1701 15847(6) 15475.1787 13188.3057
1425 10.1772 15665(6) 15383.1982 13195.8574
1426 10.1843 15536(6) 15334.6562 13203.4082
1427 10.1914 15541(6) 15388.1162 13210.9590
1428 10.1985 15764(6) 15656.2109 13218.5098
1429 10.2056 16399(6) 16419.2793 13226.0605
1430 10.2127 17705(6) 18338.5762 13233.6113
1431 10.2199 20726(7) 22796.2441 13241.1621
1432 10.2270 27446(8) 32291.8730 13248.7129
1433 10.2341 42068(10) 50325.2422 13256.2637
1434 10.2412 68527(12) 79533.0547 13263.8145
1435 10.2483 108351(16) 117682.6953 13271.3652
1436 10.2554 149544(18) 154010.0156 13278.9160
1437 10.2626 176237(20) 171766.6406 13286.4668
1438 10.2697 176135(20) 161686.1562 13294.0176
1439 10.2768 147658(18) 130397.0703 13301.5684
1440 10.2839 104173(15) 92195.5781 13309.1191
1441 10.2910 65657(12) 59395.4453 13316.6699
1442 10.2981 38186(9) 37496.3125 13324.2207
1443 10.3052 25460(7) 25579.5117 13331.7715
1444 10.3124 19989(7) 19993.4492 13339.3223
1445 10.3195 17708(6) 17511.9766 13346.8730
1446 10.3266 16517(6) 16316.4043 13354.4238
1447 10.3337 15870(6) 15634.5166 13361.9746
1448 10.3408 15409(6) 15187.8086 13369.5254
1449 10.3479 15056(6) 14893.5859 13377.0771
1450 10.3550 14822(6) 14665.9668 13384.6279
1451 10.3622 14626(6) 14495.9014 13392.1787
1452 10.3693 14447(6) 14365.3301 13399.7295
1453 10.3764 14314(6) 14262.4697 13407.2803
1454 10.3835 14206(6) 14198.5361 13414.8311
1455 10.3906 14112(6) 14131.7617 13422.3818
1456 10.3977 14056(6) 14077.5420 13429.9326
1457 10.4048 13993(6) 14032.0303 13437.4834
1458 10.4120 13927(6) 14017.0791 13445.0342
1459 10.4191 13881(6) 13986.7783 13452.5850
1460 10.4262 13838(5) 13961.9775 13460.1357
1461 10.4333 13845(5) 13941.9551 13467.6865
1462 10.4404 13868(5) 13925.0020 13475.2373
1463 10.4475 13868(5) 13912.9951 13482.7881
1464 10.4546 13879(5) 13904.3623 13490.3389
1465 10.4618 13855(5) 13891.2451 13490.3252
1466 10.4689 13885(5) 13855.4014 13465.3291
1467 10.4760 13920(5) 13822.9082 13440.3340
1468 10.4831 13936(5) 13793.0488 13415.3389
1469 10.4902 13950(5) 13765.8066 13390.3428
1470 10.4973 13920(5) 13741.2314 13365.3477
1471 10.5044 13884(5) 13719.4365 13340.3525
1472 10.5116 13886(5) 13700.6084 13315.3564
1473 10.5187 13878(5) 13685.0195 13290.3613
1474 10.5258 13869(5) 13673.0205 13265.3662
1475 10.5329 13861(5) 13665.0459 13240.3701
1476 10.5400 13843(5) 13661.5928 13215.3750
1477 10.5471 13839(5) 13663.1709 13190.3789
1478 10.5542 13839(5) 13670.2539 13165.3838
1479 10.5614 13879(5) 13593.4658 13177.4453
1480 10.5685 13943(5) 13680.5889 13214.4043
1481 10.5756 14031(5) 13775.4502 13251.3643
1482 10.5827 14179(6) 13884.4336 13288.3232
1483 10.5898 14343(6) 14027.8633 13325.2832
1484 10.5969 14573(6) 14259.6768 13362.2422
1485 10.6040 14953(6) 14702.6885 13399.2021
1486 10.6112 15640(6) 15603.5215 13436.1611
1487 10.6183 17086(6) 17387.6738 13473.1201
1488 10.6254 19629(6) 20609.0176 13510.0801
1489 10.6325 24187(7) 25620.2188 13547.0391
1490 10.6396 30067(8) 31992.1191 13584.0039
1491 10.6467 36393(9) 38140.2344 13620.9629
1492 10.6538 41645(9) 42114.5625 13657.9229
1493 10.6610 44825(10) 43662.0430 13694.8818
1494 10.6681 46637(10) 44449.4492 13731.8418
1495 10.6752 48098(10) 46003.4766 13768.8008
1496 10.6823 49794(10) 48313.7500 13805.7598
1497 10.6894 51335(10) 50403.3984 13842.7197
1498 10.6965 51669(10) 51751.6367 13879.6787
1499 10.7036 50392(10) 51789.5781 13916.6387
1500 10.7108 46982(10) 49258.3555 13953.5977
1501 10.7179 41651(9) 43607.7539 13990.5576
1502 10.7250 34820(9) 36080.1016 14027.5166
1503 10.7321 27930(8) 28604.8828 14064.4766
1504 10.7392 22172(7) 22678.5645 14101.4355
1505 10.7463 18581(6) 18841.4375 14138.3955
1506 10.7534 16609(6) 16764.0977 14175.3545
1507 10.7606 15568(6) 15816.5576 14212.3135
1508 10.7677 15062(6) 15369.8398 14249.2734
1509 10.7748 14756(6) 15152.8555 14286.2324
1510 10.7819 14561(6) 15033.4785 14323.1924
1511 10.7890 14444(6) 15000.5693 14360.1514
1512 10.7961 14365(5) 14960.0713 14397.1113
1513 10.8032 14294(5) 14938.9854 14434.0703
1514 10.8104 14277(5) 14962.5254 14471.0303
1515 10.8175 14304(5) 14933.6504 14475.0879
1516 10.8246 14388(5) 14895.1562 14461.9775
1517 10.8317 14559(6) 14862.5850 14448.8672
1518 10.8388 14802(6) 14834.8652 14435.7568
1519 10.8459 15073(6) 14811.2783 14422.6465
1520 10.8530 15298(6) 14791.3408 14409.5361
1521 10.8602 15466(6) 14774.7314 14396.4258
1522 10.8673 15521(6) 14761.2510 14383.3154
1523 10.8744 15566(6) 14750.7988 14370.2051
1524 10.8815 15701(6) 14743.3613 14357.0947
1525 10.8886 16044(6) 14739.0088 14343.9844
1526 10.8957 16552(6) 14737.8955 14330.8740
1527 10.9028 17090(6) 14740.2676 14317.7637
1528 10.9100 17386(6) 14746.4707 14304.6533
1529 10.9171 17313(6) 14756.9717 14291.5430
1530 10.9242 16850(6) 14772.3682 14278.4326
1531 10.9313 16183(6) 14793.4121 14265.3223
1532 10.9384 15567(6) 14821.0107 14252.2119
1533 10.9455 15099(6) 14835.7871 14239.1016
1534 10.9526 14831(6) 14880.6748 14225.9912
1535 10.9598 14701(5) 14935.4404 14212.8809
1536 10.9669 14637(5) 15001.4258 14199.7705
1537 10.9740 14624(5) 15079.1221 14185.1260
1538 10.9811 14658(5) 15154.0781 14168.7002
1539 10.9882 14769(6) 15278.4590 14152.2744
1540 10.9953 14979(6) 15463.7285 14135.8496
1541 11.0024 15334(6) 15790.2617 14119.4238
1542 11.0096 15926(6) 16413.3398 14102.9980
1543 11.0167 16992(6) 17744.1875 14086.5723
1544 11.0238 19093(6) 20426.4355 14070.1475
1545 11.0309 23136(7) 25429.6309 14053.7217
1546 11.0380 29788(8) 33616.4492 14037.2959
1547 11.0451 39657(9) 44781.5977 14020.8701
1548 11.0523 50790(10) 56751.4258 14004.4453
1549 11.0594 61104(11) 65986.0000 13988.0195
1550 11.0665 68629(12) 70989.7578 13971.5938
1551 11.0736 73607(12) 74118.9219 13955.1680
1552 11.0807 77937(13) 78170.6172 13938.7432
1553 11.0878 82431(13) 82960.2344 13922.3174
1554 11.0949 86285(13) 85617.4922 13905.8916
1555 11.1021 86020(13) 83762.3984 13889.4658
1556 11.1092 79268(13) 76264.9531 13873.0410
1557 11.1163 67570(12) 63836.0312 13856.6152
1558 11.1234 52403(10) 49590.3047 13840.1895
1559 11.1305 38788(9) 36796.1641 13823.7637
1560 11.1376 28290(8) 27278.2070 13807.3389
1561 11.1447 21854(7) 21286.0703 13790.9131
1562 11.1519 18419(6) 18024.1660 13774.4873
1563 11.1590 16740(6) 16409.0508 13758.0615
1564 11.1661 15782(6) 15608.5635 13741.6367
1565 11.1732 15254(6) 15165.4258 13725.2109
1566 11.1803 14991(5) 14879.0801 13708.7852
1567 11.1874 14764(5) 14672.8604 13692.3594
1568 11.1945 14571(5) 14515.7334 13675.9346
1569 11.2017 14441(5) 14390.5312 13659.5088
1570 11.2088 14298(5) 14288.0947 13643.0830
1571 11.2159 14200(5) 14202.0537 13626.6572
1572 11.2230 14150(5) 14128.1797 13610.2324
1573 11.2301 14079(5) 14063.6416 13593.8066
1574 11.2372 14035(5) 14006.5273 13577.3809
1575 11.2443 13982(5) 13955.5371 13560.9551
1576 11.2515 13926(5) 13909.8721 13544.5303
1577 11.2586 13886(5) 13880.9746 13539.7334
1578 11.2657 13897(5) 13884.6670 13561.4570
1579 11.2728 13895(5) 13897.3369 13583.1807
1580 11.2799 13908(5) 13924.5615 13604.9053
1581 11.2870 13981(5) 13973.6846 13626.6289
1582 11.2941 14046(5) 14050.2793 13648.3525
1583 11.3013 14130(5) 14153.5479 13670.0762
1584 11.3084 14250(5) 14274.9463 13691.8008
1585 11.3155 14360(5) 14402.7695 13713.5244
1586 11.3226 14512(5) 14535.2412 13735.2480
1587 11.3297 14719(5) 14688.3643 13756.9727
1588 11.3368 14933(5) 14862.6758 13778.6963
1589 11.3439 15093(5) 15011.3701 13800.4199
1590 11.3511 15130(5) 15013.6562 13822.1436
1591 11.3582 15031(5) 14907.3848 13843.8682
1592 11.3653 14750(5) 14702.9824 13865.5918
1593 11.3724 14471(5) 14489.7871 13887.3184
1594 11.3795 14215(5) 14335.7988 13909.0420
1595 11.3866 14052(5) 14237.8242 13930.7666
1596 11.3937 14052(5) 14267.7061 13931.4883
1597 11.4009 14185(5) 14358.9365 13911.0498
1598 11.4080 14455(5) 14589.4238 13890.6113
1599 11.4151 14822(5) 14885.0977 13870.1738
1600 11.4222 15146(5) 15159.9805 13849.7354
1601 11.4293 15363(5) 15302.1826 13829.2969
1602 11.4364 15417(5) 15253.2949 13808.8584
1603 11.4435 15283(5) 15081.9287 13788.4209
1604 11.4507 15110(5) 14905.4561 13767.9824
1605 11.4578 14953(5) 14792.9424 13747.5439
1606 11.4649 14854(5) 14740.1533 13727.1055
1607 11.4720 14823(5) 14706.9023 13706.6680
1608 11.4791 14775(5) 14664.8779 13686.2295
1609 11.4862 14690(5) 14588.4736 13665.7910
1610 11.4933 14535(5) 14475.4131 13645.3535
1611 11.5005 14356(5) 14280.3770 13624.9150
1612 11.5076 14124(5) 14072.5244 13604.4766
1613 11.5147 13935(5) 13892.6621 13584.0381
1614 11.5218 13793(5) 13759.7334 13563.5996
1615 11.5289 13700(5) 13672.1875 13543.1621
1616 11.5360 13658(5) 13696.2588 13601.7334
1617 11.5431 13641(5) 13754.8154 13676.0557
1618 11.5503 13655(5) 13822.4609 13750.3779
1619 11.5574 13666(5) 13894.1465 13824.7002
1620 11.5645 13642(5) 13967.7373 13899.0225
1621 11.5716 13631(5) 14042.4492 13973.3447
1622 11.5787 13600(5) 14118.0078 14047.6670
1623 11.5858 13589(5) 14194.3096 14121.9883
1624 11.5929 13660(5) 14266.7900 14137.4795
1625 11.6001 13726(5) 14274.4346 14138.9697
1626 11.6072 13818(5) 14283.0391 14140.4600
1627 11.6143 13962(5) 14292.3701 14141.9502
1628 11.6214 14104(5) 14303.6338 14143.4404
1629 11.6285 14291(5) 14315.7705 14144.9307
1630 11.6356 14498(5) 14329.3984 14146.4209
1631 11.6427 14631(5) 14343.7725 14147.9102
1632 11.6499 14685(5) 14361.2100 14149.4004
1633 11.6570 14657(5) 14381.0615 14150.8906
1634 11.6641 14546(5) 14403.8340 14152.3809
1635 11.6712 14460(5) 14430.2734 14153.8711
1636 11.6783 14437(5) 14461.6943 14155.3613
1637 11.6854 14440(5) 14500.7080 14156.8516
1638 11.6925 14460(5) 14552.3408 14158.3418
1639 11.6997 14511(5) 14624.6650 14159.8320
1640 11.7068 14542(5) 14726.9746 14161.3223
1641 11.7139 14652(5) 14864.5146 14162.8125
1642 11.7210 14812(5) 15032.9102 14164.3027
1643 11.7281 15042(5) 15221.2559 14165.7930
1644 11.7352 15368(5) 15443.9043 14167.2832
1645 11.7423 15830(5) 15798.8848 14168.7734
1646 11.7495 16694(6) 16559.1035 14170.2637
1647 11.7566 18414(6) 18207.2754 14171.7539
1648 11.7637 21571(6) 21363.5625 14173.2441
1649 11.7708 26385(7) 26452.3359 14174.7344
1650 11.7779 32593(8) 33042.3672 14176.2246
1651 11.7850 38449(9) 39246.4688 14177.7148
1652 11.7922 41689(9) 42153.0547 14179.2051
1653 11.7993 40786(9) 40234.0391 14180.6953
1654 11.8064 36276(8) 34797.0078 14182.1855
1655 11.8135 29953(7) 28351.3008 14183.6758
1656 11.8206 24823(7) 22955.8770 14185.1660
1657 11.8277 21488(6) 19550.1328 14186.6562
1658 11.8348 20128(6) 18151.0391 14188.1465
1659 11.8420 20444(6) 18578.2305 14189.6367
1660 11.8491 22343(6) 21085.7129 14191.1270
1661 11.8562 27176(7) 26498.7031 14192.6172
1662 11.8633 35637(8) 35650.1289 14194.1074
1663 11.8704 47693(9) 48101.7852 14195.5977
1664 11.8775 59620(11) 60763.8672 14197.0879
1665 11.8846 67918(11) 68071.7578 14198.5781
1666 11.8918 68210(11) 66051.5469 14200.0684
1667 11.8989 59792(11) 56299.0391 14201.5586
1668 11.9060 46500(9) 43572.3203 14203.0488
1669 11.9131 34229(8) 32165.0977 14204.5391
1670 11.9202 24781(7) 24200.1504 14206.0293
1671 11.9273 19865(6) 19619.9961 14207.5195
1672 11.9344 17376(6) 17316.6250 14209.0098
1673 11.9416 16146(5) 16201.8984 14210.5000
1674 11.9487 15395(5) 15624.3457 14211.9902
1675 11.9558 14964(5) 15288.0791 14213.4805
1676 11.9629 14628(5) 15071.2354 14214.9707
1677 11.9700 14428(5) 14923.2256 14216.4609
1678 11.9771 14294(5) 14817.4512 14217.9502
1679 11.9842 14185(5) 14738.6338 14219.4404
1680 11.9914 14106(5) 14677.7012 14220.9307
1681 11.9985 14033(5) 14629.1768 14222.4209
1682 12.0056 13968(5) 14589.6650 14223.9111
1683 12.0127 13905(5) 14556.9844 14225.4014
1684 12.0198 13904(5) 14487.1846 14184.3906
1685 12.0269 13879(5) 14388.4375 14110.4990
1686 12.0340 13879(5) 14293.8311 14036.6064
1687 12.0412 13903(5) 14202.4229 13962.7148
1688 12.0483 13895(5) 14114.0098 13888.8223
1689 12.0554 13899(5) 14028.8672 13814.9297
1690 12.0625 13875(5) 13948.2295 13741.0381
1691 12.0696 13834(5) 13874.9170 13667.1455
1692 12.0767 13780(5) 13813.5020 13593.2539
1693 12.0838 13762(5) 13741.1885 13518.4004
1694 12.0910 13757(5) 13712.0342 13440.7949
1695 12.0981 13783(5) 13694.2451 13363.1885
1696 12.1052 13834(5) 13672.4541 13285.5723
1697 12.1123 13873(5) 13630.1152 13207.9668
1698 12.1194 13864(5) 13568.8887 13130.3613
1699 12.1265 13797(5) 13524.1904 13052.7549
1700 12.1336 13763(5) 13549.8154 12975.1494
1701 12.1408 13740(5) 13683.4814 12897.5439
1702 12.1479 13749(5) 13908.6211 12819.9375
1703 12.1550 13797(5) 14126.1338 12742.3320
1704 12.1621 13792(5) 14182.1055 12664.7266
1705 12.1692 13783(5) 13997.8906 12587.1211
1706 12.1763 13727(5) 13592.2246 12509.5146
1707 12.1834 13646(5) 13211.9414 12431.9092
1708 12.1906 13634(5) 13027.4326 12458.3438
1709 12.1977 13659(5) 13058.5469 12533.1006
1710 12.2048 13781(5) 13287.3672 12607.8584
1711 12.2119 14005(5) 13704.9893 12682.6162
1712 12.2190 14276(5) 14249.6533 12757.3730
1713 12.2261 14515(5) 14783.9814 12832.1309
1714 12.2332 14651(5) 15143.6680 12906.8887
1715 12.2404 14607(5) 15263.8301 12981.6455
1716 12.2475 14407(5) 15169.0693 13056.4033
1717 12.2546 14170(5) 14900.5762 13131.1611
1718 12.2617 13948(5) 14539.1660 13205.9180
1719 12.2688 13749(5) 14188.3643 13280.6758
1720 12.2759 13614(5) 13919.2305 13355.4336
1721 12.2830 13493(5) 13757.4307 13430.1904
1722 12.2902 13389(5) 13692.0986 13504.9482
1723 12.2973 13337(5) 13693.4854 13579.7051
1724 12.3044 13302(5) 13731.9893 13654.4629
1725 12.3115 13329(5) 13721.2490 13659.8291
1726 12.3186 13362(5) 13695.5410 13644.8857
1727 12.3257 13398(5) 13673.4385 13629.9424
1728 12.3328 13440(5) 13653.4111 13614.9990
1729 12.3400 13513(5) 13634.7383 13600.0557
1730 12.3471 13642(5) 13617.0195 13585.1123
1731 12.3542 13875(5) 13600.0059 13570.1689
1732 12.3613 14213(5) 13583.5332 13555.2256
1733 12.3684 14577(5) 13567.5010 13540.2832
1734 12.3755 14896(5) 13551.8418 13525.3398
1735 12.3826 15087(5) 13536.5186 13510.3965
1736 12.3898 15048(5) 13521.5137 13495.4531
1737 12.3969 14785(5) 13506.7715 13480.5098
1738 12.4040 14414(5) 13492.1777 13465.5664
1739 12.4111 14087(5) 13478.1699 13450.6230
1740 12.4182 13791(5) 13464.5371 13435.6797
1741 12.4253 13628(5) 13451.3213 13420.7373
1742 12.4324 13503(5) 13438.5771 13405.7939
1743 12.4396 13390(5) 13426.4004 13390.8506
1744 12.4467 13334(5) 13415.0068 13375.9072
1745 12.4538 13309(5) 13403.6016 13360.9639
1746 12.4609 13258(5) 13396.8574 13346.0205
1747 12.4680 13265(5) 13393.5967 13326.6621
1748 12.4751 13265(5) 13401.4658 13299.7314
1749 12.4822 13267(5) 13448.6426 13272.8008
1750 12.4894 13348(5) 13565.6338 13245.8711
1751 12.4965 13469(5) 13781.0791 13218.9404
1752 12.5036 13659(5) 14093.3398 13192.0098
1753 12.5107 13867(5) 14437.0859 13165.0801
1754 12.5178 14023(5) 14673.1279 13138.1494
1755 12.5249 14060(5) 14667.1338 13111.2188
1756 12.5321 14015(5) 14415.8486 13084.2881
1757 12.5392 13879(5) 14045.6348 13057.3584
1758 12.5463 13687(5) 13695.7744 13030.4277
1759 12.5534 13528(5) 13449.4961 13003.4971
1760 12.5605 13380(5) 13337.7383 12976.5674
1761 12.5676 13312(5) 13371.5420 12949.6367
1762 12.5747 13295(5) 13572.4414 12922.7061
1763 12.5819 13302(5) 13962.0352 12895.7764
1764 12.5890 13319(5) 14506.3682 12868.8457
1765 12.5961 13329(5) 15051.5391 12841.9150
1766 12.6032 13333(5) 15334.5527 12814.9844
1767 12.6103 13321(5) 15181.3809 12788.0547
1768 12.6174 13281(5) 14681.8086 12761.1240
1769 12.6245 13230(5) 14058.9736 12734.1934
1770 12.6317 13185(5) 13507.8564 12707.2637
1771 12.6388 13185(5) 13154.3271 12714.2529
1772 12.6459 13203(5) 12961.1289 12724.6436
1773 12.6530 13199(5) 12871.6992 12735.0352
1774 12.6601 13223(5) 12835.4336 12745.4258
1775 12.6672 13221(5) 12822.2412 12755.8174
1776 12.6743 13235(5) 12818.6943 12766.2080
1777 12.6815 13271(5) 12819.7168 12776.5996
1778 12.6886 13297(5) 12823.3691 12786.9912
1779 12.6957 13313(5) 12828.7393 12797.3818
1780 12.7028 13335(5) 12835.2920 12807.7734
1781 12.7099 13333(5) 12842.6729 12818.1641
1782 12.7170 13342(5) 12850.6533 12828.5557
1783 12.7241 13344(5) 12859.0791 12838.9463
1784 12.7313 13361(5) 12867.8506 12849.3379
1785 12.7384 13417(5) 12876.8994 12859.7295
1786 12.7455 13533(5) 12886.1777 12870.1201
1787 12.7526 13700(5) 12895.6543 12880.5117
1788 12.7597 13853(5) 12905.3047 12890.9023
1789 12.7668 13990(5) 12915.1143 12901.2939
1790 12.7739 14047(5) 12925.0723 12911.6846
1791 12.7811 13987(5) 12935.4873 12922.0762
1792 12.7882 13847(5) 12945.7471 12932.4668
1793 12.7953 13679(5) 12956.1553 12942.8584
1794 12.8024 13512(5) 12966.7148 12953.2500
1795 12.8095 13398(5) 12975.7627 12963.6406
1796 12.8166 13284(5) 12986.7148 12974.0322
1797 12.8237 13178(5) 12997.8281 12984.4229
1798 12.8309 13124(5) 13009.1387 12994.8145
1799 12.8380 13110(5) 13020.8086 13005.2070
1800 12.8451 13078(5) 13033.3369 13015.5977
1801 12.8522 13075(5) 13048.2988 13025.9893
1802 12.8593 13074(5) 13069.1689 13036.3809
1803 12.8664 13083(5) 13102.9873 13046.7715
1804 12.8735 13092(5) 13162.8555 13057.1631
1805 12.8807 13080(5) 13260.6377 13067.5537
1806 12.8878 13073(5) 13406.6074 13077.9453
1807 12.8949 13081(5) 13580.5840 13088.3359
1808 12.9020 13093(5) 13736.7041 13098.7275
1809 12.9091 13083(5) 13799.5449 13109.1191
1810 12.9162 13083(5) 13741.9521 13119.5098
1811 12.9233 13064(5) 13637.4395 13129.9014
1812 12.9305 13046(5) 13488.7148 13140.2920
1813 12.9376 13056(5) 13370.8389 13150.6836
1814 12.9447 13076(5) 13299.6406 13161.0742
1815 12.9518 13067(5) 13267.6025 13171.4658
1816 12.9589 13066(5) 13259.3545 13181.8574
1817 12.9660 13061(5) 13262.7021 13192.2480
1818 12.9731 13047(5) 13271.1357 13202.6396
1819 12.9803 13064(5) 13325.8711 13213.0303
1820 12.9874 13062(5) 13340.3926 13223.4219
1821 12.9945 13062(5) 13356.2402 13233.8125
1822 13.0016 13062(5) 13402.2539 13244.2041
1823 13.0087 13093(5) 13422.5010 13254.5947
1824 13.0158 13097(5) 13445.4307 13264.9863
1825 13.0229 13125(5) 13473.2998 13275.3779
1826 13.0301 13145(5) 13510.2861 13285.7686
1827 13.0372 13193(5) 13542.2373 13276.3496
1828 13.0443 13267(5) 13590.9248 13264.6299
1829 13.0514 13355(5) 13656.4463 13252.9102
1830 13.0585 13455(5) 13725.7939 13241.1904
1831 13.0656 13546(5) 13775.5586 13229.4707
1832 13.0727 13615(5) 13784.3105 13217.7510
1833 13.0799 13598(5) 13755.5420 13206.0322
1834 13.0870 13581(5) 13714.2168 13194.3125
1835 13.0941 13594(5) 13683.9600 13182.5928
1836 13.1012 13645(5) 13678.3936 13170.8730
1837 13.1083 13760(5) 13703.7822 13159.1533
1838 13.1154 13930(5) 13767.1787 13147.4336
1839 13.1225 14131(5) 13885.1826 13135.7148
1840 13.1297 14405(5) 14086.6689 13123.9951
1841 13.1368 14731(5) 14404.0859 13112.2754
1842 13.1439 15189(5) 14855.1934 13100.5557
1843 13.1510 15770(5) 15429.7393 13088.8359
1844 13.1581 16499(5) 16106.1416 13077.1172
1845 13.1652 17449(5) 16944.3945 13065.3975
1846 13.1723 18841(6) 18243.0020 13053.6777
1847 13.1795 21122(6) 20561.1016 13041.9580
1848 13.1866 24992(6) 24498.6426 13030.2383
1849 13.1937 29760(7) 30124.3203 13018.5186
1850 13.2008 35334(8) 36249.4219 13006.7998
1851 13.2079 39112(8) 40287.0781 12995.0801
1852 13.2150 39672(8) 40012.2617 12983.3604
1853 13.2221 37010(8) 36002.2695 12971.6406
1854 13.2293 32561(7) 30866.0430 12959.9209
1855 13.2364 29647(7) 27386.2930 12948.2021
1856 13.2435 30106(7) 27631.5371 12936.4824
1857 13.2506 35173(8) 32591.9023 12924.7627
1858 13.2577 43750(9) 41817.7383 12913.0430
1859 13.2648 53880(10) 53129.9258 12901.3232
1860 13.2719 62817(10) 62574.3281 12889.6035
1861 13.2791 67869(11) 66810.3359 12877.8848
1862 13.2862 66869(11) 65497.0547 12866.1650
1863 13.2933 59737(10) 59461.2773 12854.4453
1864 13.3004 50296(9) 49957.7812 12842.7256
1865 13.3075 39793(8) 39413.9141 12831.0059
1866 13.3146 30227(7) 30134.5312 12819.2871
1867 13.3218 23074(6) 23208.6211 12807.5674
1868 13.3289 18821(6) 18816.8457 12795.8477
1869 13.3360 16366(5) 16362.8809 12784.1279
1870 13.3431 15176(5) 15113.4883 12772.4082
1871 13.3502 14590(5) 14476.0850 12760.6885
1872 13.3573 14189(5) 14115.8223 12748.9697
1873 13.3644 13931(5) 13883.3223 12737.2500
1874 13.3716 13749(5) 13718.2285 12725.5303
1875 13.3787 13621(5) 13595.1016 12713.8105
1876 13.3858 13527(5) 13500.8311 12702.0908
1877 13.3929 13442(5) 13427.4482 12690.3711
1878 13.4000 13358(5) 13369.8184 12678.6523
1879 13.4071 13325(5) 13324.6357 12666.9326
1880 13.4142 13283(5) 13289.8281 12655.2129
1881 13.4214 13275(5) 13264.1475 12643.4932
1882 13.4285 13305(5) 13339.1816 12724.0605
1883 13.4356 13327(5) 13441.9307 12824.2500
1884 13.4427 13420(5) 13552.6699 12924.4395
1885 13.4498 13489(5) 13670.1172 13024.6279
1886 13.4569 13500(5) 13797.2852 13124.8174
1887 13.4640 13546(5) 13932.7627 13225.0068
1888 13.4712 13588(5) 14082.7002 13325.1953
1889 13.4783 13654(5) 14258.7578 13425.3848
1890 13.4854 13862(5) 14496.6191 13525.5742
1891 13.4925 14196(5) 14850.3906 13625.7627
1892 13.4996 14933(5) 15556.4180 13725.9521
1893 13.5067 16490(6) 16877.1230 13826.1406
1894 13.5138 19000(6) 19192.4727 13926.3301
1895 13.5210 22729(6) 22751.0957 14026.5195
1896 13.5281 27111(7) 27253.8516 14126.7080
1897 13.5352 30844(8) 31461.5508 14226.8975
1898 13.5423 32546(8) 33469.7383 14327.0869
1899 13.5494 31787(8) 32400.0781 14427.2754
1900 13.5565 29524(7) 29377.2969 14527.4648
1901 13.5636 27180(7) 26558.3164 14627.6543
1902 13.5708 26989(7) 25815.8496 14727.8564
1903 13.5779 30030(7) 28424.4336 14828.0449
1904 13.5850 36315(8) 34806.8711 14928.2344
1905 13.5921 45523(9) 43947.5703 15028.4238
1906 13.5992 53781(10) 53108.9609 15128.6133
1907 13.6063 58953(10) 58632.3242 15228.8018
1908 13.6134 58492(10) 58597.3164 15328.9912
1909 13.6206 52990(10) 53164.0391 15429.1797
1910 13.6277 43872(9) 44413.3125 15529.3691
1911 13.6348 33779(8) 35273.7500 15629.5586
1912 13.6419 25907(7) 27876.0195 15729.7471
1913 13.6490 20396(6) 22862.0625 15829.9365
1914 13.6561 17254(6) 19978.6445 15930.1250
1915 13.6632 15831(5) 18526.6484 16030.3145
1916 13.6704 15163(5) 17862.1094 16130.5039
1917 13.6775 14895(5) 17561.2793 16230.6934
1918 13.6846 14787(5) 17425.9609 16330.8818
1919 13.6917 14820(5) 17372.0098 16431.5859
1920 13.6988 15012(5) 17365.8262 16533.4395
1921 13.7059 15428(5) 17390.3535 16635.2930
1922 13.7130 16234(5) 17436.5840 16737.1465
1923 13.7202 17295(5) 17498.8438 16839.0000
1924 13.7273 18578(6) 17573.4922 16940.8535
1925 13.7344 19957(6) 17658.2402 17042.7070
1926 13.7415 21495(6) 17751.7207 17144.5605
1927 13.7486 23148(6) 17853.1895 17246.4141
1928 13.7557 25374(7) 17962.3633 17348.2676
1929 13.7628 28050(7) 18079.3340 17450.1211
1930 13.7700 30597(7) 18204.5078 17551.9727
1931 13.7771 32310(7) 18338.6094 17653.8262
1932 13.7842 32118(7) 18482.6328 17755.6797
1933 13.7913 30156(7) 18637.8105 17857.5332
1934 13.7984 26746(7) 18805.5117 17959.3867
1935 13.8055 23041(6) 18987.1465 18061.2402
1936 13.8126 20159(6) 19184.2031 18163.0938
1937 13.8198 18029(6) 19398.9902 18264.9473
1938 13.8269 16771(5) 19616.5430 18366.8008
1939 13.8340 16132(5) 19901.5273 18468.6543
1940 13.8411 15920(5) 20229.3262 18505.0859
1941 13.8482 16168(5) 20537.9551 18249.9219
1942 13.8553 17129(5) 21483.9863 17994.7578
1943 13.8624 19737(6) 23758.4238 17739.5957
1944 13.8696 25071(6) 28424.3633 17484.4316
1945 13.8767 34831(8) 36621.1641 17229.2676
1946 13.8838 48247(9) 48683.9531 16974.1035
1947 13.8909 63778(10) 62876.2188 16718.9395
1948 13.8980 76028(11) 74953.1094 16463.7754
1949 13.9051 81812(12) 80467.3906 16208.6113
1950 13.9122 80044(12) 79346.2656 15953.4482
1951 13.9194 72141(11) 73999.3750 15698.2842
1952 13.9265 61326(10) 65730.1406 15443.1201
1953 13.9336 50441(9) 55498.6445 15187.9561
1954 13.9407 40125(8) 45131.9414 14932.7930
1955 13.9478 31624(7) 36078.9180 14677.6289
1956 13.9549 25571(6) 28906.9727 14422.4648
1957 13.9620 21653(6) 23633.7734 14167.3008
1958 13.9692 18837(6) 20005.4922 13912.1367
1959 13.9763 16978(5) 17602.2266 13656.9727
1960 13.9834 15739(5) 16025.5957 13401.8086
1961 13.9905 14952(5) 14981.6523 13146.6455
1962 13.9976 14526(5) 14263.1689 12891.4814
1963 14.0047 14305(5) 13729.3516 12636.3184
1964 14.0118 14178(5) 13391.2852 12478.0713
1965 14.0190 14136(5) 13345.7715 12559.3438
1966 14.0261 14160(5) 13331.0312 12640.6162
1967 14.0332 14276(5) 13336.2979 12721.8887
1968 14.0403 14465(5) 13355.8750 12803.1611
1969 14.0474 14621(5) 13386.3525 12884.4336
1970 14.0545 14723(5) 13425.4873 12965.7061
1971 14.0617 14806(5) 13471.7295 13046.9785
1972 14.0688 14780(5) 13523.9834 13128.2510
1973 14.0759 14698(5) 13581.4844 13209.5234
1974 14.0830 14583(5) 13643.7197 13290.7949
1975 14.0901 14409(5) 13710.4082 13372.0674
1976 14.0972 14210(5) 13781.4873 13453.3398
1977 14.1043 14009(5) 13857.1699 13534.6123
1978 14.1115 13772(5) 13938.1377 13615.8848
1979 14.1186 13545(5) 14026.2510 13697.1572
1980 14.1257 13415(5) 14125.3350 13776.9863
1981 14.1328 13372(5) 14125.9346 13730.1045
1982 14.1399 13478(5) 14185.6328 13683.2217
1983 14.1470 13779(5) 14369.9346 13636.3398
1984 14.1541 14295(5) 14768.3369 13589.4570
1985 14.1613 15138(5) 15453.5391 13542.5752
1986 14.1684 16085(5) 16403.2656 13495.6924
1987 14.1755 17065(5) 17431.1133 13448.8105
1988 14.1826 17765(5) 18124.8340 13401.9277
1989 14.1897 18158(5) 18298.4922 13355.0459
1990 14.1968 18227(5) 17983.6953 13308.1631
1991 14.2039 18179(5) 17618.7383 13261.2812
1992 14.2111 18102(5) 17482.8398 13214.3984
1993 14.2182 17872(5) 17585.8789 13167.5166
1994 14.2253 17367(5) 17546.0527 13120.6338
1995 14.2324 16554(5) 17030.9746 13073.7520
1996 14.2395 15482(5) 16104.6865 13026.8691
1997 14.2466 14426(5) 15092.3379 12979.9873
1998 14.2537 13572(5) 14238.3711 12933.1045
1999 14.2609 13024(5) 13641.6016 12886.2227
2000 14.2680 12685(4) 13290.5127 12839.3398
2001 14.2751 12515(4) 13083.4580 12792.4580
2002 14.2822 12435(4) 12991.1074 12776.8037
2003 14.2893 12380(4) 12952.0596 12776.2354
2004 14.2964 12377(4) 12929.4658 12775.6670
2005 14.3035 12375(4) 12914.5938 12775.0986
2006 14.3107 12363(4) 12904.2178 12774.5303
2007 14.3178 12354(4) 12897.0547 12773.9619
2008 14.3249 12324(4) 12892.5020 12773.3936
2009 14.3320 12313(4) 12890.2617 12772.8252
2010 14.3391 12333(4) 12890.2471 12772.2568
2011 14.3462 12369(4) 12892.6504 12771.6885
2012 14.3533 12458(4) 12898.2930 12771.1211
2013 14.3605 12551(4) 12909.6318 12770.5527
2014 14.3676 12721(4) 12932.9365 12769.9844
2015 14.3747 12947(4) 12981.3057 12769.4160
2016 14.3818 13306(5) 13075.6562 12768.8477
2017 14.3889 13793(5) 13238.0869 12768.2793
2018 14.3960 14343(5) 13474.3008 12767.7109
2019 14.4031 14865(5) 13751.9023 12767.1426
2020 14.4103 15112(5) 13989.1523 12766.5742
2021 14.4174 15035(5) 14077.0225 12766.0059
2022 14.4245 14659(5) 13972.1621 12765.4375
2023 14.4316 14107(5) 13756.6484 12764.8701
2024 14.4387 13660(5) 13555.6543 12764.3018
2025 14.4458 13507(5) 13471.9316 12763.7334
2026 14.4529 13740(5) 13596.1143 12763.1650
2027 14.4601 14590(5) 14024.3535 12762.5967
2028 14.4672 16081(5) 14844.1582 12762.0283
2029 14.4743 18289(5) 16081.4492 12761.4600
2030 14.4814 20480(6) 17510.3027 12760.8916
2031 14.4885 21898(6) 18618.1133 12760.3232
2032 14.4956 22052(6) 18845.5488 12759.7549
2033 14.5027 20916(6) 18190.6523 12759.1865
2034 14.5099 19372(5) 17231.9316 12758.6191
2035 14.5170 18366(5) 16657.9297 12758.0508
2036 14.5241 18677(5) 16961.1133 12757.4824
2037 14.5312 20449(6) 18272.1914 12756.9141
2038 14.5383 22757(6) 20218.7832 12756.3457
2039 14.5454 24253(6) 21889.0840 12755.7773
2040 14.5525 24045(6) 22224.6719 12755.2090
2041 14.5597 21922(6) 20994.3438 12754.6406
2042 14.5668 18895(5) 18892.2559 12754.0723
2043 14.5739 16140(5) 16749.9043 12753.5039
2044 14.5810 14054(5) 15095.7842 12752.9365
2045 14.5881 12992(4) 14067.3037 12752.3682
2046 14.5952 12474(4) 13520.9336 12751.7998
2047 14.6023 12219(4) 13257.0566 12751.2314
2048 14.6095 12100(4) 13127.1768 12750.6631
2049 14.6166 12044(4) 13055.1992 12750.0947
2050 14.6237 12009(4) 13005.4316 12745.0186
2051 14.6308 12011(4) 12968.5586 12737.8906
2052 14.6379 12026(4) 12941.6914 12730.7637
2053 14.6450 12036(4) 12922.3379 12723.6357
2054 14.6521 12064(4) 12909.3584 12716.5088
2055 14.6593 12094(4) 12903.1123 12709.3809
2056 14.6664 12166(4) 12906.5352 12702.2529
2057 14.6735 12301(4) 12927.0518 12695.1260
2058 14.6806 12503(4) 12977.9814 12687.9980
2059 14.6877 12768(4) 13076.2461 12680.8711
2060 14.6948 13086(4) 13233.7676 12673.7432
2061 14.7019 13396(4) 13444.5176 12666.6162
2062 14.7091 13693(5) 13686.0557 12659.4883
2063 14.7162 13939(5) 13925.1943 12652.3604
2064 14.7233 14210(5) 14178.5420 12645.2334
2065 14.7304 14641(5) 14552.6855 12638.1055
2066 14.7375 15242(5) 15164.6846 12630.9785
2067 14.7446 16087(5) 16029.3555 12623.8506
2068 14.7517 16923(5) 16987.9785 12616.7227
2069 14.7589 17536(5) 17733.8105 12609.5957
2070 14.7660 17745(5) 18045.8496 12602.4678
2071 14.7731 17437(5) 17896.1836 12595.3408
2072 14.7802 16765(5) 17314.8516 12588.2129
2073 14.7873 15757(5) 16420.2305 12581.0859
2074 14.7944 14724(5) 15446.7637 12573.9580
2075 14.8015 13808(5) 14573.7627 12566.8301
2076 14.8087 13104(4) 13920.7285 12559.7031
2077 14.8158 12579(4) 13486.9668 12552.5752
2078 14.8229 12321(4) 13258.7979 12545.4482
2079 14.8300 12228(4) 13186.6602 12538.3203
2080 14.8371 12307(4) 13310.2949 12551.9688
2081 14.8442 12578(4) 13643.6162 12568.2207
2082 14.8514 13055(4) 14176.0615 12584.4727
2083 14.8585 13774(5) 14852.2656 12600.7256
2084 14.8656 14684(5) 15448.9131 12616.9775
2085 14.8727 15893(5) 15651.9072 12633.2295
2086 14.8798 17328(5) 15358.7012 12649.4824
2087 14.8869 18768(5) 14747.3018 12665.7344
2088 14.8940 19929(5) 14090.7197 12681.9873
2089 14.9012 20217(5) 13569.9902 12698.2393
2090 14.9083 19451(5) 13242.5713 12714.4912
2091 14.9154 17770(5) 13074.5264 12730.7441
2092 14.9225 15783(5) 13002.9570 12746.9961
2093 14.9296 14170(5) 12978.7227 12763.2490
2094 14.9367 13023(4) 12975.5723 12779.5010
2095 14.9438 12391(4) 12982.5156 12795.7529
2096 14.9510 12043(4) 12995.4639 12812.0059
2097 14.9581 11861(4) 13012.8213 12828.2578
2098 14.9652 11769(4) 13033.8779 12844.5107
2099 14.9723 11733(4) 13058.3281 12860.7627
2100 14.9794 11734(4) 13072.3037 12863.1885
2101 14.9865 11789(4) 13080.2373 12856.0771
2102 14.9936 11892(4) 13091.9434 12848.9668
2103 15.0008 12037(4) 13106.8125 12841.8564
2104 15.0079 12220(4) 13127.2295 12834.7461
2105 15.0150 12336(4) 13153.3486 12827.6348
2106 15.0221 12361(4) 13187.3789 12820.5244
2107 15.0292 12300(4) 13236.2275 12813.4141
2108 15.0363 12253(4) 13314.6865 12806.3018
2109 15.0434 12343(4) 13479.0293 12799.1914
2110 15.0506 12719(4) 13820.9570 12792.0811
2111 15.0577 13557(4) 14508.0215 12784.9697
2112 15.0648 15320(5) 15780.6113 12777.8594
2113 15.0719 17951(5) 17823.4492 12770.7490
2114 15.0790 21257(6) 20571.0781 12763.6377
2115 15.0861 24560(6) 23468.8711 12756.5273
2116 15.0932 26649(6) 25547.0332 12749.4170
2117 15.1004 27492(6) 26314.5918 12742.3066
2118 15.1075 27384(6) 26366.2070 12735.1953
2119 15.1146 26901(6) 26418.5508 12728.0850
2120 15.1217 26387(6) 26423.6641 12720.9746
2121 15.1288 25663(6) 25761.9062 12713.8633
2122 15.1359 25008(6) 24374.0469 12706.7529
2123 15.1430 24665(6) 22932.7324 12699.6426
2124 15.1502 24770(6) 21994.9453 12692.5312
2125 15.1573 24877(6) 21502.5879 12685.4209
2126 15.1644 24220(6) 20815.6113 12678.3105
2127 15.1715 22194(6) 19502.8457 12671.1992
2128 15.1786 19631(5) 17778.7559 12664.0889
2129 15.1857 17022(5) 16089.6475 12656.9785
2130 15.1928 15307(5) 14766.3799 12649.8682
2131 15.2000 14521(5) 13908.1348 12642.7568
2132 15.2071 14268(5) 13427.1846 12635.6465
2133 15.2142 14102(4) 13175.9795 12628.5361
2134 15.2213 13868(4) 13039.3555 12621.4248
2135 15.2284 13433(4) 12954.7646 12614.3145
2136 15.2355 12943(4) 12895.0752 12607.2041
2137 15.2426 12513(4) 12849.4766 12600.0928
2138 15.2498 12134(4) 12813.2344 12592.9824
2139 15.2569 11871(4) 12783.8828 12585.8721
2140 15.2640 11714(4) 12730.0449 12548.5479
2141 15.2711 11651(4) 12618.5127 12447.4844
2142 15.2782 11672(4) 12515.6777 12346.4209
2143 15.2853 11719(4) 12427.4395 12245.3574
2144 15.2924 11772(4) 12362.2344 12144.2939
2145 15.2996 11778(4) 12326.5332 12043.2305
2146 15.3067 11745(4) 12316.7510 11942.1680
2147 15.3138 11701(4) 12311.7979 11841.1045
2148 15.3209 11626(4) 12272.3604 11740.0410
2149 15.3280 11534(4) 12161.4502 11638.9775
2150 15.3351 11400(4) 11986.1465 11537.9141
2151 15.3422 11264(4) 11790.2012 11436.8506
2152 15.3494 11164(4) 11611.6484 11335.7871
2153 15.3565 11062(4) 11466.7754 11234.7246
2154 15.3636 10999(4) 11351.1270 11133.6611
2155 15.3707 10952(4) 11232.2666 11032.5977
2156 15.3778 10900(4) 11123.9014 10931.5342
2157 15.3849 10875(4) 11070.9473 10892.8242
2158 15.3920 10882(4) 11057.8457 10889.6270
2159 15.3992 10940(4) 11070.2324 10886.4297
2160 15.4063 11050(4) 11118.5537 10883.2324
2161 15.4134 11209(4) 11256.2256 10880.0352
2162 15.4205 11427(4) 11479.6533 10876.8389
2163 15.4276 11589(4) 11767.8486 10873.6416
2164 15.4347 11729(4) 12050.1387 10870.4443
2165 15.4418 11794(4) 12204.5801 10867.2471
2166 15.4490 11807(4) 12168.4434 10864.0498
2167 15.4561 11852(4) 11958.5703 10860.8525
2168 15.4632 11919(4) 11666.9668 10857.6553
2169 15.4703 12077(4) 11386.7988 10854.4580
2170 15.4774 12289(4) 11171.6768 10851.2607
2171 15.4845 12406(4) 11032.2998 10848.0635
2172 15.4916 12392(4) 10953.2578 10844.8672
2173 15.4988 12234(4) 10911.7695 10841.6699
2174 15.5059 11997(4) 10889.6055 10838.4727
2175 15.5130 11765(4) 10876.2119 10835.2754
2176 15.5201 11588(4) 10866.7451 10832.0781
2177 15.5272 11419(4) 10859.2822 10828.8809
2178 15.5343 11324(4) 10853.0635 10825.6836
2179 15.5414 11220(4) 10847.7383 10822.4863
2180 15.5486 11175(4) 10843.1123 10819.2891
2181 15.5557 11144(4) 10839.0762 10816.0918
2182 15.5628 11110(4) 10835.5879 10812.8945
2183 15.5699 11104(4) 10832.6680 10809.6982
2184 15.5770 11117(4) 10831.4268 10806.5010
2185 15.5841 11104(4) 10830.0479 10803.3037
2186 15.5913 11101(4) 10829.7666 10800.1064
2187 15.5984 11043(4) 10830.9922 10796.9092
2188 15.6055 10930(4) 10833.9834 10793.7119
2189 15.6126 10820(4) 10842.2676 10790.5146
2190 15.6197 10726(4) 10860.4004 10787.3174
2191 15.6268 10688(4) 10898.2910 10784.1201
2192 15.6339 10718(4) 10996.8105 10801.4941
2193 15.6411 10811(4) 11148.1709 10836.4434
2194 15.6482 10922(4) 11332.8447 10871.3916
2195 15.6553 11053(4) 11515.4268 10906.3398
2196 15.6624 11111(4) 11637.3779 10941.2891
2197 15.6695 11093(4) 11656.5488 10976.2373
2198 15.6766 11046(4) 11644.7783 11011.1855
2199 15.6837 10959(4) 11586.6729 11046.1348
2200 15.6909 10903(4) 11570.9043 11081.0830
2201 15.6980 10916(4) 11612.2021 11116.0322
2202 15.7051 10931(4) 11740.4150 11150.9805
2203 15.7122 10968(4) 11840.4443 11185.9287
2204 15.7193 10975(4) 11900.7295 11220.8779
2205 15.7264 10919(4) 11951.3730 11255.8262
2206 15.7335 10846(4) 11896.4502 11290.7744
2207 15.7407 10757(4) 11829.7715 11325.7236
2208 15.7478 10708(4) 11780.8584 11360.6719
2209 15.7549 10750(4) 11759.3438 11395.6201
2210 15.7620 10734(4) 11766.7510 11430.5693
2211 15.7691 10771(4) 11756.1494 11425.5801
2212 15.7762 10873(4) 11757.6865 11418.1914
2213 15.7833 11007(4) 11768.7832 11410.8027
2214 15.7905 11253(4) 11787.3613 11403.4141
2215 15.7976 11551(4) 11814.2861 11396.0264
2216 15.8047 11915(4) 11854.0947 11388.6377
2217 15.8118 12293(4) 11916.1729 11381.2490
2218 15.8189 12690(4) 12014.0703 11373.8604
2219 15.8260 13061(4) 12159.6475 11366.4717
2220 15.8331 13464(4) 12351.5986 11359.0830
2221 15.8403 13835(4) 12563.9834 11351.6943
2222 15.8474 14231(4) 12743.5654 11344.3057
2223 15.8545 14620(5) 12837.0820 11336.9180
2224 15.8616 14871(5) 12860.1533 11329.5293
2225 15.8687 15003(5) 12907.2568 11322.1406
2226 15.8758 15073(5) 13099.0195 11314.7520
2227 15.8829 15337(5) 13560.5410 11307.3633
2228 15.8901 15904(5) 14402.5850 11299.9746
2229 15.8972 16903(5) 15672.6680 11292.5859
2230 15.9043 18129(5) 17294.6504 11285.1973
2231 15.9114 19577(5) 19091.2695 11277.8096
2232 15.9185 21640(6) 21049.8398 11270.4209
2233 15.9256 24979(6) 23833.9062 11263.0322
2234 15.9327 30225(7) 28340.6523 11255.6436
2235 15.9399 37606(7) 34766.3984 11248.2549
2236 15.9470 44742(8) 41899.3516 11240.8662
2237 15.9541 50417(8) 47405.8438 11233.4775
2238 15.9612 53732(9) 50403.8828 11226.0889
2239 15.9683 55894(9) 52828.6094 11218.7002
2240 15.9754 58709(9) 56653.8711 11211.3125
2241 15.9825 63108(10) 61633.4766 11203.9238
2242 15.9897 67392(10) 66048.6641 11196.5352
2243 15.9968 69781(10) 68649.9453 11189.1465
2244 16.0039 67903(10) 67561.1719 11181.7578
2245 16.0110 60935(9) 60879.2109 11174.3691
2246 16.0181 50183(8) 50057.6797 11166.9805
2247 16.0252 37925(7) 38406.3164 11159.5918
2248 16.0323 28208(6) 28536.7266 11152.2041
2249 16.0395 20956(5) 21570.8535 11144.8154
2250 16.0466 16585(5) 17365.8359 11137.4268
2251 16.0537 14309(5) 15083.5518 11130.0381
2252 16.0608 13081(4) 13888.8438 11122.6494
2253 16.0679 12375(4) 13228.5039 11115.2607
2254 16.0750 11991(4) 12824.3789 11107.8721
2255 16.0821 11703(4) 12549.3809 11100.4834
2256 16.0893 11493(4) 12351.1963 11093.0957
2257 16.0964 11413(4) 12180.9502 11063.1709
2258 16.1035 11408(4) 12001.6699 10988.2646
2259 16.1106 11456(4) 11849.0996 10913.3594
2260 16.1177 11509(4) 11718.0693 10838.4531
2261 16.1248 11521(4) 11606.3203 10763.5469
2262 16.1319 11493(4) 11522.2988 10688.6416
2263 16.1391 11447(4) 11486.6904 10613.7354
2264 16.1462 11489(4) 11551.1953 10538.8301
2265 16.1533 11753(4) 11813.8633 10463.9238
2266 16.1604 12402(4) 12421.0752 10389.0176
2267 16.1675 13533(4) 13517.2422 10314.1123
2268 16.1746 15001(5) 15111.2881 10239.2061
2269 16.1817 16423(5) 16889.5605 10164.3008
2270 16.1889 17305(5) 18109.9609 10089.3945
2271 16.1960 17105(5) 18046.1406 10014.4883
2272 16.2031 15938(5) 16761.1250 9939.5830
2273 16.2102 14367(5) 14951.9639 9864.6768
2274 16.2173 13040(4) 13270.6406 9789.7715
2275 16.2244 12184(4) 12068.7607 9714.8652
2276 16.2315 11801(4) 11358.5215 9639.9590
2277 16.2387 11798(4) 11160.3711 9592.1650
2278 16.2458 12217(4) 11437.3652 9620.7646
2279 16.2529 13224(4) 12228.2041 9649.3643
2280 16.2600 15053(5) 13724.7930 9677.9639
2281 16.2671 17702(5) 16209.0557 9706.5635
2282 16.2742 20971(5) 19516.9492 9735.1631
2283 16.2813 23643(6) 22892.0820 9763.7627
2284 16.2885 25020(6) 25280.9531 9792.3623
2285 16.2956 24340(6) 25504.7617 9820.9619
2286 16.3027 21805(6) 23387.9258 9849.5615
2287 16.3098 18450(5) 20008.4785 9878.1611
2288 16.3169 15392(5) 16666.0195 9906.7607
2289 16.3240 13365(4) 14144.1523 9935.3594
2290 16.3312 12234(4) 12637.2119 9963.9590
2291 16.3383 11740(4) 11923.8896 9992.5586
2292 16.3454 11566(4) 11638.2236 10021.1582
2293 16.3525 11432(4) 11465.3428 10049.7578
2294 16.3596 11240(4) 11253.1953 10078.3574
2295 16.3667 11007(4) 11010.3154 10106.9570
2296 16.3738 10758(4) 10791.8096 10135.5566
2297 16.3810 10554(4) 10631.6719 10164.1562
2298 16.3881 10437(4) 10534.5283 10192.7559
2299 16.3952 10376(4) 10466.7930 10201.8672
2300 16.4023 10408(4) 10421.1895 10202.6270
2301 16.4094 10497(4) 10392.0586 10203.3867
2302 16.4165 10610(4) 10371.4648 10204.1465
2303 16.4236 10736(4) 10355.6504 10204.9062
2304 16.4308 10823(4) 10342.9668 10205.6650
2305 16.4379 10854(4) 10332.6260 10206.4248
2306 16.4450 10831(4) 10324.1914 10207.1846
2307 16.4521 10798(4) 10317.3770 10207.9443
2308 16.4592 10702(4) 10312.0068 10208.7041
2309 16.4663 10644(4) 10296.1514 10209.4629
2310 16.4734 10597(4) 10294.3008 10210.2227
2311 16.4806 10566(4) 10293.7871 10210.9824
2312 16.4877 10552(4) 10295.5771 10211.7422
2313 16.4948 10532(4) 11115.7598 10212.5010
2314 16.5019 10553(4) 11147.7012 10186.9883
2315 16.5090 10595(4) 11126.6270 10089.1602
2316 16.5161 10701(4) 11141.3096 9991.3320
2317 16.5232 10838(4) 11184.4111 9893.5039
2318 16.5304 10957(4) 11260.1299 9795.6758
2319 16.5375 11150(4) 11351.6299 9697.8477
2320 16.5446 11346(4) 11431.2969 9600.0195
2321 16.5517 11569(4) 11487.3398 9502.1914
2322 16.5588 11826(4) 11532.6885 9404.3633
2323 16.5659 12038(4) 11996.6484 9306.5352
2324 16.5730 12211(4) 12107.7188 9208.7070
2325 16.5802 12309(4) 12204.6914 9110.8789
2326 16.5873 12357(4) 12239.7549 9013.0508
2327 16.5944 12373(4) 12195.4736 8915.2227
2328 16.6015 12364(4) 12111.4570 8817.3945
2329 16.6086 12363(4) 12053.3926 8719.5664
2330 16.6157 12377(4) 12065.7168 8621.7383
2331 16.6228 12457(4) 12180.6260 8541.4141
2332 16.6300 12628(4) 12483.6875 8563.1592
2333 16.6371 12878(4) 12865.0137 8584.9053
2334 16.6442 13232(4) 13322.4277 8606.6514
2335 16.6513 13673(5) 13860.9219 8628.3965
2336 16.6584 14236(5) 14491.6484 8650.1426
2337 16.6655 14830(5) 15229.7695 8671.8887
2338 16.6726 15511(5) 16092.6816 8693.6348
2339 16.6798 16359(5) 17099.5371 8715.3799
2340 16.6869 17462(5) 18274.9297 8737.1260
2341 16.6940 18899(5) 19667.3516 8758.8721
2342 16.7011 20941(6) 21406.8555 8780.6182
2343 16.7082 23898(6) 23885.9609 8802.3633
2344 16.7153 28756(7) 28175.1406 8824.1094
2345 16.7224 38027(8) 36815.5273 8845.8555
2346 16.7296 56643(9) 54926.4805 8867.6006
2347 16.7367 93582(12) 90944.6641 8889.3467
2348 16.7438 165036(16) 155090.1562 8911.0928
2349 16.7509 265550(20) 253055.6250 8932.8389
2350 16.7580 390423(25) 374742.8750 8954.5840
2351 16.7651 490002(28) 483189.3125 8976.3301
2352 16.7722 519076(28) 523098.8438 8998.0762
2353 16.7794 468257(27) 473276.0625 9019.8223
2354 16.7865 357212(24) 369287.0312 9041.5674
2355 16.7936 251571(20) 259958.1719 9063.3135
2356 16.8007 177873(17) 179917.4062 9085.0596
2357 16.8078 151926(15) 144265.0625 9106.8047
2358 16.8149 166353(16) 151844.9688 9128.5508
2359 16.8220 205982(18) 190800.2500 9150.2969
2360 16.8292 248990(20) 239854.8750 9172.0430
2361 16.8363 265926(20) 268727.1562 9193.7881
2362 16.8434 246004(20) 255433.5000 9215.5342
2363 16.8505 196980(18) 207828.1562 9237.2803
2364 16.8576 138909(15) 148985.7188 9259.0264
2365 16.8647 89257(12) 97395.0156 9280.7715
2366 16.8718 55848(9) 61381.1641 9302.5234
2367 16.8790 38151(8) 40364.2969 9324.2695
2368 16.8861 28964(7) 29421.5586 9346.0146
2369 16.8932 24133(6) 23844.8164 9367.7607
2370 16.9003 21162(6) 20726.1504 9389.5068
2371 16.9074 19073(5) 18730.8164 9411.2529
2372 16.9145 17605(5) 17318.2480 9432.9980
2373 16.9216 16542(5) 16272.4141 9454.7441
2374 16.9288 15736(5) 15485.5488 9476.4902
2375 16.9359 15176(5) 14900.1953 9498.2363
2376 16.9430 14827(5) 14478.1143 9519.9814
2377 16.9501 14641(5) 14191.4805 9541.7275
2378 16.9572 14603(5) 13993.0713 9546.0840
2379 16.9643 14632(5) 13853.0273 9528.1846
2380 16.9714 14683(5) 13797.7148 9510.2842
2381 16.9786 14826(5) 13899.5977 9492.3838
2382 16.9857 14986(5) 14247.3457 9474.4834
2383 16.9928 15175(5) 14833.5840 9456.5830
2384 16.9999 15250(5) 15502.4648 9438.6836
2385 17.0070 15126(5) 15984.0322 9420.7832
2386 17.0141 14891(5) 16085.7754 9402.8828
2387 17.0212 14629(5) 15912.9883 9384.9824
2388 17.0284 14487(5) 15707.9336 9367.0820
2389 17.0355 14525(5) 15549.1348 9349.1826
2390 17.0426 14659(5) 14599.0645 9331.2822
2391 17.0497 14730(5) 14550.9648 9313.3818
2392 17.0568 14534(5) 14419.5381 9295.4814
2393 17.0639 13963(5) 13982.7598 9277.5811
2394 17.0711 13138(5) 13233.0889 9259.6816
2395 17.0782 12256(4) 12376.8584 9241.7812
2396 17.0853 11529(4) 11587.4775 9223.8809
2397 17.0924 11001(4) 10940.4316 9205.9805
2398 17.0995 10732(4) 10544.2324 9272.2959
2399 17.1066 10609(4) 9953.3594 9403.9062
2400 17.1137 10552(4) 9905.3760 9535.5176
2401 17.1209 10518(4) 9932.6553 9667.1279
2402 17.1280 10471(4) 10006.6758 9798.7393
2403 17.1351 10394(4) 10107.3281 9930.3496
2404 17.1422 10265(4) 10221.7646 10061.9609
2405 17.1493 10081(4) 10341.8604 10193.5713
2406 17.1564 9943(4) 10462.1963 10325.1826
2407 17.1635 9835(4) 10580.8906 10456.7930
2408 17.1707 9809(4) 10643.6016 10532.4707
2409 17.1778 9851(4) 10490.1064 10389.9287
2410 17.1849 9920(4) 10339.7236 10247.3867
2411 17.1920 10039(4) 10192.6768 10104.8447
2412 17.1991 10219(4) 10049.0049 9962.3027
2413 17.2062 10391(4) 9909.5205 9819.7607
2414 17.2133 10557(4) 9776.9062 9677.2188
2415 17.2205 10667(4) 9656.7393 9534.6768
2416 17.2276 10628(4) 9557.3867 9392.1348
2417 17.2347 10451(4) 9487.3076 9249.5928
2418 17.2418 10175(4) 9447.0615 9107.0508
2419 17.2489 9876(4) 9422.6201 8964.5088
2420 17.2560 9637(4) 9377.5254 8821.9668
2421 17.2631 9456(4) 9282.8076 8679.4248
2422 17.2703 9361(4) 9160.4746 8536.8828
2423 17.2774 9337(4) 9162.6484 8488.6689
2424 17.2845 9336(4) 9286.6816 8496.2949
2425 17.2916 9361(4) 9494.5029 8503.9219
2426 17.2987 9378(4) 9769.2881 8511.5479
2427 17.3058 9386(4) 10105.5430 8519.1738
2428 17.3129 9397(4) 10472.0889 8526.7998
2429 17.3201 9407(4) 10715.4756 8534.4258
2430 17.3272 9379(4) 10655.1836 8542.0527
2431 17.3343 9304(4) 10297.0879 8549.6787
2432 17.3414 9219(4) 9824.8486 8557.3047
2433 17.3485 9133(4) 9391.8516 8564.9307
2434 17.3556 9060(4) 9077.1201 8572.5566
2435 17.3627 9025(4) 8886.8477 8580.1826
2436 17.3699 8989(4) 8783.7432 8587.8096
2437 17.3770 8962(4) 8730.0684 8595.4355
2438 17.3841 8920(4) 8701.3057 8603.0615
2439 17.3912 8915(4) 8685.7451 8610.6875
2440 17.3983 8927(4) 8678.0586 8618.3135
2441 17.4054 8953(4) 8675.4209 8625.9395
2442 17.4125 8977(4) 8675.9561 8633.5664
2443 17.4197 8973(4) 8678.5000 8641.1924
2444 17.4268 8966(4) 8682.3086 8648.8184
2445 17.4339 8977(4) 8687.0977 8656.4443
2446 17.4410 9003(4) 8692.6016 8664.0703
2447 17.4481 9030(4) 8698.7393 8671.6963
2448 17.4552 9075(4) 8713.2812 8679.3232
2449 17.4623 9107(4) 8721.6396 8686.9492
2450 17.4695 9141(4) 8732.0781 8694.5752
2451 17.4766 9140(4) 8746.4727 8702.2012
2452 17.4837 9112(4) 8767.6055 8709.8271
2453 17.4908 9056(4) 8798.3320 8717.4531
2454 17.4979 8963(4) 8838.9570 8725.0801
2455 17.5050 8914(4) 8883.8340 8732.7061
2456 17.5121 8856(4) 8918.8613 8740.3320
2457 17.5193 8840(4) 8929.3184 8747.9580
2458 17.5264 8842(4) 8916.1299 8755.5840
2459 17.5335 8821(4) 8956.3535 8763.2100
2460 17.5406 8829(4) 8948.4443 8770.8369
2461 17.5477 8823(4) 8961.0801 8778.4629
2462 17.5548 8812(4) 9000.3838 8786.0889
2463 17.5619 8820(4) 9066.0137 8793.7148
2464 17.5691 8815(4) 9146.8535 8801.3408
2465 17.5762 8809(4) 9220.4990 8807.3477
2466 17.5833 8828(4) 9294.9951 8810.3174
2467 17.5904 8859(4) 9314.0898 8813.2871
2468 17.5975 8944(4) 9340.8281 8816.2568
2469 17.6046 9017(4) 9361.7148 8819.2266
2470 17.6117 9074(4) 9364.3213 8822.1963
2471 17.6189 9085(4) 9336.5703 8825.1660
2472 17.6260 9071(4) 9290.1797 8828.1357
2473 17.6331 9054(4) 9247.4170 8831.1055
2474 17.6402 9069(4) 9222.5107 8834.0752
2475 17.6473 9104(4) 9228.8105 8837.0449
2476 17.6544 9170(4) 9248.1924 8840.0146
2477 17.6615 9232(4) 9286.1465 8842.9844
2478 17.6687 9358(4) 9346.6826 8845.9541
2479 17.6758 9557(4) 9447.6396 8848.9229
2480 17.6829 9873(4) 9629.3584 8851.8926
2481 17.6900 10380(4) 9960.9082 8854.8623
2482 17.6971 11156(4) 10529.6475 8857.8320
2483 17.7042 12079(5) 11402.1650 8860.8018
2484 17.7113 13030(5) 12495.3301 8863.7715
2485 17.7185 13641(5) 13532.1758 8866.7412
2486 17.7256 13698(5) 14040.5879 8869.7109
2487 17.7327 13201(5) 13791.0186 8872.6807
2488 17.7398 12383(5) 13076.1797 8875.6504
2489 17.7469 11721(5) 12366.5469 8878.6201
2490 17.7540 11549(5) 12083.0352 8881.5898
2491 17.7611 12220(5) 12620.9629 8884.5596
2492 17.7683 14413(5) 14459.2422 8887.5293
2493 17.7754 18629(6) 18177.0273 8890.4990
2494 17.7825 25624(7) 24196.8340 8893.4688
2495 17.7896 33988(8) 32115.0801 8896.4375
2496 17.7967 41556(9) 39914.2148 8899.4072
2497 17.8038 45327(9) 44042.4688 8902.3770
2498 17.8109 43925(9) 42502.6055 8905.3467
2499 17.8181 39219(9) 37428.9531 8908.3164
2500 17.8252 34424(8) 32394.8945 8911.2861
2501 17.8323 32034(8) 29789.4570 8914.2559
2502 17.8394 32304(8) 30026.1289 8917.2256
2503 17.8465 33391(8) 31493.4688 8920.1953
2504 17.8536 33098(8) 31663.3945 8923.1650
2505 17.8608 30592(8) 29422.1719 8926.1348
2506 17.8679 26488(7) 25525.8242 8929.1045
2507 17.8750 21983(7) 21267.1875 8932.0742
2508 17.8821 18480(6) 17767.6777 8935.0439
2509 17.8892 16281(6) 15579.6738 8938.0137
2510 17.8963 15309(5) 14654.5273 8940.9824
2511 17.9034 15176(5) 14630.8389 8943.9521
2512 17.9106 15305(5) 14957.2148 8946.9219
2513 17.9177 15314(5) 14997.0703 8949.8916
2514 17.9248 14938(5) 14390.2773 8952.8613
2515 17.9319 14145(5) 13397.7451 8955.8311
2516 17.9390 13318(5) 12529.3887 8958.8008
2517 17.9461 12684(5) 12158.6738 8961.7705
2518 17.9532 12495(5) 12451.3076 8964.7402
2519 17.9604 12712(5) 13307.8770 8967.7100
2520 17.9675 12981(5) 14343.9355 8970.6797
2521 17.9746 13034(5) 14911.2402 8973.6494
2522 17.9817 12673(5) 14566.0918 8976.6191
2523 17.9888 11987(5) 13531.4268 8979.5889
2524 17.9959 11301(5) 12379.9824 8982.5586
2525 18.0030 10799(5) 11464.9316 8985.5283
2526 18.0102 10591(5) 10992.0410 8988.4971
2527 18.0173 10579(5) 10925.7725 8991.4668
2528 18.0244 10668(5) 11082.5352 8994.4365
2529 18.0315 10707(5) 11213.1514 8997.4062
2530 18.0386 10583(5) 11112.1719 9000.3760
2531 18.0457 10339(4) 10783.9863 9003.3457
2532 18.0528 10025(4) 10388.0176 9006.3154
2533 18.0600 9796(4) 10095.0791 9009.2852
2534 18.0671 9696(4) 9927.8984 9012.2549
2535 18.0742 9729(4) 9937.8682 9026.2412
2536 18.0813 10013(4) 10237.3672 9042.7637
2537 18.0884 10631(4) 10838.1133 9059.2871
2538 18.0955 11549(5) 11714.4863 9075.8096
2539 18.1026 12654(5) 12713.2715 9092.3320
2540 18.1098 13629(5) 13455.9668 9108.8545
2541 18.1169 14228(5) 13499.1211 9125.3779
2542 18.1240 14308(5) 12901.6338 9141.9004
2543 18.1311 13956(5) 11985.9131 9158.4229
2544 18.1382 13411(5) 11119.0508 9174.9453
2545 18.1453 12724(5) 10485.3057 9191.4688
2546 18.1524 11956(5) 10114.5264 9207.9912
2547 18.1596 11149(5) 9941.6768 9224.5137
2548 18.1667 10485(4) 9889.3184 9241.0361
2549 18.1738 9953(4) 9905.7656 9257.5596
2550 18.1809 9680(4) 9974.3291 9274.0820
2551 18.1880 9623(4) 10076.4854 9271.7676
2552 18.1951 9735(4) 10231.3125 9230.3662
2553 18.2022 10037(4) 10492.3359 9188.9639
2554 18.2094 10436(4) 10868.6260 9147.5625
2555 18.2165 10939(4) 11352.7549 9106.1611
2556 18.2236 11536(5) 11966.2246 9064.7598
2557 18.2307 12460(5) 12904.2529 9023.3574
2558 18.2378 13961(5) 14539.3965 8981.9561
2559 18.2449 16320(5) 17131.0840 8940.5547
2560 18.2520 19205(6) 20459.5625 8899.1523
2561 18.2592 21816(6) 23453.6797 8857.7510
2562 18.2663 22848(6) 24484.7109 8816.3496
2563 18.2734 21976(6) 23010.6172 8774.9482
2564 18.2805 19949(6) 20227.0508 8733.5459
2565 18.2876 17868(6) 17707.7988 8692.1445
2566 18.2947 16993(6) 16650.6309 8650.7432
2567 18.3018 18279(6) 17700.6484 8609.3418
2568 18.3090 21444(6) 20929.4961 8567.9395
2569 18.3161 26259(7) 25724.7578 8526.5381
2570 18.3232 30787(7) 30616.2402 8485.1367
2571 18.3303 34082(8) 33900.5781 8443.7344
2572 18.3374 35091(8) 35011.8438 8402.3223
2573 18.3445 33268(8) 33941.2734 8360.9199
2574 18.3516 29394(7) 30682.3984 8319.5186
2575 18.3588 24219(7) 25967.9004 8278.1172
2576 18.3659 19395(6) 20942.9883 8236.7158
2577 18.3730 15257(5) 16598.9297 8195.3135
2578 18.3801 12513(5) 13402.3916 8153.9121
2579 18.3872 10937(4) 11352.1436 8112.5107
2580 18.3943 10118(4) 10151.4766 8071.1089
2581 18.4014 9681(4) 9473.0508 8029.7070
2582 18.4086 9416(4) 9072.0479 7988.3057
2583 18.4157 9235(4) 8809.0508 7946.9038
2584 18.4228 9102(4) 8616.6514 7905.5024
2585 18.4299 8983(4) 8464.8848 7864.1006
2586 18.4370 8875(4) 8414.7783 7898.0708
2587 18.4441 8787(4) 8394.0332 7942.8813
2588 18.4512 8715(4) 8386.2500 7987.6914
2589 18.4584 8697(4) 8388.2637 8032.5015
2590 18.4655 8696(4) 8397.5234 8077.3120
2591 18.4726 8673(4) 8412.4707 8122.1221
2592 18.4797 8654(4) 8431.9590 8166.9326
2593 18.4868 8617(4) 8453.0771 8211.7422
2594 18.4939 8559(4) 8479.7959 8256.5527
2595 18.5010 8509(4) 8509.9062 8301.3633
2596 18.5082 8472(4) 8547.0645 8346.1738
2597 18.5153 8449(4) 8587.7266 8390.9834
2598 18.5224 8418(4) 8638.4658 8435.7939
2599 18.5295 8429(4) 8674.7686 8479.3213
2600 18.5366 8475(4) 8712.4932 8479.8184
2601 18.5437 8538(4) 8759.8623 8480.3164
2602 18.5508 8584(4) 8800.7490 8480.8145
2603 18.5580 8595(4) 8811.2266 8481.3115
2604 18.5651 8596(4) 8781.3311 8481.8096
2605 18.5722 8593(4) 8728.7168 8482.3066
2606 18.5793 8553(4) 8677.0605 8482.8047
2607 18.5864 8499(4) 8639.5361 8483.3018
2608 18.5935 8457(4) 8589.7988 8483.7998
2609 18.6007 8452(4) 8582.5811 8484.2979
2610 18.6078 8470(4) 8554.8643 8484.7949
2611 18.6149 8484(4) 8549.6318 8485.2930
2612 18.6220 8486(4) 8532.4395 8485.7900
2613 18.6291 8471(4) 8524.1152 8486.2881
2614 18.6362 8473(4) 8517.8271 8486.7861
2615 18.6433 8467(4) 8514.4492 8487.2832
2616 18.6505 8503(4) 8513.8555 8487.7812
2617 18.6576 8553(4) 8515.9277 8488.2783
2618 18.6647 8638(4) 8521.0000 8488.7764
2619 18.6718 8776(4) 8530.4863 8489.2734
2620 18.6789 8888(4) 8546.7490 8489.7715
2621 18.6860 8981(4) 8571.6104 8490.2695
2622 18.6931 9031(4) 8604.7207 8490.7666
2623 18.7003 9041(4) 8640.3926 8491.2646
2624 18.7074 9003(4) 8667.6934 8491.7617
2625 18.7145 8949(4) 8680.5176 8492.2598
2626 18.7216 8899(4) 8686.9053 8492.7578
2627 18.7287 8872(4) 8704.0469 8493.2549
2628 18.7358 8915(4) 8759.8477 8493.7529
2629 18.7429 9035(4) 8890.4229 8494.2500
2630 18.7501 9277(4) 9121.9902 8494.7480
2631 18.7572 9603(4) 9449.2891 8495.2451
2632 18.7643 9942(4) 9800.1387 8495.7432
2633 18.7714 10147(4) 10038.3926 8496.2412
2634 18.7785 10114(4) 10020.0625 8496.7383
2635 18.7856 9917(4) 9754.9082 8497.2363
2636 18.7927 9573(4) 9398.9922 8497.7334
2637 18.7999 9170(4) 9079.1953 8498.2314
2638 18.8070 8890(4) 8855.5459 8498.7295
2639 18.8141 8686(4) 8728.3184 8499.2266
2640 18.8212 8590(4) 8670.8428 8499.7246
2641 18.8283 8566(4) 8651.9043 8500.2217
2642 18.8354 8555(4) 8646.2891 8500.7197
2643 18.8425 8547(4) 8637.9590 8501.2168
2644 18.8497 8523(4) 8621.1133 8501.7148
2645 18.8568 8472(4) 8599.7412 8502.2129
2646 18.8639 8383(4) 8579.8291 8502.7100
2647 18.8710 8306(4) 8564.8398 8503.2080
2648 18.8781 8253(4) 8555.6562 8503.7051
2649 18.8852 8230(4) 8538.1396 8491.1553
2650 18.8923 8231(4) 8520.1748 8474.8584
2651 18.8995 8234(4) 8504.6738 8458.5625
2652 18.9066 8246(4) 8491.6631 8442.2666
2653 18.9137 8250(4) 8481.8711 8425.9697
2654 18.9208 8281(4) 8476.2979 8409.6738
2655 18.9279 8326(4) 8475.4023 8393.3770
2656 18.9350 8362(4) 8478.2773 8377.0811
2657 18.9421 8400(4) 8482.4170 8360.7852
2658 18.9493 8411(4) 8487.2070 8344.4883
2659 18.9564 8437(4) 8502.1543 8328.1924
2660 18.9635 8469(4) 8535.1250 8311.8955
2661 18.9706 8548(4) 8597.6006 8295.5996
2662 18.9777 8638(4) 8690.9746 8279.3037
2663 18.9848 8790(4) 8806.4043 8263.0068
2664 18.9919 8992(4) 8949.0615 8246.7109
2665 18.9991 9292(4) 9108.6807 8230.4141
2666 19.0062 9636(4) 9306.7695 8214.1182
2667 19.0133 9955(4) 9515.4766 8197.8213
2668 19.0204 10208(4) 9672.8320 8181.5254
2669 19.0275 10316(4) 9759.7539 8165.2290
2670 19.0346 10305(4) 9817.4453 8148.9326
2671 19.0417 10217(4) 9855.4336 8132.6367
2672 19.0489 10126(4) 9850.7676 8116.3403
2673 19.0560 9998(4) 9776.7520 8100.0439
2674 19.0631 9821(4) 9610.7861 8083.7476
2675 19.0702 9586(4) 9373.3721 8067.4512
2676 19.0773 9298(4) 9095.6592 8051.1553
2677 19.0844 9013(4) 8810.7295 8034.8589
2678 19.0915 8754(4) 8561.9844 8018.5625
2679 19.0987 8521(4) 8373.6641 8002.2661
2680 19.1058 8384(4) 8245.9229 7985.9697
2681 19.1129 8316(4) 8166.2373 7969.6738
2682 19.1200 8281(4) 8117.9019 7953.3774
2683 19.1271 8266(4) 8101.5918 7951.1792
2684 19.1342 8260(4) 8099.8306 7953.7441
2685 19.1413 8284(4) 8103.9946 7956.3096
2686 19.1485 8323(4) 8112.7139 7958.8745
2687 19.1556 8359(4) 8126.0317 7961.4399
2688 19.1627 8403(4) 8145.5908 7964.0054
2689 19.1698 8444(4) 8175.8540 7966.5703
2690 19.1769 8494(4) 8226.6318 7969.1357
2691 19.1840 8580(4) 8315.6406 7971.7007
2692 19.1911 8765(4) 8469.1758 7974.2661
2693 19.1983 9078(4) 8716.4912 7976.8311
2694 19.2054 9503(4) 9078.0791 7979.3965
2695 19.2125 9982(4) 9550.9688 7981.9619
2696 19.2196 10409(4) 10111.8203 7984.5269
2697 19.2267 10705(4) 10789.3115 7987.0923
2698 19.2338 10910(4) 11690.2900 7989.6572
2699 19.2409 11114(4) 12785.1680 7992.2227
2700 19.2481 11228(4) 13709.6172 7994.7876
2701 19.2552 11132(4) 13875.1602 7997.3530
2702 19.2623 10789(4) 13137.4463 7999.9180
2703 19.2694 10267(4) 11963.8047 8002.4834
2704 19.2765 9851(4) 10880.8086 8005.0488
2705 19.2836 9673(4) 10209.2979 8007.6138
2706 19.2907 9772(4) 10023.3174 8010.1792
2707 19.2979 10062(4) 10182.5967 8012.7441
2708 19.3050 10333(4) 10409.4795 8015.3096
2709 19.3121 10477(4) 10452.6953 8017.8745
2710 19.3192 10407(4) 10289.7158 8020.4399
2711 19.3263 10191(4) 10070.3135 8023.0054
2712 19.3334 9954(4) 9898.7715 8025.5703
2713 19.3405 9764(4) 9753.1357 8028.1357
2714 19.3477 9618(4) 9531.6855 8030.7007
2715 19.3548 9473(4) 9214.6416 8033.2661
2716 19.3619 9302(4) 8881.2383 8035.8311
2717 19.3690 9103(4) 8602.3691 8038.3965
2718 19.3761 8919(4) 8457.8545 8040.9614
2719 19.3832 8752(4) 8340.9854 8043.5269
2720 19.3904 8613(4) 8278.0986 8046.0923
2721 19.3975 8502(4) 8246.3379 8048.6572
2722 19.4046 8427(4) 8230.3740 8051.2227
2723 19.4117 8392(4) 8222.2793 8053.7876
2724 19.4188 8357(4) 8218.5850 8056.3530
2725 19.4259 8357(4) 8217.8809 8058.9180
2726 19.4330 8342(4) 8219.5742 8061.4834
2727 19.4402 8319(4) 8223.8232 8064.0488
2728 19.4473 8296(4) 8229.9766 8066.6138
2729 19.4544 8244(4) 8238.9883 8069.1792
2730 19.4615 8205(4) 8252.5547 8071.7441
2731 19.4686 8193(4) 8273.9541 8074.3096
2732 19.4757 8213(4) 8309.4072 8076.8745
2733 19.4828 8262(4) 8368.8447 8083.2422
2734 19.4900 8316(4) 8464.8740 8094.4287
2735 19.4971 8379(4) 8696.1445 8105.6147
2736 19.5042 8448(4) 8832.0850 8116.8013
2737 19.5113 8515(4) 8924.0723 8127.9878
2738 19.5184 8578(4) 8966.5107 8139.1743
2739 19.5255 8654(4) 8950.0791 8150.3608
2740 19.5326 8680(4) 8906.6680 8161.5474
2741 19.5398 8709(4) 8875.4629 8172.7334
2742 19.5469 8737(4) 8879.5107 8183.9199
2743 19.5540 8776(4) 8925.0664 8195.1064
2744 19.5611 8883(4) 9008.3516 8206.2930
2745 19.5682 9026(4) 9119.4961 8217.4795
2746 19.5753 9223(4) 9264.1982 8228.6660
2747 19.5824 9511(4) 9459.5996 8239.8525
2748 19.5896 9921(4) 9783.7061 8251.0391
2749 19.5967 10695(4) 10422.9189 8262.2256
2750 19.6038 12155(5) 11711.0625 8273.4121
2751 19.6109 14807(5) 14151.5742 8284.5977
2752 19.6180 19197(6) 18144.2852 8295.7842
2753 19.6251 25312(7) 23696.1523 8306.9707
2754 19.6322 31249(7) 29732.9766 8318.1572
2755 19.6394 35643(8) 33749.4492 8329.3438
2756 19.6465 35522(8) 33367.0312 8340.5303
2757 19.6536 31357(7) 29094.1738 8351.7168
2758 19.6607 24834(7) 23427.8320 8362.9033
2759 19.6678 19114(6) 18359.7031 8374.0898
2760 19.6749 15394(5) 14835.7100 8385.2764
2761 19.6820 13207(5) 12829.8584 8396.4629
2762 19.6892 12406(5) 11929.9453 8407.6494
2763 19.6963 12230(5) 11710.1104 8418.8359
2764 19.7034 12504(5) 12015.4355 8430.0215
2765 19.7105 13352(5) 12994.1426 8441.2080
2766 19.7176 15265(5) 15260.9463 8452.3945
2767 19.7247 19242(6) 19677.2480 8463.5811
2768 19.7318 26371(7) 27168.1289 8474.7676
2769 19.7390 37261(8) 37787.0195 8485.9541
2770 19.7461 49447(9) 49597.9258 8497.1406
2771 19.7532 58255(10) 57839.2539 8508.3271
2772 19.7603 60075(10) 57514.4844 8519.5137
2773 19.7674 53011(10) 49280.7422 8530.7002
2774 19.7745 40681(8) 37959.1797 8541.8867
2775 19.7816 27790(7) 27568.2734 8553.0732
2776 19.7888 19330(6) 20074.4492 8564.2598
2777 19.7959 14648(5) 15574.7441 8575.4453
2778 19.8030 12387(5) 13227.7480 8586.6348
2779 19.8101 11409(4) 12099.4385 8597.8213
2780 19.8172 10960(4) 11601.8086 8609.0078
2781 19.8243 10878(4) 11513.3965 8629.3994
2782 19.8314 11225(4) 11891.2246 8666.4590
2783 19.8386 12124(5) 12763.9482 8703.5186
2784 19.8457 13805(5) 14323.2695 8740.5781
2785 19.8528 16105(5) 16555.0059 8777.6377
2786 19.8599 18766(6) 19067.1250 8814.6973
2787 19.8670 20674(6) 21002.0898 8851.7568
2788 19.8741 21427(6) 21730.0508 8888.8164
2789 19.8812 21460(6) 21841.3906 8925.8760
2790 19.8884 21838(6) 22452.0176 8962.9355
2791 19.8955 23409(6) 24062.7715 8999.9961
2792 19.9026 25687(7) 26048.0586 9037.0557
2793 19.9097 27338(7) 27228.2520 9074.1152
2794 19.9168 28065(7) 27201.4492 9111.1748
2795 19.9239 28049(7) 26964.3809 9148.2344
2796 19.9310 28153(7) 27327.6055 9185.2939
2797 19.9382 28476(7) 27973.5898 9222.3535
2798 19.9453 28949(7) 28450.2852 9259.4131
2799 19.9524 29360(7) 29144.5977 9296.4727
2800 19.9595 30269(7) 30412.2617 9333.5322
2801 19.9666 31677(7) 32048.7793 9370.5918
2802 19.9737 33327(8) 33581.1172 9407.6514
2803 19.9808 34205(8) 34268.0547 9444.7109
2804 19.9880 33467(8) 33221.2109 9481.7705
2805 19.9951 30914(7) 30320.6992 9518.8301
2806 20.0022 26756(7) 26101.0781 9555.8896
2807 20.0093 22408(6) 21641.4062 9592.9492
2808 20.0164 18134(6) 17810.3477 9630.0098
2809 20.0235 15134(5) 15211.5859 9667.0684
2810 20.0306 13278(5) 13680.0996 9704.1289
2811 20.0378 12303(5) 12978.4512 9741.1885
2812 20.0449 12038(5) 12921.2695 9778.2480
2813 20.0520 12461(5) 13451.2441 9748.2998
2814 20.0591 13972(5) 14862.0957 9707.1074
2815 20.0662 16731(5) 17518.6992 9665.9141
2816 20.0733 21358(6) 21611.8906 9624.7217
2817 20.0805 26799(7) 26669.8359 9583.5283
2818 20.0876 31490(7) 31108.8105 9542.3359
2819 20.0947 33270(8) 32526.6816 9501.1426
2820 20.1018 31273(7) 30085.0664 9459.9502
2821 20.1089 26784(7) 25497.4473 9418.7568
2822 20.1160 21300(6) 20811.5117 9377.5645
2823 20.1231 17325(6) 17240.3086 9336.3711
2824 20.1303 14972(5) 15064.2852 9295.1787
2825 20.1374 13942(5) 14087.8047 9253.9854
2826 20.1445 13896(5) 14026.5088 9212.7930
2827 20.1516 14789(5) 14963.4736 9171.5996
2828 20.1587 17117(6) 17269.7773 9130.4072
2829 20.1658 21218(6) 21296.2891 9089.2139
2830 20.1729 27432(7) 27044.4707 9048.0215
2831 20.1801 34424(8) 33469.8672 9006.8281
2832 20.1872 40257(8) 38508.0273 8965.6357
2833 20.1943 43718(9) 40821.0508 8924.4424
2834 20.2014 44743(9) 41448.0078 8883.2500
2835 20.2085 43747(9) 41260.6562 8842.0566
2836 20.2156 40967(9) 39271.7188 8800.8643
2837 20.2227 36216(8) 34521.6133 8759.6719
2838 20.2299 29799(7) 28234.1836 8718.4785
2839 20.2370 22652(6) 22115.1699 8677.2852
2840 20.2441 17099(5) 17282.7227 8636.0928
2841 20.2512 13645(5) 14016.8438 8594.9004
2842 20.2583 11684(5) 12114.6377 8553.7070
2843 20.2654 10740(4) 11083.5908 8512.5146
2844 20.2725 10190(4) 10504.0029 8471.3213
2845 20.2797 9810(4) 10116.9551 8430.1289
2846 20.2868 9523(4) 9812.2412 8388.9355
2847 20.2939 9274(4) 9552.5928 8347.7432
2848 20.3010 9083(4) 9321.0010 8306.5498
2849 20.3081 8932(4) 9117.4141 8265.3574
2850 20.3152 8815(4) 8947.3828 8224.1641
2851 20.3223 8732(4) 8812.3906 8182.9717
2852 20.3295 8668(4) 8709.3984 8141.7788
2853 20.3366 8603(4) 8641.1533 8110.7866
2854 20.3437 8533(4) 8672.8779 8080.8105
2855 20.3508 8464(4) 8581.7139 8050.8350
2856 20.3579 8416(4) 8528.5166 8020.8594
2857 20.3650 8384(4) 8464.1904 7990.8838
2858 20.3721 8371(4) 8403.1885 7960.9077
2859 20.3793 8365(4) 8356.6328 7930.9321
2860 20.3864 8347(4) 8332.6572 7900.9565
2861 20.3935 8334(4) 8328.7812 7870.9805
2862 20.4006 8312(4) 8337.9082 7841.0049
2863 20.4077 8305(4) 8337.2002 7811.0293
2864 20.4148 8272(4) 8304.2695 7781.0537
2865 20.4219 8244(4) 8239.5801 7751.0776
2866 20.4291 8204(4) 8164.4736 7721.1021
2867 20.4362 8149(4) 8095.5146 7691.1265
2868 20.4433 8136(4) 7993.6191 7661.1504
2869 20.4504 8140(4) 7960.2559 7631.1748
2870 20.4575 8178(4) 7939.2910 7601.1992
2871 20.4646 8199(4) 7927.4004 7571.2236
2872 20.4717 8176(4) 7872.1436 7541.2476
2873 20.4789 8133(4) 7876.6685 7511.2720
2874 20.4860 8095(4) 7888.1396 7481.2964
2875 20.4931 8081(4) 7907.5723 7451.3203
2876 20.5002 8115(4) 7936.7485 7421.3447
2877 20.5073 8156(4) 7977.1938 7391.3691
2878 20.5144 8214(4) 8038.5439 7368.9663
2879 20.5215 8290(4) 8166.9390 7396.9917
2880 20.5287 8377(4) 8315.6758 7425.0166
2881 20.5358 8539(4) 8499.5039 7453.0420
2882 20.5429 8721(4) 8753.4404 7481.0674
2883 20.5500 9009(4) 9170.5859 7509.0928
2884 20.5571 9523(4) 9964.9014 7537.1182
2885 20.5642 10638(4) 11545.6748 7565.1436
2886 20.5713 13089(5) 14549.3145 7593.1685
2887 20.5785 17869(6) 19669.0020 7621.1938
2888 20.5856 25711(7) 27146.1250 7649.2192
2889 20.5927 35881(8) 35935.9023 7677.2446
2890 20.5998 43974(9) 42922.5898 7705.2700
2891 20.6069 46603(9) 44084.3672 7733.2949
2892 20.6140 41898(9) 38975.1328 7761.3203
2893 20.6211 32874(8) 30925.0000 7789.3457
2894 20.6283 23044(6) 23110.4395 7817.3711
2895 20.6354 16104(5) 17179.0059 7845.3965
2896 20.6425 12413(5) 13421.1553 7873.4219
2897 20.6496 10623(4) 11330.1230 7901.4468
2898 20.6567 9719(4) 10228.6621 7929.4722
2899 20.6638 9248(4) 9629.0420 7957.4976
2900 20.6709 8924(4) 9277.0352 7985.5229
2901 20.6781 8756(4) 9051.7266 8013.5483
2902 20.6852 8690(4) 8879.3760 8018.2017
2903 20.6923 8693(4) 8727.6465 7993.8677
2904 20.6994 8729(4) 8610.7959 7969.5342
2905 20.7065 8773(4) 8521.5605 7945.2007
2906 20.7136 8792(4) 8458.8340 7920.8672
2907 20.7207 8778(4) 8426.7783 7896.5337
2908 20.7279 8756(4) 8432.8301 7872.1997
2909 20.7350 8749(4) 8478.6328 7847.8662
2910 20.7421 8743(4) 8553.8115 7823.5327
2911 20.7492 8764(4) 8627.3418 7799.1992
2912 20.7563 8794(4) 8645.2129 7774.8657
2913 20.7634 8802(4) 8608.7881 7750.5322
2914 20.7705 8806(4) 8556.3115 7726.1982
2915 20.7777 8830(4) 8523.8359 7701.8647
2916 20.7848 8915(4) 8545.0527 7677.5312
2917 20.7919 9082(4) 8651.0566 7653.1978
2918 20.7990 9311(4) 8840.1387 7628.8643
2919 20.8061 9569(4) 9060.8486 7604.5303
2920 20.8132 9783(4) 9229.8633 7580.1968
2921 20.8203 9858(4) 9312.3652 7555.8633
2922 20.8275 9796(4) 9340.3906 7531.5298
2923 20.8346 9624(4) 9336.2412 7507.1963
2924 20.8417 9345(4) 9271.1797 7482.8623
2925 20.8488 9036(4) 9111.2090 7458.5288
2926 20.8559 8764(4) 8813.7891 7434.1953
2927 20.8630 8575(4) 8608.2070 7409.8618
2928 20.8701 8471(4) 8421.6279 7386.7349
2929 20.8773 8467(4) 8285.3984 7396.7617
2930 20.8844 8539(4) 8180.3486 7406.7881
2931 20.8915 8620(4) 8151.7520 7416.8145
2932 20.8986 8654(4) 8235.8008 7426.8413
2933 20.9057 8657(4) 8435.6162 7436.8677
2934 20.9128 8596(4) 8698.5068 7446.8940
2935 20.9200 8511(4) 8906.8340 7456.9209
2936 20.9271 8426(4) 8928.2344 7466.9473
2937 20.9342 8375(4) 8746.6084 7476.9736
2938 20.9413 8360(4) 8477.4238 7487.0005
2939 20.9484 8383(4) 8239.5439 7497.0269
2940 20.9555 8408(4) 8101.7632 7507.0532
2941 20.9626 8419(4) 8089.4995 7517.0801
2942 20.9698 8399(4) 8199.1846 7527.1064
2943 20.9769 8375(4) 8416.8408 7537.1328
2944 20.9840 8334(4) 8722.4756 7547.1597
2945 20.9911 8289(4) 9092.2559 7557.1860
2946 20.9982 8274(4) 9445.0723 7567.2124
2947 21.0053 8238(4) 9602.0352 7577.2393
2948 21.0124 8183(4) 9449.1250 7587.2656
2949 21.0196 8118(4) 9096.6221 7597.2920
2950 21.0267 8053(4) 8730.6553 7607.3188
2951 21.0338 8043(4) 8471.7490 7617.3452
2952 21.0409 8058(4) 8364.7275 7627.3716
2953 21.0480 8123(4) 8389.8906 7637.3984
2954 21.0551 8222(4) 8488.7432 7647.4248
2955 21.0622 8356(4) 8595.2334 7657.4512
2956 21.0694 8496(4) 8690.4082 7667.4780
2957 21.0765 8579(4) 8779.9229 7677.5044
2958 21.0836 8628(4) 8817.6006 7687.5308
2959 21.0907 8623(4) 8734.9971 7697.5576
2960 21.0978 8535(4) 8547.8262 7707.5840
2961 21.1049 8365(4) 8337.2979 7717.6104
2962 21.1120 8209(4) 8155.3296 7727.6372
2963 21.1192 8066(4) 8021.9917 7737.6636
2964 21.1263 8002(4) 7936.6309 7747.6899
2965 21.1334 7974(4) 7888.6514 7757.7168
2966 21.1405 7978(4) 7885.3579 7773.2153
2967 21.1476 7995(4) 7940.0068 7848.4526
2968 21.1547 8013(4) 8002.4951 7923.6895
2969 21.1618 8077(4) 8069.7593 7998.9268
2970 21.1690 8139(4) 8139.8081 8074.1636
2971 21.1761 8250(4) 8210.1260 8149.4009
2972 21.1832 8350(4) 8286.4043 8224.6377
2973 21.1903 8467(4) 8366.3467 8299.8750
2974 21.1974 8603(4) 8450.5166 8375.1123
2975 21.2045 8742(4) 8565.5459 8450.3486
2976 21.2116 8922(4) 8654.9971 8525.5859
2977 21.2188 9169(4) 8738.5605 8600.8232
2978 21.2259 9478(4) 8812.9746 8676.0605
2979 21.2330 9891(4) 8880.6973 8751.2979
2980 21.2401 10349(4) 8949.2285 8826.5342
2981 21.2472 10729(4) 9020.6885 8901.7715
2982 21.2543 10990(4) 9124.6035 8977.0088
2983 21.2614 11057(4) 9203.3174 9052.2461
2984 21.2686 10919(4) 9291.4775 9127.5029
2985 21.2757 10637(4) 9384.4854 9202.7402
2986 21.2828 10274(4) 9482.0703 9277.9775
2987 21.2899 9920(4) 9582.6133 9353.2139
2988 21.2970 9582(4) 9683.1055 9428.4512
2989 21.3041 9349(4) 9795.7832 9503.6885
2990 21.3112 9162(4) 9894.1719 9578.9258
2991 21.3184 9049(4) 9996.8867 9654.1621
2992 21.3255 8964(4) 10109.0547 9729.3994
2993 21.3326 8952(4) 10238.5293 9804.6367
2994 21.3397 8996(4) 10400.6924 9879.8740
2995 21.3468 9141(4) 10544.3291 9829.5820
2996 21.3539 9498(4) 10769.6133 9742.9717
2997 21.3610 10247(4) 11256.0723 9656.3613
2998 21.3682 11649(4) 12126.8145 9569.7510
2999 21.3753 13869(5) 13418.1152 9483.1416
3000 21.3824 16290(5) 14939.4238 9396.5312
3001 21.3895 18210(6) 16121.8027 9309.9209
3002 21.3966 18778(6) 16259.6865 9223.3105
3003 21.4037 17683(6) 15334.7930 9136.7012
3004 21.4108 15598(5) 14017.2979 9050.0908
3005 21.4180 13637(5) 13021.3340 8963.4805
3006 21.4251 12683(5) 12733.7910 8876.8701
3007 21.4322 12909(5) 13431.6094 8775.2461
3008 21.4393 14233(5) 15093.3096 8611.8145
3009 21.4464 16450(5) 17467.5781 8448.3828
3010 21.4535 18612(6) 19703.3398 8284.9512
3011 21.4606 19586(6) 20533.5566 8121.5195
3012 21.4678 19014(6) 19502.1602 7958.0879
3013 21.4749 17316(5) 17639.6133 7794.6558
3014 21.4820 15837(5) 16229.3613 7631.2241
3015 21.4891 15381(5) 16052.2656 7467.7925
3016 21.4962 16235(5) 17221.1797 7304.3608
3017 21.5033 17763(6) 19056.1348 7140.9292
3018 21.5104 18952(6) 20180.2520 6977.4976
3019 21.5176 18862(6) 19528.8750 6814.0659
3020 21.5247 17512(5) 17509.8594 6650.6343
3021 21.5318 15633(5) 15418.5166 6487.2021
3022 21.5389 14464(5) 14157.2012 6323.7705
3023 21.5460 14260(5) 14008.4707 6160.3389
3024 21.5531 14716(5) 14933.0879 6338.9854
3025 21.5602 15267(5) 15865.2461 6599.8809
3026 21.5674 15716(5) 16226.6914 6860.7759
3027 21.5745 16512(5) 16539.1055 7121.6709
3028 21.5816 18326(6) 17575.5137 7382.5664
3029 21.5887 21370(6) 19599.9062 7643.4614
3030 21.5958 24471(7) 21982.2188 7904.3564
3031 21.6029 25930(7) 23171.1680 8165.2515
3032 21.6101 24931(7) 22244.0195 8426.1465
3033 21.6172 21976(6) 19980.1484 8687.0420
3034 21.6243 18513(6) 17723.3945 8947.9375
3035 21.6314 16100(5) 16442.6738 9208.8320
3036 21.6385 15595(5) 16671.5684 9469.7275
3037 21.6456 17018(5) 18237.0859 9448.6406
3038 21.6527 19970(6) 20954.2793 9245.3740
3039 21.6599 23244(6) 24180.3672 9042.1074
3040 21.6670 25869(7) 26312.1719 8838.8408
3041 21.6741 26383(7) 26416.9160 8635.5742
3042 21.6812 25399(7) 25471.0430 8432.3076
3043 21.6883 24576(7) 25421.9805 8229.0410
3044 21.6954 25844(7) 27450.5508 8025.7744
3045 21.7025 29301(7) 31365.1289 7822.5078
3046 21.7097 33421(8) 35338.7891 7619.2407
3047 21.7168 35267(8) 36793.0234 7415.9741
3048 21.7239 33626(8) 34257.0586 7212.7075
3049 21.7310 29303(7) 29206.2812 7009.4404
3050 21.7381 24691(7) 24299.8594 6806.1738
3051 21.7452 21750(6) 21338.3281 6602.9072
3052 21.7523 21516(6) 20803.6055 6399.6406
3053 21.7595 22750(6) 21879.0664 6196.3740
3054 21.7666 23639(6) 22678.7266 5993.1074
3055 21.7737 22765(6) 21699.1367 5789.8408
3056 21.7808 20166(6) 19287.6094 5586.5742
3057 21.7879 17174(5) 16800.1953 5383.3071
3058 21.7950 14931(5) 15182.7324 5180.0405
3059 21.8021 13697(5) 14595.6680 4976.7739
3060 21.8093 13287(5) 14518.5332 4784.5005
3061 21.8164 13480(5) 14734.8164 4889.5522
3062 21.8235 14218(5) 15113.6719 4994.6035
3063 21.8306 15559(5) 16021.5830 5099.6553
3064 21.8377 17170(5) 17290.9102 5204.7065
3065 21.8448 18218(6) 18005.1758 5309.7578
3066 21.8519 17993(6) 17325.7930 5414.8096
3067 21.8591 16580(5) 15784.5527 5519.8608
3068 21.8662 15130(5) 14463.1797 5624.9126
3069 21.8733 14663(5) 14332.0078 5729.9639
3070 21.8804 15857(5) 16037.8154 5835.0156
3071 21.8875 19183(6) 19835.4277 5940.0669
3072 21.8946 24426(7) 25371.3867 6045.1182
3073 21.9017 31198(8) 31619.1562 6150.1699
3074 21.9089 37286(8) 36978.8711 6255.2212
3075 21.9160 40673(9) 39175.5117 6360.2725
3076 21.9231 39423(9) 36931.3906 6465.3242
3077 21.9302 33909(8) 31188.7734 6570.3755
3078 21.9373 26541(7) 24335.3301 6675.4272
3079 21.9444 19607(6) 18358.3574 6780.4785
3080 21.9515 14743(5) 14107.2988 6885.5303
3081 21.9587 11862(5) 11514.5020 6990.5815
3082 21.9658 10433(5) 10108.5908 7095.6328
3083 21.9729 9762(4) 9437.7871 7200.6846
3084 21.9800 9446(4) 9151.5391 7305.7358
3085 21.9871 9245(4) 9029.0566 7410.7871
3086 21.9942 9136(4) 8949.6885 7515.8389
3087 22.0013 9065(4) 8863.5859 7620.8906
3088 22.0085 8993(4) 8783.4238 7725.9414
3089 22.0156 8904(4) 8701.4922 7830.9932
3090 22.0227 8773(4) 8699.1377 7936.0449
3091 22.0298 8600(4) 8736.3809 8041.0962
3092 22.0369 8442(4) 8778.0488 8146.1475
3093 22.0440 8310(4) 8815.7930 8251.1992
3094 22.0511 8186(4) 8739.6934 8245.5752
3095 22.0583 8097(4) 8592.0625 8177.3184
3096 22.0654 8030(4) 8471.9229 8109.0620
3097 22.0725 7992(4) 8365.9512 8040.8052
3098 22.0796 7954(4) 8269.3701 7972.5488
3099 22.0867 7910(4) 8181.3110 7904.2920
3100 22.0938 7854(4) 8074.8682 7836.0356
3101 22.1009 7807(4) 8002.6030 7767.7793
3102 22.1081 7778(4) 7940.1821 7699.5225
3103 22.1152 7812(4) 7894.4429 7631.2661
3104 22.1223 7858(4) 7870.6250 7563.0093
3105 22.1294 7946(4) 7871.8711 7494.7529
3106 22.1365 8031(4) 7889.9956 7426.4961
3107 22.1436 8084(4) 7899.9297 7358.2397
3108 22.1507 8108(4) 7850.6089 7289.9834
3109 22.1579 8067(4) 7759.0049 7221.7266
3110 22.1650 8030(4) 7591.6094 7153.4702
3111 22.1721 7977(4) 7448.2114 7085.2134
3112 22.1792 7946(4) 7360.2007 7016.9570
3113 22.1863 7982(4) 7336.2158 6976.0825
3114 22.1934 8064(4) 7433.1577 6999.8389
3115 22.2005 8240(4) 7602.3652 7023.5957
3116 22.2077 8401(4) 7837.0972 7047.3525
3117 22.2148 8571(4) 8088.7148 7071.1089
3118 22.2219 8699(4) 8273.1592 7094.8657
3119 22.2290 8781(4) 8352.6465 7118.6226
3120 22.2361 8749(4) 8359.2207 7142.3794
3121 22.2432 8651(4) 8332.9199 7166.1357
3122 22.2503 8521(4) 8366.4707 7189.8926
3123 22.2575 8426(4) 8573.2119 7213.6494
3124 22.2646 8376(4) 9007.7529 7237.4058
3125 22.2717 8425(4) 9612.3770 7261.1626
3126 22.2788 8521(4) 10156.2793 7284.9194
3127 22.2859 8587(4) 10327.3506 7308.6758
3128 22.2930 8600(4) 10080.0293 7332.4326
3129 22.3001 8564(4) 9668.6641 7356.1895
3130 22.3073 8564(4) 9315.9990 7379.9458
3131 22.3144 8623(4) 9080.8867 7403.7026
3132 22.3215 8663(4) 8892.1270 7427.4595
3133 22.3286 8582(4) 8684.4043 7451.2158
3134 22.3357 8426(4) 8479.1533 7474.9727
3135 22.3428 8239(4) 8320.0225 7498.7295
3136 22.3499 8107(4) 8218.6836 7522.4863
3137 22.3571 8030(4) 8159.8623 7546.2427
3138 22.3642 7969(4) 8115.1792 7569.9995
3139 22.3713 7903(4) 8055.7607 7593.7563
3140 22.3784 7833(4) 7982.8608 7617.5127
3141 22.3855 7757(4) 7917.6152 7641.2695
3142 22.3926 7724(4) 7873.4570 7665.0264
3143 22.3997 7686(4) 7850.5425 7687.2612
3144 22.4069 7697(4) 7824.8662 7686.9663
3145 22.4140 7747(4) 7812.8936 7686.6714
3146 22.4211 7822(4) 7809.8257 7686.3760
3147 22.4282 7900(4) 7813.9902 7686.0811
3148 22.4353 7930(4) 7828.3770 7685.7861
3149 22.4424 7941(4) 7860.5005 7685.4912
3150 22.4496 7925(4) 7924.7222 7685.1963
3151 22.4567 7914(4) 8040.8247 7684.9014
3152 22.4638 7947(4) 8226.2744 7684.6064
3153 22.4709 8032(4) 8478.6543 7684.3110
3154 22.4780 8176(4) 8760.1309 7684.0161
3155 22.4851 8300(4) 8981.3027 7683.7212
3156 22.4922 8415(4) 9097.2119 7683.4263
3157 22.4994 8514(4) 9168.4688 7683.1313
3158 22.5065 8661(4) 9251.3203 7682.8364
3159 22.5136 8862(4) 9349.0635 7682.5415
3160 22.5207 9094(4) 9399.0996 7682.2466
3161 22.5278 9337(4) 9297.5703 7681.9512
3162 22.5349 9551(4) 9022.5000 7681.6562
3163 22.5420 9768(4) 8681.5586 7681.3613
3164 22.5492 9947(4) 8375.8770 7681.0664
3165 22.5563 10007(4) 8163.8252 7680.7715
3166 22.5634 9830(4) 8051.7158 7680.4766
3167 22.5705 9456(4) 8010.2397 7680.1816
3168 22.5776 9045(4) 7999.4385 7679.8862
3169 22.5847 8760(4) 7975.5215 7679.5913
3170 22.5918 8571(4) 7926.9087 7679.2964
3171 22.5990 8496(4) 7868.0942 7679.0015
3172 22.6061 8455(4) 7815.6455 7678.7065
3173 22.6132 8415(4) 7775.6655 7678.4116
3174 22.6203 8372(4) 7750.1851 7678.1167
3175 22.6274 8296(4) 7734.8838 7677.8218
3176 22.6345 8230(4) 7725.7295 7677.5264
3177 22.6416 8129(4) 7719.9077 7677.2314
3178 22.6488 7987(4) 7715.9854 7676.9365
3179 22.6559 7856(4) 7713.5356 7676.6416
3180 22.6630 7768(4) 7712.1646 7676.3467
3181 22.6701 7723(4) 7712.2051 7676.0518
3182 22.6772 7736(4) 7714.0693 7675.7568
3183 22.6843 7729(4) 7718.4502 7675.4614
3184 22.6914 7735(4) 7725.6738 7675.1665
3185 22.6986 7767(4) 7735.4468 7674.8716
3186 22.7057 7780(4) 7748.1646 7674.5767
3187 22.7128 7828(4) 7765.9097 7674.2817
3188 22.7199 7836(4) 7793.7383 7673.9868
3189 22.7270 7841(4) 7835.1953 7673.6919
3190 22.7341 7847(4) 7883.3779 7673.3965
3191 22.7412 7833(4) 7928.1460 7673.1016
3192 22.7484 7827(4) 7945.5752 7672.8066
3193 22.7555 7819(4) 7932.4297 7672.5117
3194 22.7626 7856(4) 7913.6357 7672.2168
3195 22.7697 7932(4) 7905.1689 7671.9219
3196 22.7768 8013(4) 7913.7754 7671.6270
3197 22.7839 8122(4) 7933.1885 7671.3315
3198 22.7910 8165(4) 7964.0571 7671.0366
3199 22.7982 8187(4) 8013.3843 7670.7417
3200 22.8053 8157(4) 8071.7900 7670.4468
3201 22.8124 8087(4) 8107.7383 7670.1519
3202 22.8195 7999(4) 8087.8770 7669.8569
3203 22.8266 7886(4) 8021.9790 7669.5620
3204 22.8337 7806(4) 7946.9658 7669.2671
3205 22.8408 7744(4) 7883.2100 7668.9717
3206 22.8480 7703(4) 7836.6704 7668.6768
3207 22.8551 7665(4) 7801.8760 7668.3818
3208 22.8622 7615(4) 7774.2949 7668.0869
3209 22.8693 7574(4) 7753.4321 7667.7920
3210 22.8764 7571(4) 7741.3501 7667.4971
3211 22.8835 7575(4) 7739.5542 7667.2021
3212 22.8906 7573(4) 7747.8857 7666.9072
3213 22.8978 7567(4) 7763.8247 7666.6118
3214 22.9049 7557(4) 7782.7153 7666.3169
3215 22.9120 7579(4) 7802.5747 7666.0220
3216 22.9191 7616(4) 7825.8052 7665.7271
3217 22.9262 7645(4) 7850.2095 7665.4321
3218 22.9333 7667(4) 7866.1279 7665.1372
3219 22.9404 7677(4) 7864.2949 7664.8423
3220 22.9476 7704(4) 7842.6533 7664.5469
3221 22.9547 7720(4) 7811.7402 7664.2520
3222 22.9618 7723(4) 7784.8330 7663.9570
3223 22.9689 7740(4) 7799.4736 7663.6621
3224 22.9760 7751(4) 7787.0938 7663.3672
3225 22.9831 7752(4) 7774.4795 7663.0723
3226 22.9902 7777(4) 7761.9409 7662.7773
3227 22.9974 7789(4) 7770.0801 7662.4824
3228 23.0045 7808(4) 7769.5454 7662.1870
3229 23.0116 7874(4) 7777.7856 7661.8921
3230 23.0187 7925(4) 7796.6636 7661.5972
3231 23.0258 7990(4) 7838.0747 7661.3022
3232 23.0329 8016(4) 7877.3345 7661.0073
3233 23.0400 7986(4) 7916.6475 7660.7124
3234 23.0472 7989(4) 7952.4609 7660.4175
3235 23.0543 7994(4) 7959.0474 7660.1221
3236 23.0614 8006(4) 7960.5273 7659.8271
3237 23.0685 8000(4) 7980.3721 7659.5322
3238 23.0756 7998(4) 8050.3052 7659.2373
3239 23.0827 8012(4) 8128.2588 7658.9424
3240 23.0898 8028(4) 8213.5605 7658.6475
3241 23.0970 8019(4) 8268.1084 7658.3525
3242 23.1041 8006(4) 8264.8760 7658.0576
3243 23.1112 7977(4) 8223.9297 7657.7622
3244 23.1183 7947(4) 8209.0762 7657.4673
3245 23.1254 7948(4) 8191.4595 7657.1724
3246 23.1325 7937(4) 8203.6738 7656.8774
3247 23.1397 7972(4) 8247.0703 7657.8477
3248 23.1468 8023(4) 8321.8457 7661.9424
3249 23.1539 8118(4) 8435.0625 7666.0376
3250 23.1610 8272(4) 8653.8643 7670.1323
3251 23.1681 8533(4) 8987.1504 7674.2271
3252 23.1752 8978(4) 9610.4639 7678.3218
3253 23.1823 9831(4) 10733.8008 7682.4170
3254 23.1895 11313(5) 12566.4736 7686.5117
3255 23.1966 13500(5) 15181.0977 7690.6064
3256 23.2037 16244(5) 18134.9277 7694.7017
3257 23.2108 18521(6) 20413.4199 7698.7964
3258 23.2179 19796(6) 20945.5957 7702.8911
3259 23.2250 20108(6) 20066.1875 7706.9863
3260 23.2321 20061(6) 18964.1348 7711.0811
3261 23.2393 20225(6) 18299.8574 7715.1758
3262 23.2464 20406(6) 17933.5898 7719.2705
3263 23.2535 20209(6) 17453.4941 7723.3657
3264 23.2606 19643(6) 17058.7461 7727.4604
3265 23.2677 19067(6) 16940.3945 7731.5552
3266 23.2748 18734(6) 16919.6055 7735.6504
3267 23.2819 18543(6) 16862.3633 7739.7451
3268 23.2891 18331(6) 16883.9336 7743.8398
3269 23.2962 17945(6) 16997.5625 7747.9351
3270 23.3033 17545(6) 17204.9531 7752.0298
3271 23.3104 17323(6) 17668.9160 7756.1245
3272 23.3175 17225(6) 18207.4707 7760.2192
3273 23.3246 17085(6) 18180.3516 7764.3145
3274 23.3317 16621(5) 17415.8438 7768.4092
3275 23.3389 16115(5) 16639.1914 7772.5039
3276 23.3460 16123(5) 16604.6562 7776.5991
3277 23.3531 17034(6) 17601.5352 7780.6938
3278 23.3602 18456(6) 19230.8047 7784.7886
3279 23.3673 19513(6) 20470.8398 7788.8838
3280 23.3744 19797(6) 20626.4453 7792.9785
3281 23.3815 19690(6) 20344.3203 7797.0732
3282 23.3887 20205(6) 20656.8887 7801.1680
3283 23.3958 21792(6) 21940.5645 7805.2632
3284 23.4029 23849(7) 23547.6094 7809.3579
3285 23.4100 25403(7) 24214.4004 7813.4526
3286 23.4171 25755(7) 23727.5508 7817.5479
3287 23.4242 25470(7) 23086.9492 7821.6426
3288 23.4313 25166(7) 22887.9062 7825.7373
3289 23.4385 24743(7) 22633.3594 7829.8320
3290 23.4456 23560(7) 21452.9922 7833.9272
3291 23.4527 21444(6) 19574.4961 7838.0220
3292 23.4598 19375(6) 18119.1016 7842.1167
3293 23.4669 18323(6) 17903.5117 7846.2119
3294 23.4740 19369(6) 19506.5293 7850.3066
3295 23.4811 22580(6) 22882.7227 7854.4014
3296 23.4883 27241(7) 27232.1367 7858.4966
3297 23.4954 31767(8) 31402.1992 7862.5913
3298 23.5025 34870(8) 34142.2227 7866.6860
3299 23.5096 35306(8) 34070.6719 7870.7808
3300 23.5167 32598(8) 30748.5156 7874.8760
3301 23.5238 27205(7) 25486.0996 7878.9707
3302 23.5309 21398(6) 20175.5605 7883.0654
3303 23.5381 16552(5) 15954.2744 7887.1606
3304 23.5452 13173(5) 13144.6465 7891.2554
3305 23.5523 11379(5) 11506.0371 7895.3501
3306 23.5594 10461(4) 10631.4580 7899.4453
3307 23.5665 9984(4) 10144.1641 7903.5400
3308 23.5736 9757(4) 9878.5186 7907.6348
3309 23.5807 9620(4) 9729.5918 7911.7295
3310 23.5879 9554(4) 9654.3809 7915.8247
3311 23.5950 9502(4) 9602.1758 7919.9194
3312 23.6021 9433(4) 9524.6924 7924.0142
3313 23.6092 9352(4) 9397.8945 7928.1094
3314 23.6163 9292(4) 9317.7979 7932.2041
3315 23.6234 9235(4) 9281.8066 7936.2988
3316 23.6305 9249(4) 9283.4287 7921.1582
3317 23.6377 9283(4) 9333.9980 7893.0068
3318 23.6448 9432(4) 9464.8877 7864.8555
3319 23.6519 9730(4) 9881.0342 7836.7036
3320 23.6590 10269(4) 10458.2197 7808.5522
3321 23.6661 11294(4) 11635.7480 7780.4004
3322 23.6732 13244(5) 13913.3135 7752.2490
3323 23.6803 16747(5) 17866.8164 7724.0977
3324 23.6875 22012(6) 23784.0723 7695.9458
3325 23.6946 28591(7) 31103.4277 7667.7944
3326 23.7017 33669(8) 37480.2109 7639.6426
3327 23.7088 35087(8) 39273.4922 7611.4912
3328 23.7159 32111(8) 35402.7734 7583.3398
3329 23.7230 26391(7) 28638.4043 7555.1880
3330 23.7301 20038(6) 21881.8184 7527.0366
3331 23.7373 15396(5) 16715.8359 7498.8853
3332 23.7444 12860(5) 13377.4023 7470.7334
3333 23.7515 11513(4) 11529.0615 7442.5820
3334 23.7586 10870(4) 10524.9961 7414.4302
3335 23.7657 10548(4) 10014.3154 7386.2788
3336 23.7728 10346(4) 9717.9727 7358.1274
3337 23.7799 10244(4) 9518.0381 7329.9756
3338 23.7871 10209(4) 9383.2988 7301.8242
3339 23.7942 10220(4) 9321.4766 7273.6729
3340 23.8013 10247(4) 9337.1553 7245.5210
3341 23.8084 10273(4) 9425.5068 7230.4487
3342 23.8155 10308(4) 9592.6611 7260.3052
3343 23.8226 10381(4) 9780.7695 7290.1621
3344 23.8297 10520(4) 10011.0908 7320.0190
3345 23.8369 10774(4) 10364.8848 7349.8755
3346 23.8440 11272(4) 11026.2910 7379.7324
3347 23.8511 12159(5) 12325.5000 7409.5894
3348 23.8582 13928(5) 14930.5117 7439.4458
3349 23.8653 17496(6) 19863.1602 7469.3027
3350 23.8724 24312(7) 28225.3105 7499.1597
3351 23.8795 35547(8) 40463.0820 7529.0161
3352 23.8867 50358(9) 54961.6719 7558.8730
3353 23.8938 63549(11) 66591.1406 7588.7300
3354 23.9009 69748(11) 68337.5938 7618.5864
3355 23.9080 65200(11) 59437.1641 7648.4434
3356 23.9151 52108(10) 45863.4922 7678.3003
3357 23.9222 36642(8) 32962.6641 7708.1567
3358 23.9293 24910(7) 23328.6543 7738.0137
3359 23.9365 17669(6) 17271.5332 7767.8706
3360 23.9436 13883(5) 13914.3564 7797.7271
3361 23.9507 12076(5) 12055.6338 7827.5840
3362 23.9578 11060(4) 11106.6113 7857.4409
3363 23.9649 10447(4) 10553.5156 7887.2974
3364 23.9720 10021(4) 10204.4277 7917.1543
3365 23.9792 9683(4) 9950.1719 7947.0112
3366 23.9863 9446(4) 9733.1484 7976.8677
3367 23.9934 9276(4) 9541.8018 8006.7246
3368 24.0005 9185(4) 9401.1895 8036.5815
3369 24.0076 9162(4) 9313.1855 8053.7461
3370 24.0147 9177(4) 9284.2803 8059.8965
3371 24.0218 9202(4) 9323.8604 8066.0474
3372 24.0290 9247(4) 9425.7354 8072.1978
3373 24.0361 9341(4) 9544.7939 8078.3486
3374 24.0432 9417(4) 9660.7344 8084.4990
3375 24.0503 9542(4) 9824.8154 8090.6499
3376 24.0574 9778(4) 10176.9863 8096.8003
3377 24.0645 10248(4) 10827.7275 8102.9512
3378 24.0716 10942(4) 11751.9043 8109.1016
3379 24.0788 11734(5) 12675.4668 8115.2520
3380 24.0859 12407(5) 13072.3359 8121.4028
3381 24.0930 12834(5) 12639.2656 8127.5532
3382 24.1001 12876(5) 11684.1035 8133.7041
3383 24.1072 12632(5) 10661.8984 8139.8545
3384 24.1143 12172(5) 9836.8887 8146.0054
3385 24.1214 11507(4) 9287.6641 8152.1558
3386 24.1286 10755(4) 8968.7520 8158.3062
3387 24.1357 10067(4) 8797.2402 8164.4570
3388 24.1428 9531(4) 8527.5479 8170.6074
3389 24.1499 9147(4) 8489.0166 8176.7583
3390 24.1570 8910(4) 8480.1689 8182.9087
3391 24.1641 8750(4) 8501.4404 8189.0596
3392 24.1712 8631(4) 8562.1377 8195.2100
3393 24.1784 8552(4) 8674.7451 8201.3604
3394 24.1855 8499(4) 8843.2637 8207.5117
3395 24.1926 8473(4) 9051.2539 8213.6621
3396 24.1997 8443(4) 9249.9395 8221.3418
3397 24.2068 8436(4) 9397.2822 8229.6709
3398 24.2139 8451(4) 9514.3379 8237.9980
3399 24.2210 8482(4) 9641.0215 8246.3262
3400 24.2282 8534(4) 9680.7148 8254.6533
3401 24.2353 8695(4) 9661.1953 8262.9805
3402 24.2424 8964(4) 9697.4053 8271.3076
3403 24.2495 9451(4) 9902.7148 8279.6357
3404 24.2566 10180(4) 10296.8994 8287.9629
3405 24.2637 11017(4) 10749.7070 8296.2900
3406 24.2708 11587(4) 10970.6445 8304.6172
3407 24.2780 11674(5) 10758.4951 8312.9443
3408 24.2851 11168(4) 10253.0381 8321.2725
3409 24.2922 10355(4) 9703.2910 8329.5996
3410 24.2993 9607(4) 9280.6143 8337.9268
3411 24.3064 9159(4) 8988.4834 8346.2539
3412 24.3135 8926(4) 8831.3135 8354.5820
3413 24.3206 8851(4) 8768.6699 8362.9092
3414 24.3278 8812(4) 8754.8096 8371.2363
3415 24.3349 8773(4) 8801.3105 8379.5635
3416 24.3420 8777(4) 8880.1162 8387.8916
3417 24.3491 8811(4) 8976.2979 8396.2188
3418 24.3562 8861(4) 9087.0625 8404.5459
3419 24.3633 8884(4) 9139.8662 8412.8730
3420 24.3704 8860(4) 9132.5850 8421.2012
3421 24.3776 8813(4) 9087.0547 8429.5283
3422 24.3847 8800(4) 9048.2314 8437.8555
3423 24.3918 8818(4) 9030.8467 8403.2070
3424 24.3989 8864(4) 8993.0449 8312.5244
3425 24.4060 8968(4) 9076.8613 8221.8408
3426 24.4131 9147(4) 9231.3037 8131.1577
3427 24.4202 9514(4) 9584.0020 8040.4746
3428 24.4274 10238(4) 10253.6777 7949.7910
3429 24.4345 11473(4) 11389.6172 7859.1079
3430 24.4416 13442(5) 13038.2393 7768.4248
3431 24.4487 15640(5) 14974.0898 7677.7412
3432 24.4558 17168(5) 16399.3867 7587.0581
3433 24.4629 17461(6) 16391.1191 7496.3750
3434 24.4700 16243(5) 14975.2090 7405.6914
3435 24.4772 14266(5) 13032.0137 7315.0083
3436 24.4843 12269(5) 11278.7852 7224.3252
3437 24.4914 10954(4) 10060.2676 7133.6416
3438 24.4985 10239(4) 9459.8086 7042.9585
3439 24.5056 10054(4) 9514.7344 7011.7441
3440 24.5127 10331(4) 10246.9971 7082.6196
3441 24.5198 11089(4) 11565.4062 7153.4951
3442 24.5270 12229(5) 13324.7246 7224.3706
3443 24.5341 13475(5) 15052.4102 7295.2456
3444 24.5412 14298(5) 15919.0518 7366.1211
3445 24.5483 14298(5) 15491.4004 7436.9966
3446 24.5554 13642(5) 14399.2246 7507.8721
3447 24.5625 12968(5) 13458.9805 7578.7476
3448 24.5696 12744(5) 13181.9844 7649.6226
3449 24.5768 13345(5) 13805.1719 7720.4980
3450 24.5839 14694(5) 15197.7812 7791.3735
3451 24.5910 16553(5) 17011.3281 7862.2490
3452 24.5981 18271(6) 18648.1406 7933.1245
3453 24.6052 19643(6) 19878.0254 8003.9995
3454 24.6123 21294(6) 21492.0117 8074.8750
3455 24.6194 24121(6) 24388.4043 8145.7505
3456 24.6266 28514(7) 28525.6914 8216.6260
3457 24.6337 33263(8) 32536.3867 8287.5010
3458 24.6408 35781(8) 34381.7891 8358.3770
3459 24.6479 34784(8) 32893.3828 8429.2520
3460 24.6550 30718(7) 28975.2930 8500.1270
3461 24.6621 25643(7) 24681.7891 8571.0029
3462 24.6693 21329(6) 21425.0723 8641.8779
3463 24.6764 19093(6) 19580.7539 8712.7539
3464 24.6835 17934(6) 18629.8652 8783.6289
3465 24.6906 16978(5) 17582.9785 8854.5039
3466 24.6977 15627(5) 16057.5430 8925.3799
3467 24.7048 13894(5) 14443.4180 8996.2549
3468 24.7119 12415(5) 13087.2441 9067.1309
3469 24.7191 11370(4) 12151.3330 9138.0059
3470 24.7262 10826(4) 11632.5254 9208.8809
3471 24.7333 10623(4) 11449.5312 9279.7568
3472 24.7404 10692(4) 11456.4844 9270.0967
3473 24.7475 11077(4) 11697.2910 9207.5811
3474 24.7546 12000(5) 12268.1035 9145.0645
3475 24.7617 13701(5) 13266.1045 9082.5488
3476 24.7689 16079(5) 14715.0127 9020.0332
3477 24.7760 18890(6) 16482.3379 8957.5176
3478 24.7831 21275(6) 18279.5703 8895.0010
3479 24.7902 22976(6) 20284.3086 8832.4854
3480 24.7973 24758(7) 23145.8281 8769.9697
3481 24.8044 27386(7) 27142.0938 8707.4541
3482 24.8115 30880(7) 31266.1836 8644.9375
3483 24.8187 33489(8) 33282.6562 8582.4219
3484 24.8258 33136(8) 31709.9551 8519.9062
3485 24.8329 29374(7) 27385.8379 8457.3906
3486 24.8400 23990(6) 22250.0820 8394.8740
3487 24.8471 18791(6) 17775.2539 8332.3584
3488 24.8542 14790(5) 14509.7959 8269.8428
3489 24.8613 12520(5) 12439.5801 8207.3262
3490 24.8685 11282(4) 11276.5967 8144.8105
3491 24.8756 10718(4) 10800.5693 8082.2949
3492 24.8827 10595(4) 10798.9248 8042.2144
3493 24.8898 10887(4) 11256.5195 8015.3086
3494 24.8969 11418(4) 11964.5215 7988.4033
3495 24.9040 11997(5) 12617.7129 7961.4976
3496 24.9111 12372(5) 12871.0605 7934.5923
3497 24.9183 12444(5) 12753.8086 7907.6865
3498 24.9254 12328(5) 12565.1357 7880.7808
3499 24.9325 12184(5) 12457.7568 7853.8755
3500 24.9396 11951(5) 12225.4434 7826.9697
3501 24.9467 11533(4) 11750.0117 7800.0645
3502 24.9538 11002(4) 11272.6367 7773.1587
3503 24.9609 10573(4) 11069.6797 7746.2534
3504 24.9681 10430(4) 11270.1484 7719.3477
3505 24.9752 10610(4) 11751.0176 7692.4419
3506 24.9823 10829(4) 12092.3398 7665.5366
3507 24.9894 10801(4) 11846.6270 7638.6309
3508 24.9965 10421(4) 11070.1035 7611.7256
3509 25.0036 9825(4) 10141.0957 7584.8198
3510 25.0107 9296(4) 9337.4883 7557.9146
3511 25.0179 8881(4) 8746.2070 7531.0088
3512 25.0250 8647(4) 8404.1836 7520.1973
3513 25.0321 8509(4) 8239.0479 7541.5874
3514 25.0392 8430(4) 8144.0566 7562.9771
3515 25.0463 8404(4) 8079.4248 7584.3667
3516 25.0534 8396(4) 7983.8623 7605.7568
3517 25.0605 8388(4) 7932.6777 7627.1465
3518 25.0677 8346(4) 7922.0020 7648.5361
3519 25.0748 8290(4) 7916.1436 7669.9258
3520 25.0819 8253(4) 7911.8809 7691.3159
3521 25.0890 8216(4) 7914.8667 7712.7056
3522 25.0961 8211(4) 7927.5308 7734.0957
3523 25.1032 8209(4) 7950.2129 7755.4854
3524 25.1103 8247(4) 7982.5298 7776.8750
3525 25.1175 8262(4) 8023.2178 7798.2646
3526 25.1246 8301(4) 8080.9111 7819.6548
3527 25.1317 8339(4) 8137.7617 7841.0444
3528 25.1388 8383(4) 8203.1367 7862.4346
3529 25.1459 8427(4) 8278.9150 7883.8242
3530 25.1530 8512(4) 8419.0879 7905.2139
3531 25.1601 8646(4) 8666.2949 7926.6035
3532 25.1673 8953(4) 9070.4648 7947.9937
3533 25.1744 9381(4) 9625.5244 7969.3833
3534 25.1815 9884(4) 10243.2773 7990.7734
3535 25.1886 10214(4) 10648.1494 8012.1631
3536 25.1957 10179(4) 10584.5303 8033.5527
3537 25.2028 9835(4) 10139.2822 8054.9424
3538 25.2099 9404(4) 9587.3408 8076.3325
3539 25.2171 9037(4) 9118.4756 8097.7222
3540 25.2242 8780(4) 8798.0322 8119.1123
3541 25.2313 8705(4) 8647.7939 8140.5020
3542 25.2384 8774(4) 8616.0273 8161.8916
3543 25.2455 8908(4) 8658.3691 8183.2812
3544 25.2526 9010(4) 8734.8574 8204.6709
3545 25.2597 9044(4) 8815.4551 8226.0615
3546 25.2669 9018(4) 8866.8926 8247.4512
3547 25.2740 8944(4) 8872.7559 8268.8408
3548 25.2811 8853(4) 8845.5781 8290.2305
3549 25.2882 8784(4) 8803.5830 8311.6201
3550 25.2953 8698(4) 8757.1562 8333.0098
3551 25.3024 8648(4) 8726.6816 8354.4004
3552 25.3095 8602(4) 8739.1123 8375.7900
3553 25.3167 8587(4) 8813.4697 8397.1797
3554 25.3238 8620(4) 8989.3184 8416.5996
3555 25.3309 8823(4) 9288.8701 8408.6025
3556 25.3380 9282(4) 9783.6172 8400.6045
3557 25.3451 9991(4) 10457.9961 8392.6074
3558 25.3522 10890(4) 11165.6797 8384.6094
3559 25.3593 11491(4) 11566.1680 8376.6123
3560 25.3665 11595(4) 11418.5449 8368.6143
3561 25.3736 11134(4) 10857.0000 8360.6172
3562 25.3807 10355(4) 10169.8223 8352.6191
3563 25.3878 9556(4) 9570.9248 8344.6221
3564 25.3949 9039(4) 9149.9805 8336.6240
3565 25.4020 8771(4) 8902.6855 8328.6270
3566 25.4091 8709(4) 8779.8838 8320.6289
3567 25.4163 8780(4) 8726.2422 8312.6318
3568 25.4234 8897(4) 8687.3965 8304.6338
3569 25.4305 8974(4) 8656.9922 8296.6367
3570 25.4376 8999(4) 8627.0703 8288.6387
3571 25.4447 9024(4) 8605.9287 8280.6416
3572 25.4518 9040(4) 8597.6475 8272.6436
3573 25.4590 9066(4) 8615.9424 8264.6465
3574 25.4661 9098(4) 8685.9414 8256.6484
3575 25.4732 9169(4) 8793.2412 8248.6514
3576 25.4803 9223(4) 8930.8809 8240.6533
3577 25.4874 9256(4) 9060.6650 8232.6562
3578 25.4945 9217(4) 9111.2979 8224.6582
3579 25.5016 9161(4) 9078.3369 8216.6611
3580 25.5088 9109(4) 9027.5566 8208.6631
3581 25.5159 9077(4) 9036.6318 8200.6660
3582 25.5230 9070(4) 9153.4844 8200.6094
3583 25.5301 9092(4) 9395.7568 8213.6934
3584 25.5372 9166(4) 9730.1982 8226.7764
3585 25.5443 9251(4) 10073.6475 8239.8604
3586 25.5514 9399(4) 10285.7686 8252.9443
3587 25.5586 9547(4) 10330.0879 8266.0283
3588 25.5657 9738(4) 10301.1016 8279.1123
3589 25.5728 10010(4) 10307.8184 8292.1963
3590 25.5799 10305(4) 10400.5098 8305.2803
3591 25.5870 10540(4) 10476.1035 8318.3643
3592 25.5941 10527(4) 10339.0205 8331.4473
3593 25.6012 10233(4) 9998.0605 8344.5312
3594 25.6084 9810(4) 9593.0488 8357.6152
3595 25.6155 9470(4) 9247.9600 8370.6992
3596 25.6226 9265(4) 9011.6475 8383.7832
3597 25.6297 9178(4) 8880.4795 8396.8672
3598 25.6368 9118(4) 8831.9385 8409.9512
3599 25.6439 9082(4) 8805.2227 8382.6182
3600 25.6510 9079(4) 8819.4951 8336.1162
3601 25.6582 9173(4) 8913.1416 8289.6143
3602 25.6653 9423(4) 9124.8779 8243.1123
3603 25.6724 9809(4) 9496.1670 8196.5977
3604 25.6795 10410(4) 10045.4346 8150.0957
3605 25.6866 11035(4) 10737.7129 8103.5938
3606 25.6937 11575(4) 11477.2959 8057.0918
3607 25.7008 11817(4) 12026.5195 8010.5894
3608 25.7080 11591(4) 12168.2559 7964.0874
3609 25.7151 10959(4) 11984.3516 7917.5854
3610 25.7222 10181(4) 11565.7881 7871.0835
3611 25.7293 9505(4) 10891.8096 7824.5815
3612 25.7364 8996(4) 10100.6279 7778.0791
3613 25.7435 8683(4) 9473.2207 7731.5771
3614 25.7506 8502(4) 8954.2217 7685.0752
3615 25.7578 8416(4) 8617.3096 7638.5732
3616 25.7649 8356(4) 8403.8262 7592.0713
3617 25.7720 8350(4) 8264.5771 7572.9561
3618 25.7791 8338(4) 8139.5376 7556.0386
3619 25.7862 8334(4) 8026.0615 7539.1206
3620 25.7933 8364(4) 7942.4067 7522.2026
3621 25.8004 8386(4) 7887.2886 7505.2847
3622 25.8076 8404(4) 7867.2798 7488.3672
3623 25.8147 8439(4) 7876.1479 7471.4492
3624 25.8218 8488(4) 7907.7568 7454.5312
3625 25.8289 8513(4) 8007.8521 7437.6133
3626 25.8360 8531(4) 8078.3271 7420.6958
3627 25.8431 8504(4) 8155.2896 7403.7778
3628 25.8502 8511(4) 8208.0986 7386.8599
3629 25.8574 8522(4) 8220.8994 7369.9419
3630 25.8645 8545(4) 8184.1851 7353.0244
3631 25.8716 8557(4) 8137.9160 7336.1064
3632 25.8787 8624(4) 8124.3359 7319.1885
3633 25.8858 8739(4) 8167.0054 7302.2705
3634 25.8929 8870(4) 8272.1562 7285.3525
3635 25.9000 9000(4) 8428.6357 7268.4351
3636 25.9072 9112(4) 8606.8311 7251.5171
3637 25.9143 9227(4) 8765.6807 7234.5991
3638 25.9214 9316(4) 8937.3643 7217.6816
3639 25.9285 9467(4) 9199.8193 7200.7637
3640 25.9356 9753(4) 9777.9688 7183.8457
3641 25.9427 10413(5) 11011.7354 7166.9277
3642 25.9498 11788(5) 13309.7852 7150.0098
3643 25.9570 14437(5) 16985.7871 7133.0923
3644 25.9641 18466(6) 21984.6504 7116.1743
3645 25.9712 22904(7) 27206.8574 7099.2563
3646 25.9783 25947(7) 30179.6797 7082.3389
3647 25.9854 26096(7) 28912.9414 7065.4209
3648 25.9925 23286(7) 24596.0859 7048.5029
3649 25.9996 19110(6) 19629.5586 7031.5850
3650 26.0068 15304(6) 15544.4238 7014.6670
3651 26.0139 12858(5) 12828.8223 6997.7495
3652 26.0210 11723(5) 11447.7227 6980.8315
3653 26.0281 11483(5) 11160.8486 6963.9136
3654 26.0352 11943(5) 11808.0205 6946.9961
3655 26.0423 13168(5) 13369.3477 6930.0781
3656 26.0494 15314(6) 15812.1875 6913.1602
3657 26.0566 18225(6) 18843.5156 6896.2422
3658 26.0637 21194(7) 21392.0039 6879.3242
3659 26.0708 22998(7) 22003.9766 6862.4067
3660 26.0779 22823(7) 20376.2676 6845.4888
3661 26.0850 20633(7) 17507.3027 6828.5708
3662 26.0921 17446(6) 14526.9863 6811.6533
3663 26.0992 14352(6) 12127.4141 6794.7354
3664 26.1064 12155(5) 10545.6055 6777.8174
3665 26.1135 10847(5) 9725.5791 6760.8994
3666 26.1206 10233(5) 9556.3867 6743.9814
3667 26.1277 10081(5) 9916.5557 6727.0640
3668 26.1348 10271(5) 10819.2559 6762.9336
3669 26.1419 10749(5) 12112.0000 6839.4204
3670 26.1490 11254(5) 13355.1748 6915.9077
3671 26.1562 11681(5) 13958.6680 6992.3945
3672 26.1633 11907(5) 13797.1445 7068.8818
3673 26.1704 11979(5) 13350.8008 7145.3687
3674 26.1775 12001(5) 12999.2695 7221.8560
3675 26.1846 12081(5) 12701.8438 7298.3428
3676 26.1917 12188(5) 12466.3672 7374.8301
3677 26.1989 12403(5) 12527.7637 7451.3169
3678 26.2060 13088(5) 13143.5879 7527.8042
3679 26.2131 14342(5) 14338.4746 7604.2910
3680 26.2202 16367(6) 16172.2256 7680.7783
3681 26.2273 18661(6) 18071.3086 7757.2651
3682 26.2344 20255(6) 19290.6055 7833.7520
3683 26.2415 20632(6) 19213.9609 7910.2393
3684 26.2487 19477(6) 17768.3145 7986.7266
3685 26.2558 17281(6) 15776.0332 8063.2134
3686 26.2629 14965(5) 14142.0996 8139.7002
3687 26.2700 13631(5) 13309.1816 8216.1875
3688 26.2771 13314(5) 13302.9346 8292.6748
3689 26.2842 13683(5) 13779.9199 8369.1621
3690 26.2913 14100(5) 14094.6289 8445.6484
3691 26.2985 14053(5) 13707.3125 8522.1357
3692 26.3056 13402(5) 12885.0205 8598.6230
3693 26.3127 12326(5) 12040.0537 8675.1094
3694 26.3198 11419(5) 11517.7246 8751.5967
3695 26.3269 10966(5) 11489.8086 8828.0840
3696 26.3340 11039(5) 11753.8369 8647.1738
3697 26.3411 11615(5) 12456.3301 8429.4238
3698 26.3483 12547(5) 13363.0791 8211.6748
3699 26.3554 13334(5) 13904.7402 7993.9258
3700 26.3625 13510(5) 13616.9199 7776.1763
3701 26.3696 13018(5) 12571.5684 7558.4268
3702 26.3767 12171(5) 11464.6074 7340.6777
3703 26.3838 11426(5) 10754.7510 7122.9287
3704 26.3909 11235(5) 10717.6299 6905.1792
3705 26.3981 11677(5) 11635.0293 7003.6411
3706 26.4052 12579(5) 12968.6406 7190.9287
3707 26.4123 13338(5) 13950.8486 7378.2158
3708 26.4194 13608(5) 13930.8555 7565.5034
3709 26.4265 13179(5) 13081.0781 7752.7910
3710 26.4336 12233(5) 11989.4512 7940.0786
3711 26.4407 11106(5) 11044.6680 8127.3662
3712 26.4479 10302(4) 10386.9033 8314.6533
3713 26.4550 9877(4) 10025.2656 8501.9414
3714 26.4621 9692(4) 9886.6934 8689.2285
3715 26.4692 9655(4) 9900.5430 8849.9590
3716 26.4763 9698(4) 9781.1367 8800.8350
3717 26.4834 9829(4) 9751.9873 8751.7109
3718 26.4905 9997(4) 9821.5391 8702.5869
3719 26.4977 10183(4) 9836.7695 8653.4629
3720 26.5048 10294(4) 9825.7373 8604.3389
3721 26.5119 10355(4) 9788.6338 8555.2148
3722 26.5190 10329(4) 9758.7158 8506.0908
3723 26.5261 10255(4) 9744.9707 8456.9668
3724 26.5332 10213(4) 9861.0225 8407.8428
3725 26.5403 10270(4) 10006.7158 8358.7188
3726 26.5475 10483(4) 10341.3574 8309.5938
3727 26.5546 10850(4) 11020.2695 8260.4697
3728 26.5617 11640(5) 12280.1523 8211.3457
3729 26.5688 13277(5) 14407.3828 8162.2217
3730 26.5759 16046(5) 17622.6094 8113.0977
3731 26.5830 19998(6) 21744.2734 8063.9736
3732 26.5901 23799(7) 25585.2500 8014.8496
3733 26.5973 25658(7) 27010.3984 7965.7256
3734 26.6044 24841(7) 24988.5547 7916.6016
3735 26.6115 21717(6) 21045.5312 7867.4775
3736 26.6186 17675(6) 17017.6406 7818.3530
3737 26.6257 14266(5) 13857.4590 7769.2290
3738 26.6328 12228(5) 11776.8115 7720.1050
3739 26.6399 11029(4) 10582.7598 7670.9810
3740 26.6471 10502(4) 9936.2520 7621.8569
3741 26.6542 10253(4) 9631.4551 7572.7324
3742 26.6613 10213(4) 9563.9062 7569.6201
3743 26.6684 10316(4) 9704.7910 7617.1299
3744 26.6755 10553(4) 10050.7832 7664.6396
3745 26.6826 10956(4) 10739.9883 7712.1499
3746 26.6897 11743(5) 12002.0049 7759.6597
3747 26.6969 13189(5) 14130.2959 7807.1699
3748 26.7040 15710(5) 17334.6094 7854.6797
3749 26.7111 19486(6) 21475.1641 7902.1895
3750 26.7182 23619(6) 25637.3281 7949.6997
3751 26.7253 26758(7) 27977.3867 7997.2095
3752 26.7324 27673(7) 27577.4492 8044.7197
3753 26.7395 26526(7) 26031.4883 8092.2295
3754 26.7467 25032(7) 25377.8320 8139.7397
3755 26.7538 24955(7) 26421.2012 8187.2495
3756 26.7609 26258(7) 28432.7480 8234.7598
3757 26.7680 27627(7) 29185.8398 8282.2695
3758 26.7751 27178(7) 27100.9609 8329.7793
3759 26.7822 24510(7) 23185.4883 8377.2891
3760 26.7893 20869(6) 19172.4121 8424.7998
3761 26.7965 17527(6) 16050.5713 8472.3096
3762 26.8036 15081(5) 14029.5518 8519.8193
3763 26.8107 13685(5) 12829.3281 8567.3291
3764 26.8178 12698(5) 12073.8457 8614.8389
3765 26.8249 12003(5) 11536.8145 8662.3496
3766 26.8320 11519(5) 11327.5234 8709.8594
3767 26.8391 11207(4) 11312.1338 8757.3691
3768 26.8463 11002(4) 11361.8340 8804.8789
3769 26.8534 10770(4) 11320.8818 8852.3887
3770 26.8605 10500(4) 11079.5303 8899.8994
3771 26.8676 10193(4) 10735.8418 8947.4092
3772 26.8747 9911(4) 10431.9141 8994.9189
3773 26.8818 9704(4) 10232.6328 9042.4287
3774 26.8889 9578(4) 10137.2959 9089.9395
3775 26.8961 9515(4) 10108.2402 9132.1172
3776 26.9032 9542(4) 10080.1035 9112.2080
3777 26.9103 9640(4) 10143.1309 9092.2988
3778 26.9174 9967(4) 10322.2832 9072.3906
3779 26.9245 10466(4) 10593.5947 9052.4814
3780 26.9316 11001(4) 10845.1182 9032.5723
3781 26.9387 11258(4) 10889.8809 9012.6641
3782 26.9459 11110(4) 10660.5312 8992.7549
3783 26.9530 10637(4) 10230.0332 8972.8467
3784 26.9601 10042(4) 9884.9941 8952.9375
3785 26.9672 9607(4) 9628.7344 8933.0283
3786 26.9743 9362(4) 9474.9062 8913.1201
3787 26.9814 9239(4) 9400.6318 8893.2109
3788 26.9886 9168(4) 9365.4824 8873.3018
3789 26.9957 9128(4) 9256.8115 8853.3936
3790 27.0028 9110(4) 9195.8350 8833.4844
3791 27.0099 9130(4) 9125.8154 8813.5762
3792 27.0170 9132(4) 9067.3262 8793.6670
3793 27.0241 9151(4) 9031.7617 8773.7578
3794 27.0312 9158(4) 9025.3535 8753.8496
3795 27.0384 9198(4) 9059.3457 8733.9404
3796 27.0455 9331(4) 9211.2783 8714.0312
3797 27.0526 9633(4) 9437.9561 8694.1230
3798 27.0597 10241(4) 9818.7109 8674.2139
3799 27.0668 11308(4) 10356.0010 8654.3047
3800 27.0739 12569(5) 10952.0352 8634.3965
3801 27.0810 13518(5) 11349.4102 8614.4873
3802 27.0882 13808(5) 11311.3047 8594.5781
3803 27.0953 13176(5) 10915.8066 8574.6699
3804 27.1024 11947(5) 10402.1201 8554.7607
3805 27.1095 10677(4) 9913.0938 8534.8525
3806 27.1166 9746(4) 9525.2197 8514.9434
3807 27.1237 9143(4) 9269.1738 8495.0342
3808 27.1308 8854(4) 9130.6592 8475.1260
3809 27.1380 8694(4) 9066.2949 8455.2119
3810 27.1451 8629(4) 9021.3750 8435.3027
3811 27.1522 8615(4) 8956.8184 8415.3936
3812 27.1593 8597(4) 8877.7090 8395.4854
3813 27.1664 8574(4) 8808.7148 8375.5762
3814 27.1735 8536(4) 8800.0254 8355.6670
3815 27.1806 8520(4) 8783.0098 8335.7588
3816 27.1878 8529(4) 8773.7207 8295.4473
3817 27.1949 8546(4) 8768.7578 8234.7129
3818 27.2020 8569(4) 8835.0947 8173.9780
3819 27.2091 8610(4) 8868.1729 8113.2432
3820 27.2162 8684(4) 8930.1270 8052.5083
3821 27.2233 8852(4) 9070.4766 7991.7734
3822 27.2304 9123(4) 9384.9492 7931.0386
3823 27.2376 9593(4) 10015.0293 7870.3037
3824 27.2447 10457(4) 11129.1240 7809.5688
3825 27.2518 11859(5) 12857.6016 7748.8340
3826 27.2589 13749(5) 15118.6680 7688.0991
3827 27.2660 15769(5) 17424.7383 7627.3643
3828 27.2731 16841(5) 18628.9980 7566.6294
3829 27.2802 16570(5) 17849.7500 7505.8945
3830 27.2874 15115(5) 15711.4375 7445.1597
3831 27.2945 13210(5) 13316.7275 7384.4248
3832 27.3016 11454(4) 11344.2959 7323.6899
3833 27.3087 10395(4) 9980.6855 7262.9551
3834 27.3158 9815(4) 9175.9941 7202.2202
3835 27.3229 9575(4) 8741.6641 7141.4854
3836 27.3300 9519(4) 8523.9082 7080.7505
3837 27.3372 9530(4) 8501.8086 7071.2646
3838 27.3443 9620(4) 8617.8887 7100.3594
3839 27.3514 9820(4) 8883.1182 7129.4541
3840 27.3585 10172(4) 9402.7432 7158.5488
3841 27.3656 10843(4) 10365.1055 7187.6436
3842 27.3727 12103(5) 11973.1992 7216.7388
3843 27.3798 14034(5) 14407.4902 7245.8335
3844 27.3870 16791(5) 17526.0527 7274.9282
3845 27.3941 19393(6) 20648.1699 7304.0229
3846 27.4012 21200(6) 22621.7500 7333.1182
3847 27.4083 22006(6) 23249.3359 7362.2129
3848 27.4154 22136(6) 23626.3555 7391.3076
3849 27.4225 22248(6) 24267.8828 7420.4023
3850 27.4296 22140(6) 24331.8125 7449.4971
3851 27.4368 21172(6) 22636.5273 7478.5923
3852 27.4439 19086(6) 19612.9824 7507.6870
3853 27.4510 16574(5) 16553.0723 7536.7817
3854 27.4581 14247(5) 14197.5918 7565.8765
3855 27.4652 12863(5) 12810.1133 7594.9717
3856 27.4723 12313(5) 12224.2461 7624.0664
3857 27.4794 12165(5) 12046.0068 7653.1611
3858 27.4866 12062(5) 11947.1055 7682.2559
3859 27.4937 11945(5) 11950.9180 7711.3511
3860 27.5008 11840(5) 12122.0117 7740.4458
3861 27.5079 11837(5) 12438.0723 7769.5405
3862 27.5150 11788(4) 12515.8926 7798.6353
3863 27.5221 11609(4) 12183.7129 7827.7305
3864 27.5292 11355(4) 11702.6641 7856.8252
3865 27.5364 11315(4) 11378.6377 7859.1602
3866 27.5435 11611(4) 11400.1006 7829.8843
3867 27.5506 12235(5) 11746.9980 7800.6084
3868 27.5577 12787(5) 12240.7520 7771.3325
3869 27.5648 13099(5) 12527.8584 7742.0566
3870 27.5719 13084(5) 12544.5332 7712.7808
3871 27.5790 13081(5) 12628.2158 7683.5049
3872 27.5862 13453(5) 13046.2568 7654.2295
3873 27.5933 14238(5) 13726.5771 7624.9536
3874 27.6004 15176(5) 14277.8867 7595.6777
3875 27.6075 15622(5) 14336.1650 7566.4019
3876 27.6146 15404(5) 13928.9990 7537.1260
3877 27.6217 14722(5) 13500.8262 7507.8501
3878 27.6288 14171(5) 13456.1953 7478.5742
3879 27.6360 13957(5) 13948.5449 7449.2983
3880 27.6431 14135(5) 14600.5352 7420.0225
3881 27.6502 14332(5) 14946.8789 7390.7466
3882 27.6573 14441(5) 15036.0020 7361.4707
3883 27.6644 14537(5) 15424.1768 7332.1948
3884 27.6715 14731(5) 16088.3936 7302.9189
3885 27.6786 14820(5) 16423.8438 7273.6431
3886 27.6858 14509(5) 15826.5156 7244.3672
3887 27.6929 13757(5) 14587.4473 7215.0918
3888 27.7000 12824(5) 13311.3574 7185.8154
3889 27.7071 11887(4) 12206.5781 7156.5400
3890 27.7142 11243(4) 11277.5967 7127.2642
3891 27.7213 10787(4) 10606.0391 7097.9883
3892 27.7285 10643(4) 10368.6240 7068.7124
3893 27.7356 10986(4) 10826.1934 7127.0278
3894 27.7427 12010(5) 12036.4561 7187.2148
3895 27.7498 13792(5) 14051.1250 7247.4014
3896 27.7569 16197(5) 16536.5742 7307.5879
3897 27.7640 18243(6) 18587.6387 7367.7744
3898 27.7711 19010(6) 19015.8438 7427.9609
3899 27.7783 18175(6) 17536.8320 7488.1475
3900 27.7854 16177(5) 15135.6084 7548.3340
3901 27.7925 13716(5) 12807.8506 7608.5205
3902 27.7996 11725(4) 11048.0742 7668.7070
3903 27.8067 10471(4) 9913.7627 7728.8936
3904 27.8138 9703(4) 9264.2246 7789.0801
3905 27.8209 9285(4) 8908.0938 7849.2666
3906 27.8281 8964(4) 8725.6016 7909.4531
3907 27.8352 8774(4) 8616.3984 7969.6396
3908 27.8423 8657(4) 8565.9707 8029.8262
3909 27.8494 8590(4) 8544.1299 8090.0127
3910 27.8565 8526(4) 8542.2090 8150.1992
3911 27.8636 8457(4) 8554.0752 8210.3857
3912 27.8707 8399(4) 8559.0498 8270.5723
3913 27.8779 8366(4) 8589.6621 8330.7588
3914 27.8850 8352(4) 8625.8457 8390.9453
3915 27.8921 8336(4) 8624.4307 8409.1982
3916 27.8992 8334(4) 8595.0205 8396.2949
3917 27.9063 8349(4) 8541.4033 8383.3916
3918 27.9134 8363(4) 8520.3447 8370.4883
3919 27.9205 8371(4) 8501.1602 8357.5850
3920 27.9277 8384(4) 8484.4697 8344.6816
3921 27.9348 8441(4) 8463.9424 8331.7783
3922 27.9419 8522(4) 8454.7246 8318.8750
3923 27.9490 8595(4) 8451.8867 8305.9707
3924 27.9561 8613(4) 8457.3770 8293.0674
3925 27.9632 8608(4) 8476.1963 8280.1641
3926 27.9703 8607(4) 8514.4238 8267.2607
3927 27.9775 8657(4) 8579.0166 8254.3574
3928 27.9846 8725(4) 8679.1348 8241.4541
3929 27.9917 8834(4) 8811.0293 8228.5508
3930 27.9988 8918(4) 8941.9961 8215.6475
3931 28.0059 8958(4) 9058.0469 8202.7441
3932 28.0130 8903(4) 9042.2480 8189.8403
3933 28.0201 8834(4) 8916.6953 8176.9370
3934 28.0273 8735(4) 8775.4893 8164.0337
3935 28.0344 8656(4) 8676.7529 8151.1299
3936 28.0415 8583(4) 8640.2559 8138.2266
3937 28.0486 8596(4) 8649.0459 8125.3232
3938 28.0557 8619(4) 8661.5947 8112.4199
3939 28.0628 8617(4) 8646.2871 8099.5166
3940 28.0699 8581(4) 8617.6611 8086.6128
3941 28.0771 8519(4) 8625.8115 8073.7095
3942 28.0842 8470(4) 8684.9561 8060.8062
3943 28.0913 8442(4) 8780.2520 8047.9028
3944 28.0984 8463(4) 8840.0059 8034.9990
3945 28.1055 8495(4) 8794.1201 8022.0957
3946 28.1126 8577(4) 8665.2197 8009.1924
3947 28.1197 8669(4) 8522.9795 7996.2891
3948 28.1269 8778(4) 8410.7607 7983.3857
3949 28.1340 8860(4) 8341.3740 7970.4824
3950 28.1411 8887(4) 8286.2432 7957.5786
3951 28.1482 8871(4) 8240.3691 7944.6753
3952 28.1553 8782(4) 8207.6562 7931.7720
3953 28.1624 8693(4) 8193.2783 7918.8687
3954 28.1695 8608(4) 8181.0010 7905.9648
3955 28.1767 8533(4) 8166.1113 7893.0615
3956 28.1838 8447(4) 8154.4858 7880.1582
3957 28.1909 8391(4) 8162.3760 7867.2549
3958 28.1980 8347(4) 8205.9385 7855.0522
3959 28.2051 8370(4) 8300.4316 7858.6953
3960 28.2122 8415(4) 8429.7197 7862.3384
3961 28.2193 8476(4) 8570.0068 7865.9814
3962 28.2265 8486(4) 8692.7949 7869.6240
3963 28.2336 8507(4) 8807.4854 7873.2671
3964 28.2407 8512(4) 8943.8574 7876.9102
3965 28.2478 8535(4) 9070.2773 7880.5532
3966 28.2549 8568(4) 9117.2266 7884.1963
3967 28.2620 8601(4) 9070.9893 7887.8394
3968 28.2691 8672(4) 9010.3809 7891.4824
3969 28.2763 8784(4) 9024.3467 7895.1250
3970 28.2834 8978(4) 9149.1270 7898.7681
3971 28.2905 9166(4) 9341.8271 7902.4111
3972 28.2976 9289(4) 9476.0557 7906.0542
3973 28.3047 9297(4) 9421.5508 7909.6973
3974 28.3118 9213(4) 9202.6660 7913.3403
3975 28.3189 9094(4) 8959.3203 7916.9834
3976 28.3261 8983(4) 8801.5537 7920.6260
3977 28.3332 8954(4) 8797.5098 7924.2690
3978 28.3403 9045(4) 8969.8477 7927.9121
3979 28.3474 9262(4) 9295.1152 7931.5552
3980 28.3545 9528(4) 9688.8457 7935.1982
3981 28.3616 9744(4) 9982.4932 7938.8413
3982 28.3687 9903(4) 10069.3242 7942.4839
3983 28.3759 9982(4) 10015.7520 7946.1270
3984 28.3830 9929(4) 9871.5645 7949.7700
3985 28.3901 9718(4) 9633.5479 7953.4131
3986 28.3972 9428(4) 9378.7412 7957.0562
3987 28.4043 9060(4) 9198.1172 7960.6992
3988 28.4114 8767(4) 9109.3613 7964.3423
3989 28.4185 8600(4) 9058.2852 7967.9849
3990 28.4257 8550(4) 8951.2480 7971.6279
3991 28.4328 8518(4) 8769.9961 7975.2710
3992 28.4399 8498(4) 8572.6201 7979.0176
3993 28.4470 8481(4) 8412.2871 7990.7217
3994 28.4541 8529(4) 8300.9482 8002.4253
3995 28.4612 8549(4) 8234.9756 8014.1294
3996 28.4683 8549(4) 8199.6475 8025.8330
3997 28.4755 8522(4) 8181.1162 8037.5371
3998 28.4826 8509(4) 8177.0479 8049.2407
3999 28.4897 8483(4) 8181.7583 8060.9448
4000 28.4968 8492(4) 8193.5605 8072.6484
4001 28.5039 8496(4) 8213.6797 8084.3525
4002 28.5110 8521(4) 8243.7578 8096.0562
4003 28.5182 8527(4) 8299.5752 8107.7603
4004 28.5253 8559(4) 8354.6631 8119.4639
4005 28.5324 8602(4) 8430.3604 8131.1680
4006 28.5395 8629(4) 8524.1025 8142.8716
4007 28.5466 8639(4) 8642.0039 8154.5752
4008 28.5537 8633(4) 8778.7402 8166.2793
4009 28.5608 8604(4) 8896.3613 8177.9829
4010 28.5680 8578(4) 8950.1084 8189.6870
4011 28.5751 8548(4) 8947.4238 8201.3906
4012 28.5822 8544(4) 8904.0059 8213.0947
4013 28.5893 8549(4) 8835.2432 8224.7988
4014 28.5964 8542(4) 8744.2656 8236.5020
4015 28.6035 8513(4) 8650.5625 8248.2090
4016 28.6106 8511(4) 8571.4502 8259.9131
4017 28.6178 8552(4) 8558.2500 8289.8701
4018 28.6249 8616(4) 8559.6289 8324.1416
4019 28.6320 8692(4) 8578.8682 8358.4121
4020 28.6391 8781(4) 8628.3740 8392.6836
4021 28.6462 8877(4) 8686.2295 8426.9541
4022 28.6533 9004(4) 8783.5332 8461.2256
4023 28.6604 9151(4) 8914.9658 8495.4961
4024 28.6676 9302(4) 9077.9883 8529.7676
4025 28.6747 9370(4) 9258.9824 8564.0381
4026 28.6818 9392(4) 9374.1582 8598.3086
4027 28.6889 9354(4) 9403.5176 8632.5801
4028 28.6960 9304(4) 9392.0225 8666.8506
4029 28.7031 9235(4) 9422.5957 8701.1221
4030 28.7102 9250(4) 9565.8027 8736.2373
4031 28.7174 9469(4) 9920.1045 8784.1367
4032 28.7245 9940(4) 10434.5068 8832.0371
4033 28.7316 10558(4) 11101.9092 8879.9375
4034 28.7387 11165(4) 11741.3242 8927.8379
4035 28.7458 11494(4) 12016.3486 8975.7383
4036 28.7529 11592(4) 11806.6582 9023.6387
4037 28.7600 11548(4) 11294.6445 9071.5381
4038 28.7672 11526(4) 10784.5928 9119.4385
4039 28.7743 11564(4) 10413.5195 9167.3389
4040 28.7814 11550(4) 10212.0449 9215.2393
4041 28.7885 11400(4) 10158.8027 9263.1396
4042 28.7956 11100(4) 10233.0410 9311.0400
4043 28.8027 10810(4) 10436.5342 9358.9395
4044 28.8098 10668(4) 10815.7070 9406.8398
4045 28.8170 10891(4) 11386.5967 9359.7490
4046 28.8241 11488(4) 12130.3770 9212.2188
4047 28.8312 12426(5) 13171.8750 9064.6885
4048 28.8383 13477(5) 14259.6230 8917.1582
4049 28.8454 14287(5) 15018.0303 8769.6279
4050 28.8525 14636(5) 15336.5273 8622.0977
4051 28.8596 14538(5) 15310.1758 8474.5664
4052 28.8668 14177(5) 14937.1797 8327.0361
4053 28.8739 13690(5) 14401.4482 8179.5059
4054 28.8810 13383(5) 13996.6914 8031.9756
4055 28.8881 13173(5) 13785.7568 7884.4448
4056 28.8952 13058(5) 13504.0312 7736.9146
4057 28.9023 12925(5) 12996.9404 7589.3838
4058 28.9094 12888(5) 12623.4004 7460.9624
4059 28.9166 13268(5) 13068.8047 7619.3354
4060 28.9237 14307(5) 14244.4229 7777.7085
4061 28.9308 15867(5) 16006.4219 7936.0811
4062 28.9379 17460(5) 17700.5000 8094.4541
4063 28.9450 18691(6) 18487.4766 8252.8271
4064 28.9521 19367(6) 18452.4590 8411.2002
4065 28.9592 19934(6) 18361.4590 8569.5732
4066 28.9664 20447(6) 18469.1562 8727.9463
4067 28.9735 20448(6) 18262.9102 8886.3193
4068 28.9806 19510(6) 17225.1719 9044.6924
4069 28.9877 17671(5) 15735.5049 9203.0654
4070 28.9948 15473(5) 14435.5430 9361.4375
4071 29.0019 13875(5) 13963.0127 9519.8105
4072 29.0090 13235(5) 13983.1895 9588.3584
4073 29.0162 13660(5) 14710.0947 9462.3105
4074 29.0233 15019(5) 16305.0371 9336.2627
4075 29.0304 16988(5) 18448.5391 9210.2139
4076 29.0375 18683(6) 20262.9961 9084.1660
4077 29.0446 19365(6) 20601.1348 8958.1182
4078 29.0517 18551(6) 19286.0684 8832.0703
4079 29.0588 16613(5) 17056.8496 8706.0215
4080 29.0660 14374(5) 14709.7422 8579.9736
4081 29.0731 12590(5) 12795.8369 8453.9258
4082 29.0802 11321(4) 11436.0918 8327.8770
4083 29.0873 10683(4) 10583.3779 8201.8291
4084 29.0944 10388(4) 10073.0547 8075.7812
4085 29.1015 10270(4) 9787.4121 7949.7329
4086 29.1086 10268(4) 9643.7148 7823.6846
4087 29.1158 10346(4) 10121.3496 7785.0771
4088 29.1229 10490(4) 10304.3291 7798.4102
4089 29.1300 10647(4) 10508.5273 7811.7432
4090 29.1371 10821(4) 10700.5713 7825.0767
4091 29.1442 11012(4) 10904.7627 7838.4097
4092 29.1513 11283(4) 11187.4922 7851.7427
4093 29.1584 11690(4) 11592.8428 7865.0762
4094 29.1656 12336(5) 12316.0918 7878.4092
4095 29.1727 13375(5) 13570.5654 7891.7422
4096 29.1798 15313(5) 15833.4355 7905.0752
4097 29.1869 18986(6) 19870.3398 7918.4087
4098 29.1940 25586(6) 26509.1094 7931.7417
4099 29.2011 35957(8) 36281.3750 7945.0752
4100 29.2083 47439(9) 48166.5391 7958.4082
4101 29.2154 56675(10) 58247.8594 7971.7412
4102 29.2225 58797(10) 60405.7422 7985.0742
4103 29.2296 53048(9) 53498.6992 7998.4077
4104 29.2367 42662(8) 42676.6523 8011.7407
4105 29.2438 32534(7) 32497.1211 8025.0742
4106 29.2509 24604(6) 24966.2578 8038.4072
4107 29.2581 20222(6) 20260.5352 8051.7402
4108 29.2652 18237(5) 17850.6250 8065.0732
4109 29.2723 17429(5) 16915.6152 8078.4067
4110 29.2794 17579(5) 17004.9277 8091.7397
4111 29.2865 18554(6) 18071.9434 8105.0732
4112 29.2936 20611(6) 20604.0469 8118.4062
4113 29.3007 24850(6) 25718.2266 8131.7393
4114 29.3079 33089(7) 35066.5312 8145.0723
4115 29.3150 48156(9) 50208.3906 8158.4058
4116 29.3221 70928(11) 71193.7656 8171.7388
4117 29.3292 95102(12) 94144.7500 8185.0723
4118 29.3363 113137(14) 108676.6797 8198.4053
4119 29.3434 113661(14) 104658.2344 8211.7383
4120 29.3505 97099(13) 86037.4531 8225.0713
4121 29.3577 72017(11) 63886.6328 8238.4043
4122 29.3648 49196(9) 45057.1914 8251.7383
4123 29.3719 31939(7) 31772.4883 8265.0713
4124 29.3790 22851(6) 23551.9219 8278.4043
4125 29.3861 18110(5) 18829.8652 8291.7373
4126 29.3932 15556(5) 16115.7549 8305.0703
4127 29.4003 14066(5) 14451.1055 8318.4033
4128 29.4075 13088(5) 13350.1875 8331.7373
4129 29.4146 12416(4) 12580.1602 8345.0703
4130 29.4217 11877(4) 12022.4785 8358.4033
4131 29.4288 11431(4) 11606.9678 8371.7363
4132 29.4359 11094(4) 11057.3154 8385.0693
4133 29.4430 10814(4) 10817.9912 8398.4023
4134 29.4501 10578(4) 10599.4092 8411.7363
4135 29.4573 10361(4) 10396.0244 8425.0693
4136 29.4644 10199(4) 10242.6172 8438.4023
4137 29.4715 10098(4) 10155.6699 8451.7354
4138 29.4786 10050(4) 10139.0254 8465.0684
4139 29.4857 10053(4) 10212.7334 8516.2891
4140 29.4928 10106(4) 10334.9102 8589.3525
4141 29.4999 10215(4) 10495.1514 8662.4160
4142 29.5071 10497(4) 10762.4863 8735.4785
4143 29.5142 10992(4) 11196.9102 8808.5420
4144 29.5213 11651(4) 11761.1465 8881.6055
4145 29.5284 12266(4) 12257.2480 8954.6689
4146 29.5355 12569(4) 12389.1611 9027.7314
4147 29.5426 12531(4) 12121.5605 9100.7949
4148 29.5497 12209(4) 11713.8555 9173.8584
4149 29.5569 11754(4) 10892.3789 9246.9209
4150 29.5640 11212(4) 10643.3701 9319.9844
4151 29.5711 10689(4) 10444.9131 9393.0479
4152 29.5782 10185(4) 10283.4863 9466.1104
4153 29.5853 9840(4) 10173.3604 9539.1738
4154 29.5924 9665(4) 10126.2080 9612.2373
4155 29.5995 9659(4) 10103.6631 9641.2891
4156 29.6067 9821(4) 10067.9609 9591.2002
4157 29.6138 10101(4) 10089.5967 9541.1113
4158 29.6209 10406(4) 10157.1191 9491.0225
4159 29.6280 10596(4) 10207.3213 9440.9346
4160 29.6351 10592(4) 10236.9912 9390.8457
4161 29.6422 10525(4) 10289.5273 9340.7568
4162 29.6493 10497(4) 10407.1631 9290.6680
4163 29.6565 10588(4) 10580.9893 9240.5791
4164 29.6636 10633(4) 10734.5498 9190.4902
4165 29.6707 10627(4) 10756.2979 9140.4014
4166 29.6778 10405(4) 10632.0068 9090.3125
4167 29.6849 10119(4) 10422.9375 9040.2246
4168 29.6920 9778(4) 10194.2236 8990.1357
4169 29.6991 9521(4) 9924.6973 8940.0469
4170 29.7063 9307(4) 9683.1318 8889.9580
4171 29.7134 9200(4) 9493.7617 8839.8691
4172 29.7205 9205(4) 9382.1357 8807.9355
4173 29.7276 9354(4) 9339.4287 8785.3975
4174 29.7347 9624(4) 9367.8447 8762.8584
4175 29.7418 9941(4) 9440.2861 8740.3203
4176 29.7489 10164(5) 9528.1494 8717.7822
4177 29.7561 10177(5) 9598.2520 8695.2432
4178 29.7632 9969(4) 9595.9502 8672.7051
4179 29.7703 9671(4) 9540.1992 8650.1670
4180 29.7774 9414(4) 9502.2266 8627.6279
4181 29.7845 9251(4) 9454.4941 8605.0898
4182 29.7916 9231(4) 9409.1992 8544.3857
4183 29.7987 9295(4) 9410.6074 8468.9258
4184 29.8059 9431(4) 9495.1260 8393.4658
4185 29.8130 9666(5) 9717.5020 8318.0059
4186 29.8201 9999(5) 10094.5469 8242.5459
4187 29.8272 10380(5) 10650.8096 8167.0864
4188 29.8343 10717(5) 11251.8457 8091.6270
4189 29.8414 10845(5) 11577.0664 8016.1670
4190 29.8485 10714(5) 11424.6074 7940.7070
4191 29.8557 10425(5) 10862.2324 7865.2471
4192 29.8628 10195(5) 10296.6357 7789.7876
4193 29.8699 10268(5) 9999.7197 7742.5112
4194 29.8770 10713(5) 10159.0391 7758.6245
4195 29.8841 11583(5) 10803.2344 7774.7378
4196 29.8912 12800(5) 11990.5234 7790.8506
4197 29.8983 14221(5) 13496.7949 7806.9639
4198 29.9055 14984(5) 14829.8008 7823.0771
4199 29.9126 14717(5) 15206.1416 7839.1899
4200 29.9197 13698(5) 14491.5674 7855.3032
4201 29.9268 12604(5) 13412.4941 7871.4165
4202 29.9339 11866(5) 12603.5625 7887.5293
4203 29.9410 11640(5) 12263.7305 7904.1216
4204 29.9481 11678(5) 12354.6230 7922.9961
4205 29.9553 11782(5) 12556.5527 7941.8706
4206 29.9624 11933(5) 12653.7158 7960.7446
4207 29.9695 12405(5) 12876.4336 7979.6191
4208 29.9766 13404(5) 13490.9277 7998.4937
4209 29.9837 14918(5) 14595.0039 8017.3682
4210 29.9908 16212(5) 15860.6699 8036.2427
4211 29.9979 16907(6) 16554.3516 8055.1172
4212 30.0051 16920(6) 16352.0400 8073.9912
4213 30.0122 16787(6) 15849.7793 8092.8657
4214 30.0193 16976(6) 15711.1562 8111.7402
4215 30.0264 17584(6) 16132.7471 8130.6147
4216 30.0335 18554(6) 16903.1875 8149.4893
4217 30.0406 19697(6) 17910.4023 8168.3633
4218 30.0478 21191(6) 19393.2207 8187.2378
4219 30.0549 22259(6) 21230.7305 8206.1123
4220 30.0620 22193(6) 22371.8906 8224.9863
4221 30.0691 20597(6) 21744.1348 8243.8662
4222 30.0762 18471(6) 19850.8633 8262.7402
4223 30.0833 16503(5) 18030.1992 8281.6152
4224 30.0904 15790(5) 17059.6484 8300.4893
4225 30.0976 16231(5) 17195.1797 8319.3643
4226 30.1047 17142(5) 18124.4922 8338.2383
4227 30.1118 17862(6) 19042.8008 8357.1123
4228 30.1189 18358(6) 19427.8398 8375.9873
4229 30.1260 19071(6) 19707.6738 8394.8613
4230 30.1331 20325(6) 20439.0566 8413.7363
4231 30.1402 21562(6) 21290.2773 8432.6104
4232 30.1474 21938(6) 21388.0273 8451.4844
4233 30.1545 21122(6) 20332.1543 8470.3594
4234 30.1616 19657(6) 18779.5859 8489.2334
4235 30.1687 18310(6) 17595.7578 8508.1084
4236 30.1758 17377(6) 17081.8086 8526.9824
4237 30.1829 16481(5) 16776.2207 8545.8574
4238 30.1900 15255(5) 15955.6992 8564.7314
4239 30.1972 13694(5) 14569.9053 8583.6055
4240 30.2043 12117(5) 13103.0938 8602.4805
4241 30.2114 10957(4) 11860.2031 8621.3545
4242 30.2185 10184(4) 11011.5967 8640.2295
4243 30.2256 9809(4) 10492.5967 8659.1035
4244 30.2327 9610(4) 10216.7871 8677.9775
4245 30.2398 9568(4) 10081.0469 8662.7637
4246 30.2470 9681(4) 10054.2871 8645.6592
4247 30.2541 9972(4) 10213.1162 8628.5537
4248 30.2612 10526(4) 10626.1133 8611.4492
4249 30.2683 11761(5) 11425.0020 8594.3447
4250 30.2754 13657(5) 12728.8770 8577.2393
4251 30.2825 16386(5) 14460.6152 8560.1348
4252 30.2896 18908(6) 16357.8584 8543.0303
4253 30.2968 20148(6) 17510.2305 8525.9248
4254 30.3039 19493(6) 17157.6777 8508.8203
4255 30.3110 17433(5) 15562.8662 8491.7158
4256 30.3181 14614(5) 13630.7510 8474.6104
4257 30.3252 12348(5) 11937.2051 8457.5059
4258 30.3323 10808(4) 10751.2236 8440.4014
4259 30.3394 9892(4) 10002.5859 8423.2959
4260 30.3466 9422(4) 9565.3213 8406.1914
4261 30.3537 9120(4) 9298.0605 8389.0869
4262 30.3608 8970(4) 9126.6855 8371.9824
4263 30.3679 8823(4) 9002.5107 8354.8770
4264 30.3750 8734(4) 8899.4092 8337.7725
4265 30.3821 8654(4) 8806.4473 8320.6680
4266 30.3892 8582(4) 8727.3701 8303.5625
4267 30.3964 8551(4) 8668.6553 8286.4580
4268 30.4035 8554(4) 8618.5400 8278.7539
4269 30.4106 8562(4) 8654.3994 8295.5596
4270 30.4177 8607(4) 8738.6064 8312.3652
4271 30.4248 8735(4) 8893.6631 8329.1719
4272 30.4319 8988(4) 9137.7490 8345.9775
4273 30.4390 9283(4) 9465.6299 8362.7832
4274 30.4462 9545(4) 9807.6035 8379.5898
4275 30.4533 9624(4) 9997.7676 8396.3955
4276 30.4604 9515(4) 9910.7686 8413.2012
4277 30.4675 9242(4) 9640.1484 8430.0078
4278 30.4746 8998(4) 9347.8164 8446.8135
4279 30.4817 8835(4) 9126.2500 8463.6191
4280 30.4888 8828(4) 9002.6631 8480.4258
4281 30.4960 8962(4) 8975.1094 8497.2314
4282 30.5031 9251(4) 9024.2441 8514.0371
4283 30.5102 9534(4) 9103.2031 8530.8438
4284 30.5173 9700(4) 9149.4043 8547.6494
4285 30.5244 9622(4) 9154.7578 8564.4551
4286 30.5315 9375(4) 9087.0625 8581.2617
4287 30.5386 9081(4) 9002.6201 8598.0674
4288 30.5458 8881(4) 8939.2002 8614.8730
4289 30.5529 8770(4) 8917.6436 8631.6797
4290 30.5600 8782(4) 8927.5986 8627.9365
4291 30.5671 8879(4) 8988.7344 8616.0244
4292 30.5742 9075(4) 9110.8350 8604.1123
4293 30.5813 9328(4) 9283.0957 8592.2002
4294 30.5884 9580(4) 9460.8506 8580.2881
4295 30.5956 9673(4) 9556.0137 8568.3760
4296 30.6027 9588(4) 9508.1475 8556.4648
4297 30.6098 9382(4) 9354.5586 8544.5527
4298 30.6169 9143(4) 9171.8545 8532.6406
4299 30.6240 8994(4) 9021.1230 8520.7285
4300 30.6311 8914(4) 8922.3613 8508.8164
4301 30.6382 8859(4) 8862.3184 8496.9043
4302 30.6454 8746(4) 8810.5742 8484.9922
4303 30.6525 8612(4) 8756.8936 8473.0811
4304 30.6596 8520(4) 8708.0547 8461.1689
4305 30.6667 8464(4) 8673.1211 8449.2568
4306 30.6738 8470(4) 8677.1895 8437.1260
4307 30.6809 8514(4) 8698.9199 8412.2646
4308 30.6880 8623(4) 8752.3779 8387.4033
4309 30.6952 8753(4) 8819.5498 8362.5420
4310 30.7023 8917(4) 8882.8428 8337.6816
4311 30.7094 9038(4) 8936.3037 8312.8203
4312 30.7165 9110(4) 8973.5615 8287.9590
4313 30.7236 9132(4) 8990.4766 8263.0977
4314 30.7307 9097(4) 8999.1426 8238.2363
4315 30.7379 9099(4) 8992.2822 8213.3750
4316 30.7450 9041(4) 8950.5938 8188.5142
4317 30.7521 8934(4) 8864.0674 8163.6533
4318 30.7592 8815(4) 8781.0605 8138.7920
4319 30.7663 8739(4) 8667.3027 8113.9307
4320 30.7734 8691(4) 8580.0371 8089.0693
4321 30.7805 8668(4) 8516.4551 8064.2085
4322 30.7877 8667(4) 8461.3857 8039.3472
4323 30.7948 8643(4) 8424.5156 8014.4858
4324 30.8019 8638(4) 8422.2451 7989.6250
4325 30.8090 8658(4) 8458.9150 7964.7637
4326 30.8161 8729(4) 8531.4131 7939.9023
4327 30.8232 8758(4) 8608.7334 7915.0415
4328 30.8303 8740(4) 8657.3105 7890.1802
4329 30.8375 8690(4) 8691.6387 7865.3188
4330 30.8446 8674(4) 8740.8496 7840.4580
4331 30.8517 8670(4) 8810.2383 7815.5967
4332 30.8588 8695(4) 8902.1465 7790.7354
4333 30.8659 8758(4) 9009.4170 7765.8740
4334 30.8730 8800(4) 9090.2666 7741.0132
4335 30.8801 8789(4) 9113.8662 7716.1519
4336 30.8873 8732(4) 9062.2129 7691.2905
4337 30.8944 8675(4) 8956.9678 7666.4297
4338 30.9015 8646(4) 8851.0127 7645.7720
4339 30.9086 8663(4) 8800.3662 7634.6177
4340 30.9157 8762(4) 8744.0322 7623.4629
4341 30.9228 8975(4) 8774.7070 7612.3081
4342 30.9299 9338(4) 8960.2100 7601.1538
4343 30.9371 9937(4) 9389.4531 7589.9990
4344 30.9442 10838(4) 10169.4502 7578.8442
4345 30.9513 12075(4) 11358.8857 7567.6895
4346 30.9584 13186(5) 12839.7285 7556.5352
4347 30.9655 13683(5) 14101.1494 7545.3804
4348 30.9726 13327(5) 14360.9805 7534.2256
4349 30.9797 12269(4) 13534.8828 7523.0708
4350 30.9869 10982(4) 12204.2461 7511.9165
4351 30.9940 9962(4) 10928.9580 7500.7617
4352 31.0011 9313(4) 9930.6338 7489.6069
4353 31.0082 8960(4) 9237.5615 7478.4526
4354 31.0153 8766(4) 8806.3594 7467.2979
4355 31.0224 8660(4) 8563.0215 7456.1431
4356 31.0295 8592(4) 8440.8213 7444.9883
4357 31.0367 8564(4) 8390.7217 7433.8340
4358 31.0438 8581(4) 8391.5498 7429.0591
4359 31.0509 8642(4) 8431.0654 7432.2227
4360 31.0580 8688(4) 8481.6895 7435.3867
4361 31.0651 8808(4) 8540.4746 7438.5503
4362 31.0722 8961(4) 8682.8740 7441.7144
4363 31.0793 9231(4) 8984.4805 7444.8779
4364 31.0865 9740(4) 9556.4629 7448.0415
4365 31.0936 10635(4) 10510.6523 7451.2056
4366 31.1007 12049(4) 11910.6475 7454.3691
4367 31.1078 13513(5) 13602.8877 7457.5327
4368 31.1149 14607(5) 15064.4434 7460.6968
4369 31.1220 14695(5) 15395.6152 7463.8604
4370 31.1291 13867(5) 14494.5371 7467.0244
4371 31.1363 12712(5) 13139.7754 7470.1880
4372 31.1434 11845(4) 11998.6992 7473.3516
4373 31.1505 11462(4) 11423.3301 7476.5156
4374 31.1576 11693(4) 11560.1699 7454.1064
4375 31.1647 12689(5) 12532.8379 7413.9521
4376 31.1718 14553(5) 14446.5156 7373.7979
4377 31.1789 17328(5) 17173.5020 7333.6436
4378 31.1861 20270(6) 20308.6680 7293.4893
4379 31.1932 22003(6) 22501.6992 7253.3350
4380 31.2003 21733(6) 22412.2383 7213.1807
4381 31.2074 19639(6) 20162.0664 7173.0264
4382 31.2145 16623(5) 17094.0547 7132.8721
4383 31.2216 14112(5) 14352.2510 7092.7178
4384 31.2287 12475(5) 12513.1182 7052.5635
4385 31.2359 11798(4) 11627.2891 7012.4092
4386 31.2430 11937(4) 11624.2998 6944.2622
4387 31.2501 12670(5) 12349.9277 6867.0425
4388 31.2572 13501(5) 13491.7793 6789.8228
4389 31.2643 14021(5) 14405.9805 6712.6035
4390 31.2714 13827(5) 14327.8359 6635.3838
4391 31.2785 13034(5) 13363.3320 6558.1641
4392 31.2857 12206(4) 12275.3994 6480.9443
4393 31.2928 11792(4) 11605.7656 6403.7251
4394 31.2999 11933(4) 11593.4678 6351.6548
4395 31.3070 12496(4) 12392.4043 6578.0225
4396 31.3141 13354(5) 13413.7754 6804.3896
4397 31.3212 14113(5) 14391.8105 7030.7568
4398 31.3283 14502(5) 14969.2832 7257.1240
4399 31.3355 14263(5) 14871.7832 7483.4912
4400 31.3426 13549(5) 14266.2988 7709.8584
4401 31.3497 12813(5) 13612.3203 7936.2256
4402 31.3568 12610(5) 13155.7031 8162.5928
4403 31.3639 13105(5) 12916.2148 8221.3652
4404 31.3710 14088(5) 13067.4385 8183.8535
4405 31.3781 15214(5) 13594.1094 8146.3423
4406 31.3853 15998(5) 14164.2295 8108.8306
4407 31.3924 16430(5) 14598.2412 8071.3193
4408 31.3995 16695(5) 15150.5195 8033.8076
4409 31.4066 17032(5) 15957.2012 7996.2964
4410 31.4137 17430(5) 16822.3477 7958.7847
4411 31.4208 17717(5) 17319.3906 7921.2734
4412 31.4279 17753(5) 17559.7070 7883.7617
4413 31.4351 17347(5) 17658.2422 7846.2505
4414 31.4422 16295(5) 17152.2910 7808.7388
4415 31.4493 14756(5) 15871.5674 7771.2275
4416 31.4564 13069(5) 14435.8145 7733.7158
4417 31.4635 11738(4) 13404.1865 7696.2046
4418 31.4706 11041(4) 12889.1152 7658.6929
4419 31.4777 10751(4) 12608.1934 7621.1816
4420 31.4849 10602(4) 12326.9902 7583.6699
4421 31.4920 10380(4) 11889.8789 7546.1587
4422 31.4991 10051(4) 11228.8691 7508.6470
4423 31.5062 9646(4) 10406.4043 7471.1357
4424 31.5133 9269(4) 9619.2129 7433.6240
4425 31.5204 8978(4) 8973.4434 7396.1128
4426 31.5275 8715(4) 8512.2480 7358.6011
4427 31.5347 8542(4) 8195.7051 7321.0796
4428 31.5418 8449(4) 8022.5249 7355.3687
4429 31.5489 8378(4) 7939.7803 7396.6729
4430 31.5560 8334(4) 7890.2231 7437.9771
4431 31.5631 8293(4) 7857.1143 7479.2812
4432 31.5702 8292(4) 7847.3115 7520.5850
4433 31.5774 8307(4) 7850.1763 7561.8892
4434 31.5845 8321(4) 7862.2900 7603.1934
4435 31.5916 8332(4) 7881.4277 7644.4976
4436 31.5987 8365(4) 7889.2065 7685.8018
4437 31.6058 8362(4) 7919.5874 7727.1060
4438 31.6129 8343(4) 7954.8408 7768.4102
4439 31.6200 8308(4) 7993.6890 7809.7144
4440 31.6272 8316(4) 8004.9292 7851.0186
4441 31.6343 8318(4) 8040.9727 7892.3228
4442 31.6414 8310(4) 8073.3335 7933.6270
4443 31.6485 8311(4) 8072.0635 7974.9312
4444 31.6556 8386(4) 8115.8359 8016.2354
4445 31.6627 8482(4) 8169.1953 8057.5396
4446 31.6698 8557(4) 8233.3799 8098.8438
4447 31.6770 8615(4) 8308.9570 8140.1479
4448 31.6841 8678(4) 8394.5977 8181.4521
4449 31.6912 8757(4) 8469.5518 8222.7559
4450 31.6983 8790(4) 8535.8037 8264.0605
4451 31.7054 8755(4) 8567.3643 8305.3643
4452 31.7125 8659(4) 8583.7256 8346.6689
4453 31.7196 8530(4) 8591.2021 8387.9727
4454 31.7268 8418(4) 8607.6758 8429.2773
4455 31.7339 8326(4) 8619.3086 8470.5811
4456 31.7410 8260(4) 8635.1885 8511.8857
4457 31.7481 8218(4) 8658.1162 8553.1895
4458 31.7552 8194(4) 8690.7402 8594.4941
4459 31.7623 8224(4) 8742.8496 8635.7979
4460 31.7694 8266(4) 8724.8809 8608.6660
4461 31.7766 8298(4) 8708.9189 8580.8291
4462 31.7837 8338(4) 8689.9668 8552.9932
4463 31.7908 8400(4) 8660.6846 8525.1562
4464 31.7979 8502(4) 8621.8301 8497.3203
4465 31.8050 8678(4) 8580.2227 8469.4834
4466 31.8121 8842(4) 8541.9648 8441.6475
4467 31.8192 8925(4) 8509.1299 8413.8105
4468 31.8264 8890(4) 8481.7607 8385.9746
4469 31.8335 8763(4) 8460.6963 8358.1377
4470 31.8406 8608(4) 8441.9062 8330.3008
4471 31.8477 8461(4) 8427.3555 8302.4648
4472 31.8548 8364(4) 8417.7432 8274.6279
4473 31.8619 8311(4) 8415.4170 8246.7920
4474 31.8690 8302(4) 8429.4072 8218.9551
4475 31.8762 8324(4) 8458.1992 8191.1191
4476 31.8833 8375(4) 8599.4756 8244.7207
4477 31.8904 8489(4) 8794.6650 8305.0352
4478 31.8975 8701(4) 9053.7588 8365.3486
4479 31.9046 9090(4) 9393.7578 8425.6621
4480 31.9117 9669(4) 9828.1279 8485.9766
4481 31.9188 10449(4) 10335.1064 8546.2900
4482 31.9260 11130(4) 10842.8398 8606.6045
4483 31.9331 11608(4) 11217.9688 8666.9180
4484 31.9402 11781(4) 11306.7549 8727.2314
4485 31.9473 11777(4) 11235.0195 8787.5459
4486 31.9544 11796(4) 11215.4395 8847.8594
4487 31.9615 11849(4) 11299.2646 8908.1729
4488 31.9686 11713(4) 11331.8633 8968.4873
4489 31.9758 11282(4) 11142.7734 9028.8008
4490 31.9829 10607(4) 10795.8037 9089.1143
4491 31.9900 10032(4) 10444.7910 9149.4287
4492 31.9971 9620(4) 10166.2393 9209.7422
4493 32.0042 9390(4) 9985.3467 9270.0400
4494 32.0113 9356(4) 9885.8545 9313.3281
4495 32.0184 9389(4) 9785.1465 9227.3145
4496 32.0256 9416(4) 9705.7627 9141.3018
4497 32.0327 9385(4) 9669.8262 9055.2881
4498 32.0398 9375(4) 9651.2412 8969.2744
4499 32.0469 9466(4) 9625.6807 8883.2617
4500 32.0540 9767(4) 9606.4004 8797.2480
4501 32.0611 10261(4) 9628.9111 8711.2344
4502 32.0682 10777(4) 9696.3057 8625.2217
4503 32.0754 11082(4) 9757.0850 8539.2080
4504 32.0825 11011(4) 9714.4023 8453.1943
4505 32.0896 10617(4) 9540.2295 8367.1816
4506 32.0967 10021(4) 9356.6641 8281.1680
4507 32.1038 9504(4) 9247.2012 8195.1543
4508 32.1109 9184(4) 9272.1953 8109.1411
4509 32.1180 9151(4) 9473.5234 8015.2109
4510 32.1252 9239(4) 9859.3760 7853.8638
4511 32.1323 9346(4) 10326.3086 7692.5171
4512 32.1394 9431(4) 10694.2910 7531.1699
4513 32.1465 9419(4) 10626.5107 7369.8232
4514 32.1536 9324(4) 10131.4336 7208.4766
4515 32.1607 9238(4) 9517.1504 7047.1294
4516 32.1678 9256(4) 8977.4102 6885.7822
4517 32.1750 9345(4) 8806.2910 6903.1221
4518 32.1821 9555(4) 9070.0703 7098.5747
4519 32.1892 10071(4) 9627.5684 7294.0273
4520 32.1963 11064(4) 10586.5391 7489.4800
4521 32.2034 12715(4) 12006.2617 7684.9326
4522 32.2105 14725(5) 13861.4277 7880.3853
4523 32.2176 16256(5) 15748.1465 8075.8379
4524 32.2248 16754(5) 16791.8945 8271.2900
4525 32.2319 15983(5) 16411.2656 8466.7432
4526 32.2390 14429(5) 15244.5957 8662.1953
4527 32.2461 13164(5) 14157.8301 8857.6484
4528 32.2532 12681(4) 13645.8984 9053.1006
4529 32.2603 13257(5) 13850.6611 9188.0361
4530 32.2674 14791(5) 14665.1416 9135.4336
4531 32.2746 16840(5) 16043.9766 9082.8037
4532 32.2817 18406(5) 17468.2363 9030.2021
4533 32.2888 18883(5) 18088.2188 8977.6006
4534 32.2959 18125(5) 17683.8496 8924.9980
4535 32.3030 16934(5) 17017.4102 8872.3965
4536 32.3101 16359(5) 16930.4922 8819.7949
4537 32.3173 16829(5) 17740.6602 8767.1924
4538 32.3244 17709(5) 19117.4453 8714.5908
4539 32.3315 18169(5) 20009.0391 8661.9893
4540 32.3386 17851(5) 19507.6289 8609.3867
4541 32.3457 17156(5) 18086.6523 8556.7852
4542 32.3528 16653(5) 16719.6758 8504.1836
4543 32.3599 16470(5) 15858.5117 8451.5811
4544 32.3671 16232(5) 15285.7852 8398.9795
4545 32.3742 15705(5) 14639.9268 8346.3779
4546 32.3813 15147(5) 14011.7578 8293.7754
4547 32.3884 14722(5) 13671.9688 8241.1738
4548 32.3955 14565(5) 13643.5254 8188.5718
4549 32.4026 14505(5) 13666.1240 8135.9697
4550 32.4097 14610(5) 13563.3984 8083.3682
4551 32.4169 14667(5) 13487.3682 8030.7661
4552 32.4240 14468(5) 13532.1328 7978.1641
4553 32.4311 13808(5) 13322.8877 7925.5625
4554 32.4382 12917(4) 12789.2109 7872.9604
4555 32.4453 11978(4) 12166.5527 7820.3584
4556 32.4524 11312(4) 11785.4678 7767.7568
4557 32.4595 11065(4) 11796.5508 7715.1548
4558 32.4667 11229(4) 12221.4570 7741.7466
4559 32.4738 11618(4) 12786.3223 7802.8447
4560 32.4809 12309(4) 13277.7695 7863.9429
4561 32.4880 13136(5) 13819.9844 7925.0410
4562 32.4951 13948(5) 14434.9775 7986.1392
4563 32.5022 14263(5) 14824.8691 8047.2373
4564 32.5093 13883(5) 14458.2891 8108.3354
4565 32.5165 12958(4) 13422.3662 8169.4336
4566 32.5236 11884(4) 12200.1904 8230.5322
4567 32.5307 10929(4) 11155.6807 8291.6299
4568 32.5378 10275(4) 10372.1279 8352.7285
4569 32.5449 9839(4) 9953.6006 8413.8262
4570 32.5520 9612(4) 9769.8643 8474.9248
4571 32.5591 9553(4) 9670.5820 8463.0850
4572 32.5663 9604(4) 9646.1367 8433.8584
4573 32.5734 9642(4) 9632.4102 8404.6328
4574 32.5805 9669(4) 9636.3340 8375.4062
4575 32.5876 9712(4) 9662.7227 8346.1797
4576 32.5947 9902(4) 9790.8369 8316.9541
4577 32.6018 10301(4) 10134.0273 8287.7275
4578 32.6089 11252(4) 10790.9570 8258.5010
4579 32.6161 12607(4) 11852.4170 8229.2744
4580 32.6232 14268(5) 13200.7422 8200.0488
4581 32.6303 15314(5) 14398.9629 8170.8223
4582 32.6374 15291(5) 14752.8887 8141.5957
4583 32.6445 14258(5) 14180.9355 8112.3696
4584 32.6516 12754(4) 13104.5332 8083.1436
4585 32.6587 11247(4) 11869.1553 8053.9170
4586 32.6659 10239(4) 10738.7441 8024.6909
4587 32.6730 9591(4) 9879.4424 7995.4644
4588 32.6801 9224(4) 9289.2412 7966.2383
4589 32.6872 8968(4) 8942.7910 7937.0117
4590 32.6943 8810(4) 8761.8652 7907.7856
4591 32.7014 8695(4) 8686.3506 7878.5591
4592 32.7085 8599(4) 8638.0732 7849.3330
4593 32.7157 8549(4) 8611.7842 7843.0664
4594 32.7228 8502(4) 8549.2402 7851.3022
4595 32.7299 8427(4) 8454.2109 7859.5386
4596 32.7370 8335(4) 8371.1445 7867.7744
4597 32.7441 8301(4) 8316.2920 7876.0107
4598 32.7512 8293(4) 8280.3047 7884.2466
4599 32.7583 8242(4) 8245.5732 7892.4829
4600 32.7655 8222(4) 8206.7969 7900.7188
4601 32.7726 8186(3) 8169.7612 7908.9551
4602 32.7797 8172(3) 8140.4121 7917.1914
4603 32.7868 8146(3) 8125.2402 7925.4272
4604 32.7939 8118(3) 8120.2974 7933.6636
4605 32.8010 8089(3) 8121.2671 7941.8994
4606 32.8081 8092(3) 8127.7246 7949.8794
4607 32.8153 8090(3) 8138.3438 7957.7612
4608 32.8224 8127(3) 8152.0732 7965.6436
4609 32.8295 8174(3) 8173.0811 7973.5254
4610 32.8366 8225(3) 8170.6299 7981.4072
4611 32.8437 8296(3) 8207.8281 7989.2896
4612 32.8508 8347(4) 8231.9248 7997.1714
4613 32.8579 8380(4) 8224.3193 8005.0532
4614 32.8651 8368(4) 8218.2402 8012.9355
4615 32.8722 8314(3) 8228.5576 8020.8174
4616 32.8793 8275(3) 8266.3447 8028.6992
4617 32.8864 8239(3) 8336.4619 8036.5815
4618 32.8935 8201(3) 8427.2227 8044.4634
4619 32.9006 8118(3) 8504.8369 8052.3457
4620 32.9077 8051(3) 8537.7715 8060.2275
4621 32.9149 8001(3) 8536.3047 8068.1094
4622 32.9220 8022(3) 8512.4688 8066.0952
4623 32.9291 8085(3) 8471.3496 8058.9233
4624 32.9362 8184(3) 8407.0566 8051.7510
4625 32.9433 8294(3) 8339.1641 8044.5786
4626 32.9504 8419(4) 8287.9150 8037.4067
4627 32.9576 8553(4) 8262.5469 8030.2344
4628 32.9647 8659(4) 8268.0518 8023.0625
4629 32.9718 8695(4) 8306.4639 8015.8901
4630 32.9789 8648(4) 8373.0479 8008.7183
4631 32.9860 8570(4) 8442.3164 8001.5459
4632 32.9931 8509(4) 8492.6709 7994.3735
4633 33.0002 8434(4) 8482.9277 7987.2017
4634 33.0074 8359(4) 8413.5615 7980.0293
4635 33.0145 8352(4) 8325.3506 7972.8574
4636 33.0216 8365(4) 8253.9238 7965.6851
4637 33.0287 8388(4) 8212.8096 7958.5127
4638 33.0358 8430(4) 8198.2178 7951.3408
4639 33.0429 8430(4) 8197.9229 7944.1685
4640 33.0500 8391(4) 8206.7275 7936.9966
4641 33.0572 8360(4) 8227.8818 7929.8242
4642 33.0643 8344(4) 8266.1221 7922.6523
4643 33.0714 8351(4) 8306.0908 7915.4800
4644 33.0785 8394(4) 8319.5850 7908.3076
4645 33.0856 8439(4) 8294.3906 7901.1357
4646 33.0927 8500(4) 8255.9424 7893.9634
4647 33.0998 8554(4) 8231.1729 7886.7915
4648 33.1070 8576(4) 8219.9521 7879.6191
4649 33.1141 8520(4) 8210.6152 7872.4473
4650 33.1212 8462(4) 8194.8516 7865.2749
4651 33.1283 8382(4) 8179.2681 7858.1025
4652 33.1354 8336(4) 8165.2026 7850.9307
4653 33.1425 8304(4) 8162.8203 7843.7583
4654 33.1496 8310(4) 8189.5176 7836.5864
4655 33.1568 8375(4) 8258.8564 7829.4141
4656 33.1639 8444(4) 8371.7910 7822.2422
4657 33.1710 8525(4) 8529.2471 7815.0698
4658 33.1781 8556(4) 8695.0273 7807.8975
4659 33.1852 8607(4) 8823.3682 7800.7256
4660 33.1923 8646(4) 8860.0723 7793.5532
4661 33.1994 8600(4) 8787.1582 7786.3813
4662 33.2066 8468(4) 8617.9814 7779.2090
4663 33.2137 8285(4) 8440.3594 7772.0371
4664 33.2208 8138(4) 8266.8857 7764.8647
4665 33.2279 8039(4) 8145.3281 7757.6924
4666 33.2350 7989(4) 8074.7070 7750.5205
4667 33.2421 7976(4) 8040.7686 7743.3481
4668 33.2492 7949(4) 8021.0757 7736.1763
4669 33.2564 7914(4) 7994.3418 7729.0039
4670 33.2635 7868(4) 7959.0508 7721.8320
4671 33.2706 7872(4) 7925.1372 7714.6597
4672 33.2777 7890(4) 7899.8081 7707.4873
4673 33.2848 7900(4) 7882.8408 7700.3154
4674 33.2919 7882(4) 7892.7710 7693.1431
4675 33.2990 7909(4) 7896.7373 7685.9712
4676 33.3062 7930(4) 7929.0293 7678.7988
4677 33.3133 7957(4) 7974.5693 7694.0449
4678 33.3204 8030(4) 8038.2148 7711.5249
4679 33.3275 8131(4) 8125.7700 7729.0054
4680 33.3346 8292(4) 8250.6211 7746.4854
4681 33.3417 8476(4) 8434.3389 7763.9653
4682 33.3488 8751(4) 8698.7627 7781.4453
4683 33.3560 9058(4) 9076.6348 7798.9253
4684 33.3631 9373(5) 9510.7529 7816.4058
4685 33.3702 9617(5) 9919.0293 7833.8857
4686 33.3773 9770(5) 10213.0645 7851.3657
4687 33.3844 9966(5) 10388.8984 7868.8457
4688 33.3915 10374(5) 10652.5771 7886.3257
4689 33.3986 11035(5) 11166.0439 7903.8062
4690 33.4058 11734(5) 11903.2832 7921.2861
4691 33.4129 12112(5) 12670.9336 7938.7661
4692 33.4200 11910(5) 12916.0195 7956.2461
4693 33.4271 11250(5) 12429.8672 7973.7266
4694 33.4342 10441(5) 11563.3848 7991.2065
4695 33.4413 9758(5) 10737.4316 8008.6865
4696 33.4484 9325(5) 10149.4785 8026.1665
4697 33.4556 9264(5) 9852.7812 8047.2158
4698 33.4627 9595(5) 9849.6016 8070.3896
4699 33.4698 10311(5) 10139.1045 8093.5640
4700 33.4769 11441(5) 10740.6494 8116.7383
4701 33.4840 12857(6) 11655.6914 8139.9126
4702 33.4911 14131(6) 12767.1152 8163.0864
4703 33.4982 14852(6) 13774.5908 8186.2607
4704 33.5054 14764(6) 14318.0352 8209.4346
4705 33.5125 14056(6) 14269.0781 8232.6094
4706 33.5196 13149(6) 13695.8857 8255.7832
4707 33.5267 12648(6) 13003.0293 8278.9570
4708 33.5338 12917(6) 12620.6543 8302.1318
4709 33.5409 13844(6) 12750.4121 8325.3057
4710 33.5480 15124(6) 13399.5938 8348.4795
4711 33.5552 16312(6) 14384.9727 8371.6543
4712 33.5623 17233(7) 15409.6211 8394.8281
4713 33.5694 17899(7) 16478.0859 8418.0020
4714 33.5765 18640(7) 17675.9141 8441.1768
4715 33.5836 19519(7) 18771.5664 8464.3506
4716 33.5907 20385(7) 19496.0703 8487.5244
4717 33.5978 20751(7) 19884.3633 8510.6992
4718 33.6050 20514(7) 19812.2500 8533.8730
4719 33.6121 19583(7) 19339.7930 8557.0469
4720 33.6192 18278(7) 18595.9414 8580.2217
4721 33.6263 16697(7) 17589.0625 8603.3955
4722 33.6334 15056(6) 16266.8936 8626.5693
4723 33.6405 13443(6) 14784.1221 8649.7441
4724 33.6476 12081(6) 13421.5225 8672.9180
4725 33.6548 11122(5) 12391.4082 8696.0918
4726 33.6619 10636(5) 11779.3584 8719.2666
4727 33.6690 10658(5) 11377.9619 8527.4746
4728 33.6761 11118(6) 11323.4912 8286.5430
4729 33.6832 11759(6) 11590.8105 8045.6113
4730 33.6903 12252(6) 11990.7090 7804.6802
4731 33.6974 12314(6) 12148.0020 7563.7490
4732 33.7046 11909(6) 11889.7441 7322.8174
4733 33.7117 11389(6) 11569.3828 7081.8862
4734 33.7188 11094(6) 11162.8076 6840.9551
4735 33.7259 11243(6) 11090.0273 6761.8560
4736 33.7330 12039(6) 11496.3311 6801.4248
4737 33.7401 13444(6) 12469.9336 6840.9932
4738 33.7472 15148(7) 14024.0332 6880.5620
4739 33.7544 16545(7) 15826.7012 6920.1304
4740 33.7615 17121(7) 17227.9199 6959.6992
4741 33.7686 16575(7) 17602.5859 6999.2676
4742 33.7757 15072(7) 16610.1387 7038.8364
4743 33.7828 13249(6) 14699.9971 7078.4048
4744 33.7899 11591(6) 12756.4355 7117.9736
4745 33.7971 10427(6) 11217.7197 7157.5420
4746 33.8042 9707(5) 10152.9473 7197.1104
4747 33.8113 9354(5) 9547.9834 7236.6792
4748 33.8184 9191(5) 9226.0830 7276.2476
4749 33.8255 9111(5) 9115.8281 7315.8164
4750 33.8326 9152(5) 9103.1641 7342.7959
4751 33.8397 9282(5) 9190.7139 7366.1499
4752 33.8469 9565(5) 9453.0859 7389.5039
4753 33.8540 9938(6) 9755.0059 7412.8584
4754 33.8611 10543(6) 10238.6768 7436.2124
4755 33.8682 11623(6) 11060.0205 7459.5664
4756 33.8753 13692(7) 12517.9199 7482.9204
4757 33.8824 17498(8) 15021.8691 7506.2744
4758 33.8895 23285(9) 18947.6016 7529.6289
4759 33.8967 29773(10) 24309.0664 7552.9829
4760 33.9038 34328(11) 30178.7344 7576.3369
4761 33.9109 34553(11) 33810.1875 7599.6909
4762 33.9180 30555(10) 32616.1367 7623.0449
4763 33.9251 24499(9) 27801.6172 7646.3994
4764 33.9322 18829(8) 22288.4570 7669.7534
4765 33.9393 14846(7) 17705.7930 7693.1074
4766 33.9465 12492(7) 14490.0156 7716.4614
4767 33.9536 11272(6) 12464.2598 7739.8154
4768 33.9607 10616(6) 11302.4346 7763.1699
4769 33.9678 10307(6) 10627.2070 7786.5239
4770 33.9749 10209(6) 10245.4014 7809.8779
4771 33.9820 10199(6) 10054.4736 7826.1128
4772 33.9891 10207(6) 9974.2480 7816.2744
4773 33.9963 10310(6) 10036.7129 7806.4355
4774 34.0034 10599(6) 10272.6016 7796.5972
4775 34.0105 11273(6) 10751.9473 7786.7583
4776 34.0176 12572(7) 11632.7080 7776.9194
4777 34.0247 14755(7) 13136.7500 7767.0811
4778 34.0318 17469(8) 15392.5439 7757.2422
4779 34.0389 19998(9) 18162.4199 7747.4038
4780 34.0461 21187(9) 20446.3281 7737.5649
4781 34.0532 20510(9) 20734.0664 7727.7261
4782 34.0603 18287(8) 18847.2695 7717.8877
4783 34.0674 15446(8) 16126.4766 7708.0488
4784 34.0745 13006(7) 13635.8047 7698.2104
4785 34.0816 11332(7) 11758.8516 7688.3716
4786 34.0887 10278(6) 10501.3379 7678.5327
4787 34.0959 9616(6) 9707.3691 7668.6943
4788 34.1030 9177(6) 9215.9863 7658.8555
4789 34.1101 8905(6) 8723.7812 7649.0166
4790 34.1172 8711(6) 8516.0488 7639.1782
4791 34.1243 8539(6) 8368.7666 7629.3394
4792 34.1314 8377(6) 8261.4062 7619.5010
4793 34.1385 8288(6) 8186.7588 7609.6621
4794 34.1457 8206(6) 8141.5889 7599.8232
4795 34.1528 8161(6) 8135.2275 7602.2324
4796 34.1599 8134(6) 8154.4658 7605.0771
4797 34.1670 8149(6) 8194.3086 7607.9214
4798 34.1741 8166(6) 8230.9131 7610.7656
4799 34.1812 8092(6) 8231.5879 7613.6099
4800 34.1883 7988(6) 8175.7070 7616.4541
4801 34.1955 7881(6) 8104.5010 7619.2988
4802 34.2026 7830(6) 8043.4688 7622.1431
4803 34.2097 7867(6) 7997.9072 7624.9873
4804 34.2168 7942(6) 7966.2676 7627.8315
4805 34.2239 8037(6) 7937.7124 7630.6758
4806 34.2310 8041(6) 7911.9609 7633.5205
4807 34.2381 7986(6) 7895.6177 7636.3647
4808 34.2453 7906(6) 7893.2505 7639.2090
4809 34.2524 7922(6) 7834.1235 7642.0532
4810 34.2595 7951(6) 7923.4492 7644.8975
4811 34.2666 8004(6) 8016.6929 7647.7422
4812 34.2737 8015(6) 8153.6719 7650.5864
4813 34.2808 8049(6) 8325.0059 7653.4307
4814 34.2879 8074(6) 8495.8799 7656.2749
4815 34.2951 8114(6) 8630.5381 7659.1191
4816 34.3022 8202(6) 8702.4219 7661.9639
4817 34.3093 8300(6) 8689.2070 7664.8081
4818 34.3164 8364(6) 8614.2441 7667.6523
4819 34.3235 8322(6) 8519.3936 7670.4966
4820 34.3306 8348(6) 8424.8066 7673.3408
4821 34.3377 8461(6) 8403.2832 7725.8755
4822 34.3449 8761(7) 8462.0498 7818.3447
4823 34.3520 9218(7) 8579.5850 7910.8135
4824 34.3591 9846(7) 8844.6680 8003.2827
4825 34.3662 10494(7) 9129.2744 8095.7520
4826 34.3733 10891(7) 9457.8652 8188.2207
4827 34.3804 10798(7) 9720.1143 8280.6895
4828 34.3875 10327(7) 9830.8613 8373.1592
4829 34.3947 9715(7) 9803.2900 8465.6279
4830 34.4018 9265(7) 9772.8584 8558.0967
4831 34.4089 9048(7) 9806.4199 8613.4531
4832 34.4160 9152(7) 9789.6895 8515.7686
4833 34.4231 9568(7) 9965.5537 8418.0840
4834 34.4302 10444(7) 10409.4453 8320.3994
4835 34.4373 11634(8) 11174.1445 8222.7148
4836 34.4445 12727(8) 12213.6387 8125.0298
4837 34.4516 13281(8) 13304.6680 8027.3452
4838 34.4587 12996(8) 13759.4922 7929.6602
4839 34.4658 12125(8) 13237.4922 7831.9756
4840 34.4729 10973(8) 12139.9336 7734.2910
4841 34.4800 10092(7) 11029.7295 7636.6064
4842 34.4871 9587(7) 10171.8887 7538.9219
4843 34.4943 9487(7) 9661.0762 7441.2373
4844 34.5014 9513(7) 9392.7324 7352.7080
4845 34.5085 9713(7) 9437.1367 7368.1069
4846 34.5156 10126(8) 9676.1650 7383.5059
4847 34.5227 11035(8) 10194.8672 7398.9048
4848 34.5298 12586(9) 11151.7422 7414.3037
4849 34.5369 14785(9) 12698.6992 7429.7026
4850 34.5441 17173(10) 14866.4404 7445.1016
4851 34.5512 18915(11) 17324.6895 7460.5005
4852 34.5583 19399(11) 19093.5293 7475.8994
4853 34.5654 18662(11) 19238.6875 7491.2983
4854 34.5725 17407(10) 18161.8438 7506.6973
4855 34.5796 16246(10) 16942.2090 7522.0962
4856 34.5868 15363(10) 16026.4414 7537.4951
4857 34.5939 14653(10) 15443.3809 7552.8940
4858 34.6010 14008(9) 15156.4961 7568.2930
4859 34.6081 13352(9) 14888.8008 7583.6919
4860 34.6152 13067(9) 14407.0742 7599.0908
4861 34.6223 13386(9) 13961.5293 7614.4893
4862 34.6294 14615(10) 14014.1621 7629.8882
4863 34.6366 16086(10) 14724.0146 7645.2871
4864 34.6437 17135(11) 15882.4062 7660.6860
4865 34.6508 17078(11) 16832.0469 7676.0850
4866 34.6579 16195(11) 16710.8125 7691.4839
4867 34.6650 15129(10) 15791.2539 7706.8828
4868 34.6721 14564(10) 14923.1855 7722.2817
4869 34.6792 14481(10) 14586.7090 7737.6807
4870 34.6864 14508(10) 14714.9570 7753.0796
4871 34.6935 13983(10) 14746.8184 7768.4785
4872 34.7006 13004(10) 14141.8418 7783.8774
4873 34.7077 11831(9) 13070.3545 7799.2764
4874 34.7148 10929(9) 12020.3320 7814.6753
4875 34.7219 10521(9) 11276.9004 7830.0742
4876 34.7290 10685(9) 10931.5811 7838.9644
4877 34.7362 11314(9) 10973.1406 7817.0132
4878 34.7433 12178(10) 11394.1133 7795.0620
4879 34.7504 12989(10) 12074.6387 7773.1108
4880 34.7575 13434(10) 12644.3564 7751.1602
4881 34.7646 13337(10) 12870.6270 7729.2090
4882 34.7717 12885(10) 12726.7627 7707.2578
4883 34.7788 12671(10) 12585.1543 7685.3066
4884 34.7860 12934(10) 12613.4092 7663.3555
4885 34.7931 13560(11) 12836.4355 7641.4043
4886 34.8002 14202(11) 13263.4160 7619.4536
4887 34.8073 14816(11) 13798.4844 7597.5024
4888 34.8144 15520(12) 14270.8701 7575.5513
4889 34.8215 16643(12) 14763.7920 7553.6001
4890 34.8286 18261(13) 15725.4473 7531.6489
4891 34.8358 19888(13) 17288.8359 7509.6978
4892 34.8429 20564(14) 18888.4648 7487.7471
4893 34.8500 19759(13) 19440.2988 7465.7959
4894 34.8571 17666(13) 18499.8516 7443.8447
4895 34.8642 14961(12) 16371.6172 7421.8936
4896 34.8713 12562(11) 13973.4072 7399.9424
4897 34.8784 10776(10) 11951.7617 7377.9912
4898 34.8856 9631(10) 10495.6465 7356.0405
4899 34.8927 8925(9) 9513.9277 7334.0894
4900 34.8998 8538(9) 8936.6523 7312.1382
4901 34.9069 8382(9) 8591.4805 7290.1870
4902 34.9140 8268(9) 8377.0850 7268.2358
4903 34.9211 8106(9) 8221.0781 7246.2847
4904 34.9282 7911(9) 8078.7002 7224.3340
4905 34.9354 7759(9) 7949.3809 7202.3828
4906 34.9425 7714(9) 7866.0220 7207.6753
4907 34.9496 7751(9) 7817.6851 7225.5122
4908 34.9567 7838(9) 7750.1040 7243.3496
4909 34.9638 7878(9) 7716.4429 7261.1865
4910 34.9709 7883(10) 7699.8989 7279.0239
4911 34.9780 7892(10) 7703.6445 7296.8608
4912 34.9852 7979(10) 7718.0532 7314.6978
4913 34.9923 8050(10) 7753.2998 7332.5352
4914 34.9994 8029(10) 7774.6421 7350.3721
4915 35.0065 7921(10) 7757.1709 7368.2090
4916 35.0136 7892(10) 7770.0571 7386.0464
4917 35.0207 7953(10) 7810.9351 7403.8833
4918 35.0278 8097(10) 7895.3423 7421.7207
4919 35.0350 8162(10) 8030.0503 7439.5576
4920 35.0421 8210(11) 8164.8374 7457.3945
4921 35.0492 8193(11) 8303.5098 7475.2319
4922 35.0563 8132(11) 8395.8066 7493.0688
4923 35.0634 8000(11) 8347.6572 7510.9058
4924 35.0705 7869(11) 8215.5898 7528.7432
4925 35.0776 7827(11) 8076.6738 7546.5801
4926 35.0848 7847(11) 7976.3828 7564.4175
4927 35.0919 7855(11) 7930.2461 7582.2544
4928 35.0990 7802(11) 7939.5522 7600.0913
4929 35.1061 7916(11) 7976.0981 7591.0166
4930 35.1132 8132(12) 8061.9702 7577.4839
4931 35.1203 8327(12) 8193.5098 7563.9517
4932 35.1274 8541(12) 8349.8848 7550.4194
4933 35.1346 8711(12) 8484.1631 7536.8872
4934 35.1417 8746(12) 8544.2666 7523.3545
4935 35.1488 8693(13) 8498.6455 7509.8223
4936 35.1559 8532(13) 8371.5957 7496.2900
4937 35.1630 8354(13) 8248.2412 7482.7578
4938 35.1701 8149(13) 8171.8022 7469.2251
4939 35.1772 8053(13) 8141.5469 7455.6929
4940 35.1844 7925(13) 8125.2388 7442.1606
4941 35.1915 7761(13) 8063.1221 7428.6279
4942 35.1986 7533(13) 7946.3062 7415.0957
4943 35.2057 7390(13) 7811.6621 7401.5562
4944 35.2128 7269(13) 7698.7485 7387.9175
4945 35.2199 7375(13) 7586.1196 7341.2471
4946 35.2271 7439(13) 7505.1616 7294.5771
4947 35.2342 7475(14) 7451.3906 7247.9072
4948 35.2413 7352(14) 7416.3501 7201.2368
4949 35.2484 7335(14) 7389.8179 7154.5669
4950 35.2555 7368(14) 7369.7637 7107.8970
4951 35.2626 7371(15) 7389.3379 7061.2271
4952 35.2697 7344(15) 7332.7251 7014.5566
4953 35.2769 7475(15) 7266.0640 6967.8867
4954 35.2840 7578(16) 7206.3096 6921.2168
4955 35.2911 7619(16) 7160.3018 6874.5469
4956 35.2982 7519(16) 7129.7144 6827.8765
4957 35.3053 7564(17) 7120.6904 6781.2065
4958 35.3124 7589(17) 7146.1348 6734.5366
4959 35.3195 7682(18) 7220.2939 6687.8667
4960 35.3267 7535(18) 7345.5049 6641.1963
4961 35.3338 7484(18) 7509.8682 6594.5264
4962 35.3409 7440(19) 7644.8350 6547.8564
4963 35.3480 7601(20) 7684.8013 6501.1865
4964 35.3551 7681(20) 7589.9956 6454.5161
4965 35.3622 7684(21) 7460.3672 6407.8462
4966 35.3693 7691(21) 7359.9336 6361.1763
4967 35.3765 7728(21) 7317.7334 6314.5059
4968 35.3836 7681(22) 7331.6406 6267.8359
4969 35.3907 7677(22) 7443.9531 6221.1660
4970 35.3978 7695(23) 7498.5337 6174.4961
4971 35.4049 7906(23) 7581.4629 6127.8262
4972 35.4120 8288(25) 7794.5635 6081.1558
4973 35.4191 8907(26) 8255.8037 6034.4858
4974 35.4263 9678(28) 9064.4941 5987.8159
4975 35.4334 10468(30) 10270.5127 5941.1455
4976 35.4405 11238(32) 11797.0723 5894.4756
4977 35.4476 11609(33) 13231.9482 5847.8057
4978 35.4547 11163(33) 13721.8467 5801.1357
4979 35.4618 10065(33) 12859.4482 5754.4653
4980 35.4689 8783(32) 11221.6416 5707.7954
4981 35.4761 8156(31) 9647.7871 5661.1255
4982 35.4832 7860(32) 8463.4434 5614.4551
4983 35.4903 7688(33) 7702.8604 5567.7852
4984 35.4974 7748(35) 7292.4873 5521.1152
4985 35.5045 7720(37) 7257.5898 5588.2559
4986 35.5116 7980(39) 7446.2588 5676.2661
4987 35.5187 8035(42) 7816.5605 5764.2769
4988 35.5259 8299(46) 8362.6113 5852.2876
4989 35.5330 8540(51) 9033.0957 5940.2979
4990 35.5401 9114(57) 9668.8506 6028.3086
4991 35.5472 9905(69) 10147.5371 6116.3188
4992 35.5543 10744(82) 10589.8965 6204.3296
4993 35.5614 11380(115) 11398.6455 6292.3398
4994 35.5685 11805(170) 12744.0664 6292.3398
_pd_proc_number_of_points        4994

loop_
_refln_index_h
_refln_index_k
_refln_index_l
_refln_mult
_pd_refln_phase_id
_refln_observed_status
_refln_F_squared_meas
_refln_F_squared_calc
_refln_phase_calc
_refln_d_spacing
1 0 0 4 1 o 199.5700 197.0222 180.15 13.42469
1 0 1 8 1 o 26.6778 26.0176 90.31 9.53015
1 1 0 4 1 o 193.6825 210.7151 180.08 9.49269
-1 0 1 2 2 o 7643.0923 7891.9521 181.94 7.04715
1 0 1 2 2 o 29136.7656 26311.5801 182.00 7.02633
0 0 2 2 1 o 30759.5312 31471.6211 181.77 6.76564
2 0 0 4 1 o 30826.8535 31171.0430 1.88 6.71235
2 0 0 2 2 o 4546.1099 4603.9141 2.12 6.69289
1 1 0 4 2 o 7521.5703 7193.1392 1.98 6.51267
1 0 2 8 1 o 29937.7266 30135.6562 1.87 6.04175
2 0 1 8 1 o 29617.0078 29744.2227 271.90 6.01315
2 1 0 8 1 o 27614.3320 27857.9043 1.97 6.00371
0 1 1 4 2 o 10592.7422 10358.7568 181.78 5.53761
1 1 2 8 1 o 26824.8848 26947.6094 353.17 5.50950
2 1 1 16 1 o 29532.0117 29539.9512 101.52 5.48779
-1 1 1 4 2 o 13608.8525 12831.9219 181.96 5.12103
1 1 1 4 2 o 107.5771 93.7668 2.47 5.11302
2 1 0 4 2 o 13234.3223 13356.8125 182.01 4.98014
2 0 2 8 1 o 68.3607 50.9147 179.99 4.76507
2 2 0 4 1 o 882.8211 906.4449 0.12 4.74635
2 1 2 16 1 o 271.0717 296.7070 245.48 4.49058
3 0 0 4 1 o 19.4518 9.1719 0.38 4.47490
1 0 3 8 1 o 44.5714 26.9836 90.83 4.27556
-2 1 1 4 2 o 69.0106 46.5011 180.28 4.27121
2 1 1 4 2 o 5799.7480 5688.3604 182.08 4.26193
3 0 1 8 1 o 41.0627 72.3055 269.31 4.24860
3 1 0 8 1 o 10.7322 10.7322 0.30 4.24526
0 0 2 2 2 o 14249.6689 13173.7070 1.77 4.13594
3 1 1 16 1 o 46.9983 74.9001 337.20 4.05059
-3 0 1 2 2 o 15505.5918 14621.5752 1.67 3.93248
3 0 1 2 2 o 8428.3555 7794.9771 181.62 3.92163
2 2 2 8 1 o 103428.9609 102002.9375 307.13 3.88555
3 1 0 4 2 o 2.7077 2.8639 350.30 3.82850
2 0 3 8 1 o 16389.7461 16456.3516 92.46 3.74373
3 0 2 8 1 o 15623.1543 15461.4756 2.57 3.73236
0 2 0 2 2 o 9984.3926 9986.6279 181.32 3.72723
3 2 0 8 1 o 18193.8438 18489.6641 2.33 3.72334
0 1 2 4 2 o 1232.2462 1352.6332 4.17 3.61658
2 1 3 16 1 o 15695.0625 16238.6562 271.09 3.60613
3 1 2 16 1 o 16570.0996 16414.4922 10.20 3.59597
1 2 0 4 2 o 4403.9795 4313.6021 182.38 3.59063
3 2 1 16 1 o 13137.6455 12798.7002 255.59 3.58991
-2 0 2 2 2 o 4282.9033 4326.6265 182.14 3.52357
2 0 2 2 2 o 13184.1318 13147.0674 2.61 3.51317
-1 1 2 4 2 o 176.2914 193.3649 1.33 3.49394
1 1 2 4 2 o 8717.2832 8804.3965 1.97 3.48885
-3 1 1 4 2 o 3839.9666 3717.5283 182.91 3.47818
3 1 1 4 2 o 4183.9463 4139.0034 3.06 3.47066
0 2 1 4 2 o 2892.9727 3059.5039 182.30 3.39819
0 0 4 2 1 o 95495.7344 94490.2891 1.77 3.38282
4 0 0 4 1 o 95187.9062 94315.1797 1.77 3.35617
4 0 0 2 2 o 6533.2979 6505.1045 182.32 3.34644
-1 2 1 4 2 o 423.8113 366.7275 2.39 3.29478
1 2 1 4 2 o 1922.5474 1631.9376 2.13 3.29265
1 0 4 8 1 o 1372.2463 1292.5741 0.14 3.28028
3 2 2 16 1 o 765.5720 750.7200 262.73 3.26199
4 0 1 8 1 o 206.6741 228.4183 90.16 3.25747
2 2 0 4 2 o 644.7711 709.1638 181.46 3.25633
4 1 0 8 1 o 638.1289 737.9473 0.19 3.25597
1 1 4 8 1 o 839.1401 797.1731 19.04 3.18653
-2 1 2 4 2 o 6032.7393 5755.0806 2.79 3.18562
2 1 2 4 2 o 54.1972 47.5134 185.90 3.17793
3 0 3 8 1 o 28.7358 25.4395 91.04 3.17672
4 1 1 16 1 o 1243.5736 1204.1274 205.07 3.16561
3 3 0 4 1 o 164.4683 152.3807 180.36 3.16423
3 1 3 16 1 o 282.6770 356.8173 24.95 3.09135
4 1 0 4 2 o 1827.8651 2347.6409 183.84 3.05293
-2 2 1 4 2 o 10719.1865 10181.9141 182.88 3.03167
2 2 1 4 2 o 8522.6719 8262.6914 2.03 3.02835
2 0 4 8 1 o 28996.2480 28826.7305 1.88 3.02087
4 0 2 8 1 o 43507.2891 42922.9180 181.65 3.00657
4 2 0 8 1 o 28311.1934 28180.1387 1.89 3.00185
2 1 4 16 1 o 10401.0039 10413.2344 27.13 2.94718
4 1 2 16 1 o 17498.2383 17188.7969 348.96 2.93390
4 2 1 16 1 o 10713.9912 10849.9922 96.90 2.93060
3 2 3 16 1 o 32339.8398 31390.2266 87.36 2.87138
-4 1 1 4 2 o 6232.8130 6167.4121 2.21 2.86690
3 3 2 8 1 o 35488.6719 35477.9219 347.52 2.86625
4 1 1 4 2 o 3.7757 3.9077 17.06 2.86128
3 2 0 4 2 o 39794.1289 41252.8008 181.48 2.86051
-3 1 2 4 2 o 43038.8672 45556.4688 180.89 2.81355
3 1 2 4 2 o 36123.8242 40366.0234 0.84 2.80560
0 2 2 4 2 o 14985.1338 12074.4102 180.65 2.76880
2 2 4 8 1 o 9256.4268 7715.9653 270.33 2.75475
4 2 2 16 1 o 6337.0156 6227.3481 284.81 2.74389
-1 2 2 4 2 o 7173.4512 8147.2817 3.19 2.71260
1 2 2 4 2 o 1012.8898 1075.0449 3.11 2.71022
-3 2 1 4 2 o 33501.8125 35355.0469 180.52 2.70520
-1 0 3 2 2 o 20.9062 22.8248 19.54 2.70236
3 2 1 4 2 o 29011.5273 32137.3887 0.45 2.70166
1 0 3 2 2 o 7740.9478 9551.5322 182.21 2.69883
3 0 4 8 1 o 252.6842 330.8144 180.10 2.69852
4 0 3 8 1 o 58.9236 153.2814 90.21 2.69255
4 3 0 8 1 o 353.5445 246.9780 180.20 2.68494
5 0 0 4 1 o 10890.9980 7608.1987 0.14 2.68494
1 0 5 8 1 o 3.1064 3.1064 268.87 2.65289
3 1 4 16 1 o 7625.9106 7829.2637 253.62 2.64560
4 1 3 16 1 o 7550.5352 7458.3994 157.93 2.63998
4 3 1 16 1 o 4887.4722 4365.9849 33.84 2.63359
5 0 1 8 1 o 454.7304 406.2112 89.91 2.63359
5 1 0 8 1 o 550.5778 487.8133 0.30 2.63280
-4 0 2 2 2 o 10666.3223 10666.3223 182.97 2.60575
4 0 2 2 2 o 2690.7742 2690.7742 1.86 2.59733
0 1 3 4 2 o 15657.4121 12552.4697 180.44 2.58606
5 1 1 16 1 o 471.9742 299.0706 152.03 2.58433
-2 2 2 4 2 o 19.0253 7.2177 168.12 2.56051
2 2 2 4 2 o 133.9611 97.4902 353.57 2.55651
-5 0 1 2 2 o 9578.4092 16212.9619 2.42 2.54955
5 0 1 2 2 o 2303.1843 2303.1843 4.03 2.54461
-1 1 3 4 2 o 5929.1289 5929.1289 182.89 2.54058
1 1 3 4 2 o 637.9256 637.9256 186.37 2.53764
5 1 0 4 2 o 12001.8428 8523.3418 181.95 2.51959
2 0 5 8 1 o 8161.3013 7536.3110 273.59 2.50994
3 2 4 16 1 o 23520.9180 22647.9082 2.87 2.50376
4 2 3 16 1 o 23028.8809 22701.4688 276.77 2.49899
4 3 2 16 1 o 21890.0820 21951.5625 359.99 2.49560
5 0 2 8 1 o 20343.2207 20400.3555 2.26 2.49560
5 2 0 8 1 o 1861.5540 1906.4589 6.85 2.49290
4 2 0 4 2 o 33.9588 36.1898 7.18 2.49007
2 1 5 16 1 o 6279.7505 6455.3418 82.23 2.46719
-4 1 2 4 2 o 2621.7810 2368.6819 180.48 2.45980
5 1 2 16 1 o 3924.0061 3780.7812 356.50 2.45357
4 1 2 4 2 o 6173.2021 6003.6431 182.92 2.45271
5 2 1 16 1 o 9962.2314 10003.7090 258.03 2.45164
1 3 0 4 2 o 11246.8066 11244.2188 182.37 2.44308
-2 1 3 4 2 o 5151.9683 5125.8359 2.17 2.41477
-5 1 1 4 2 o 2585.0679 2505.0789 0.87 2.41236
2 1 3 4 2 o 4728.0161 4556.7075 182.68 2.40974
5 1 1 4 2 o 7662.9839 7378.6328 2.18 2.40817
-4 2 1 4 2 o 1967.2246 1930.1923 182.85 2.38600
4 2 1 4 2 o 6337.6167 6283.9453 3.51 2.38276
4 0 4 8 1 o 913966.2500 908278.3750 0.90 2.38254
0 3 1 4 2 o 65384.8320 65209.2695 1.16 2.37977
4 4 0 4 1 o 891899.6250 894160.5000 0.91 2.37317
-3 2 2 4 2 o 7895.9443 7449.6855 1.79 2.35498
3 2 2 4 2 o 11789.3066 11859.9395 181.88 2.35031
-3 0 3 2 2 o 85754.7500 88473.1484 1.24 2.34905
4 1 4 16 1 o 1974.0907 2043.1389 272.70 2.34588
-1 3 1 4 2 o 150.4613 151.4895 186.88 2.34341
1 3 1 4 2 o 327.0482 326.6337 179.62 2.34265
3 0 3 2 2 o 95035.1562 94379.9609 181.18 2.34211
5 2 2 16 1 o 475.5782 431.8062 120.31 2.33916
2 3 0 4 2 o 408.2287 408.2287 184.55 2.32946
3 0 5 8 1 o 1210.4286 829.9432 270.23 2.31571
3 3 4 8 1 o 983.8966 971.5901 332.14 2.31086
4 3 3 16 1 o 828.7678 906.2050 356.24 2.30711
5 0 3 8 1 o 1890.0396 2066.6384 270.39 2.30711
5 3 0 8 1 o 100.2085 72.6263 180.10 2.30232
3 1 5 16 1 o 189.9940 148.7224 205.94 2.28201
5 1 3 16 1 o 148.3267 255.0157 340.90 2.27378
5 3 1 16 1 o 197.3441 271.6662 159.96 2.26970
0 0 6 2 1 o 35100.5000 34825.2266 181.91 2.25521
4 2 4 16 1 o 35171.7305 34284.7266 353.37 2.24529
-2 3 1 4 2 o 0.0433 0.0420 16.78 2.24292
2 3 1 4 2 o 12242.3223 11835.4453 2.18 2.24157
-3 1 3 4 2 o 6640.8022 6414.4956 180.66 2.24044
4 4 2 8 1 o 36780.2500 35577.1641 171.47 2.23940
6 0 0 4 1 o 15143.3379 14665.7656 2.46 2.23745
3 1 3 4 2 o 8467.3721 8163.3550 1.06 2.23442
6 0 0 2 2 o 160056.2031 153767.4062 180.99 2.23096
1 0 6 8 1 o 9879.6016 11096.9824 3.01 2.22405
0 2 3 4 2 o 24961.7520 28031.7207 181.73 2.21667
6 0 1 8 1 o 5341.8320 4779.3125 274.39 2.20747
6 1 0 8 1 o 4701.2651 4077.3921 4.62 2.20701
1 1 6 8 1 o 2282.4734 2469.6145 351.75 2.19414
3 2 5 16 1 o 15307.8555 15789.1240 281.01 2.18910
-1 2 3 4 2 o 669.4159 683.6252 359.71 2.18783
1 2 3 4 2 o 1002.0726 1002.3469 1.88 2.18595
5 2 3 16 1 o 17192.9062 17141.7812 78.91 2.18183
5 3 2 16 1 o 13493.0166 13688.3330 3.88 2.17957
6 1 1 16 1 o 4930.6177 5053.7100 116.68 2.17822
5 2 0 4 2 o 504.9670 494.9234 184.21 2.17439
3 3 0 4 2 o 88.0681 72.8367 2.94 2.17089
-5 1 2 4 2 o 2396.6091 4153.2310 182.51 2.15474
5 1 2 4 2 o 184.6780 681.8102 181.96 2.14879
2 0 6 8 1 o 398.1064 227.0715 180.23 2.13778
6 1 0 4 2 o 144.5531 84.0184 4.69 2.13730
-4 2 2 4 2 o 1057.3436 721.6611 2.89 2.13560
4 2 2 4 2 o 578.8586 532.4572 181.42 2.13096
0 3 2 4 2 o 29567.3086 28012.7930 0.89 2.12998
6 0 2 8 1 o 26.3460 44.4487 180.30 2.12430
6 2 0 8 1 o 152.4403 152.4403 0.07 2.12263
2 1 6 16 1 o 57.6683 57.6683 155.97 2.11118
4 0 5 8 1 o 391.3643 412.4135 270.16 2.10669
-2 2 3 4 2 o 2107.4932 2155.3870 183.59 2.10594
-5 2 1 4 2 o 483.4584 458.7675 183.52 2.10434
-1 3 2 4 2 o 11.9259 11.2185 187.43 2.10407
4 3 4 16 1 o 46.4506 42.5651 48.82 2.10303
5 0 4 8 1 o 43.9947 40.3146 359.95 2.10303
1 3 2 4 2 o 16927.8320 15542.4707 182.22 2.10296
2 2 3 4 2 o 457.0963 418.0629 183.61 2.10260
5 2 1 4 2 o 19.9551 18.1915 189.68 2.10156
-3 3 1 4 2 o 12377.5820 11330.2080 181.26 2.10061
3 3 1 4 2 o 15211.5928 14013.6250 1.25 2.09895
6 1 2 16 1 o 248.7950 228.0661 267.42 2.09819
6 2 1 16 1 o 496.4118 445.8001 3.64 2.09699
5 4 0 8 1 o 124.2011 110.4248 359.96 2.09658
4 1 5 16 1 o 1386.2021 1311.4796 133.65 2.08122
5 1 4 16 1 o 5782.1797 6717.1074 98.98 2.07769
5 4 1 16 1 o 2128.2446 2128.4348 31.16 2.07186
-6 1 1 4 2 o 4074.2246 4013.1257 2.41 2.07093
0 0 4 2 2 o 34508.6484 31282.8320 180.80 2.06797
6 1 1 4 2 o 8284.3838 7429.5986 2.14 2.06775
5 3 3 16 1 o 255.9174 323.1064 36.05 2.05062
-4 1 3 4 2 o 3489.2637 4297.3462 2.56 2.04934
4 1 3 4 2 o 1694.9061 1707.0603 183.05 2.04319
2 2 6 8 1 o 65771.2891 63236.0352 45.35 2.03697
-2 3 2 4 2 o 3758.0920 3621.5220 1.80 2.03067
2 3 2 4 2 o 826.3665 816.2711 181.07 2.02867
6 2 2 16 1 o 63546.0586 63109.3906 52.95 2.02529
3 0 6 8 1 o 24178.4590 24726.6641 2.06 2.01392
4 2 5 16 1 o 17198.5195 17202.7402 98.38 2.01002
5 2 4 16 1 o 14104.7529 13988.3320 348.50 2.00684
6 0 3 8 1 o 21255.6426 21250.3730 92.30 2.00438
5 4 2 16 1 o 15796.0713 15776.0371 5.76 2.00263
6 3 0 8 1 o 21401.4590 21334.7461 2.31 2.00124
4 3 0 4 2 o 1036.8492 1106.1331 182.75 1.99499
0 1 4 4 2 o 10977.7178 11148.3232 2.10 1.99271
3 1 6 16 1 o 28378.2188 28279.4336 15.59 1.99163
-3 2 3 4 2 o 16325.1006 16371.7412 180.99 1.98730
3 2 3 4 2 o 15017.3418 14801.9697 1.02 1.98309
6 1 3 16 1 o 30465.5645 29822.4609 273.22 1.98241
6 3 1 16 1 o 30936.0820 30257.5098 99.66 1.97970
-2 0 4 2 2 o 21181.0508 21139.5723 182.18 1.97765
2 0 4 2 2 o 11120.1074 11950.0332 2.18 1.97397
-1 1 4 4 2 o 2824.8154 3100.5759 182.48 1.97191
1 1 4 4 2 o 82.5904 89.8301 5.07 1.97008
-6 0 2 2 2 o 4659.6841 4994.3599 181.98 1.96624
6 0 2 2 2 o 9497.2314 9339.9795 182.44 1.96081
4 4 4 8 1 o 101787.1719 101417.7969 7.80 1.94277
-4 3 1 4 2 o 9297.2432 9480.5879 182.64 1.94026
4 3 1 4 2 o 776.8412 828.2769 181.86 1.93851
3 2 6 16 1 o 706.2673 624.9018 127.72 1.92896
-5 2 2 4 2 o 4992.6011 4366.9644 182.37 1.92675
-5 0 3 2 2 o 11420.8828 9994.5938 1.77 1.92392
-3 3 2 4 2 o 16039.5195 14136.3672 2.17 1.92347
5 2 2 4 2 o 8684.7158 7816.2134 183.07 1.92249
3 3 2 4 2 o 14779.0361 13889.6025 181.94 1.92092
6 2 3 16 1 o 709.8188 674.9838 157.56 1.92058
6 3 2 16 1 o 360.9144 342.5798 168.44 1.91904
7 0 0 4 1 o 2135.1992 1955.8275 180.14 1.91781
5 0 3 2 2 o 411.5887 376.4424 358.13 1.91757
6 2 0 4 2 o 4334.0654 4209.2593 1.84 1.91425
1 0 7 8 1 o 3378.5627 3427.0166 270.32 1.91331
-2 1 4 4 2 o 261.7647 255.4869 2.77 1.91153
2 1 4 4 2 o 6211.3047 6539.0073 2.18 1.90820
4 3 5 16 1 o 1980.0917 2632.4434 356.32 1.90603
5 0 5 8 1 o 4.3243 5.7489 270.03 1.90603
5 3 4 16 1 o 39.3759 49.4650 89.57 1.90332
5 4 3 16 1 o 493.2670 550.8183 296.27 1.90123
-6 1 2 4 2 o 2326.9194 2622.4702 183.41 1.90122
7 0 1 8 1 o 2498.3848 2508.8701 270.36 1.89884
5 5 0 4 1 o 76.6925 75.9493 179.79 1.89854
7 1 0 8 1 o 0.0657 0.0651 350.93 1.89854
6 1 2 4 2 o 1240.9495 1102.7734 183.60 1.89631
5 1 5 16 1 o 190.2456 80.6784 12.71 1.88710
7 1 1 16 1 o 68.8841 50.2846 315.58 1.88012
4 0 6 8 1 o 21250.6055 19568.9219 182.15 1.87186
6 0 4 8 1 o 32655.3301 33197.0586 1.92 1.86618
-6 2 1 4 2 o 4540.8154 4614.6094 2.54 1.86613
-7 0 1 2 2 o 4817.3359 4894.7437 1.76 1.86447
6 2 1 4 2 o 514.7872 523.9845 2.89 1.86380
0 4 0 2 2 o 115.6966 117.8309 199.81 1.86362
-5 1 3 4 2 o 4528.1968 4617.6792 2.94 1.86288
7 0 1 2 2 o 11694.2998 11874.8691 2.73 1.86177
6 4 0 8 1 o 33780.9570 34215.1875 1.90 1.86167
2 0 7 8 1 o 18679.6172 18545.4727 92.41 1.85755
5 1 3 4 2 o 12309.5771 12200.1523 2.25 1.85711
4 1 6 16 1 o 20857.4082 19887.8086 0.42 1.85393
7 1 0 4 2 o 1237.5995 1206.4935 183.84 1.85228
-4 2 3 4 2 o 2588.6567 2645.6277 2.54 1.85028
6 1 4 16 1 o 21954.2988 22407.9648 2.78 1.84841
0 3 3 4 2 o 3344.3696 3418.6917 179.48 1.84587
1 4 0 4 2 o 9.5055 9.7172 22.82 1.84581
4 2 3 4 2 o 4675.1577 4779.5054 3.05 1.84576
7 0 2 8 1 o 17104.6094 17457.6426 2.41 1.84512
6 4 1 16 1 o 23358.4922 23699.3398 271.77 1.84430
7 2 0 8 1 o 21070.3086 21321.1777 2.26 1.84402
2 1 7 16 1 o 21406.1855 21102.0801 271.27 1.84002
3 3 6 8 1 o 16925.7891 17408.6797 328.48 1.83650
5 2 5 16 1 o 15421.7637 15383.2490 299.04 1.83354
6 3 3 16 1 o 9054.8125 9031.8818 286.22 1.82926
-1 3 3 4 2 o 2661.1543 2654.5750 182.08 1.82911
1 3 3 4 2 o 1520.1057 1499.5405 182.36 1.82802
5 5 2 8 1 o 12386.7744 12176.6973 0.98 1.82793
7 1 2 16 1 o 23427.0859 23029.7695 11.49 1.82793
7 2 1 16 1 o 19128.8223 18613.6543 283.86 1.82713
-3 1 4 4 2 o 1743.8030 1669.5048 184.11 1.82167
5 3 0 4 2 o 8341.0654 8011.9878 2.91 1.82124
0 4 1 4 2 o 1791.9091 2270.5239 1.26 1.81805
3 1 4 4 2 o 989.9036 1507.7021 4.52 1.81735
-7 1 1 4 2 o 8245.4209 6860.7900 2.72 1.80875
0 2 4 4 2 o 3789.7285 3022.2239 1.08 1.80829
7 1 1 4 2 o 3262.1243 2276.3396 181.67 1.80628
4 2 6 16 1 o 1416.0570 1161.9243 94.40 1.80307
-1 4 1 4 2 o 4440.2271 3954.3672 2.20 1.80168
1 4 1 4 2 o 10932.2422 9980.9346 2.61 1.80133
-4 3 2 4 2 o 641.6425 781.8206 0.60 1.79826
6 2 4 16 1 o 3595.8320 4478.7158 70.30 1.79798
4 3 2 4 2 o 3424.9033 3957.2690 181.84 1.79549
2 4 0 4 2 o 2428.5999 2779.7043 182.27 1.79532
6 4 2 16 1 o 1049.5714 1169.3828 86.35 1.79496
-1 2 4 4 2 o 3260.2603 3577.5669 3.14 1.79270
1 2 4 4 2 o 5905.3555 6913.8286 3.17 1.79133
5 4 4 16 1 o 1344.1611 1525.6489 348.25 1.78207
-2 3 3 4 2 o 9600.4727 9725.3965 182.37 1.78045
-5 3 1 4 2 o 0.5751 0.5100 1.83 1.77948
7 2 2 16 1 o 1890.1725 1531.4360 127.91 1.77912
2 3 3 4 2 o 17231.9609 12606.6318 2.43 1.77843
5 3 1 4 2 o 66.6309 43.0982 10.32 1.77780
3 0 7 8 1 o 1480.1841 697.0543 89.92 1.77455
7 0 3 8 1 o 94.2919 75.1339 87.94 1.76490
7 3 0 8 1 o 7.3045 6.8954 0.87 1.76275
-4 0 4 2 2 o 12199.3066 12130.4160 181.88 1.76179
3 1 7 16 1 o 249.1637 220.9775 235.80 1.75925
4 0 4 2 2 o 20032.0078 20784.0781 2.10 1.75658
-2 4 1 4 2 o 671.6824 1069.2102 4.17 1.75479
2 4 1 4 2 o 56.1828 136.1556 187.52 1.75415
5 3 5 16 1 o 77.5901 77.5901 118.25 1.75359
7 1 3 16 1 o 93.9821 93.9821 183.66 1.74984
7 3 1 16 1 o 118.1147 118.1147 256.84 1.74798
-2 2 4 4 2 o 1266.4502 3191.8721 1.66 1.74697
2 2 4 4 2 o 1103.7782 1302.0525 181.93 1.74443
-6 2 2 4 2 o 4382.3628 3989.7322 0.74 1.73909
6 2 2 4 2 o 8137.1855 9761.7529 0.83 1.73533
4 3 6 16 1 o 12007.0361 12546.0469 9.29 1.72687
5 0 6 8 1 o 15438.9033 16131.9746 2.58 1.72687
6 0 5 8 1 o 22229.2324 20819.3477 272.31 1.72441
6 3 4 16 1 o 8006.2534 7467.7153 0.24 1.72240
6 4 3 16 1 o 6856.9136 6635.8706 81.43 1.72085
3 4 0 4 2 o 234.7892 234.4633 8.03 1.71965
6 5 0 8 1 o 25676.1797 26163.3125 2.13 1.71886
3 2 7 16 1 o 16850.5488 17215.8906 93.72 1.71561
-4 1 4 4 2 o 5808.2212 5883.3154 182.59 1.71455
5 1 6 16 1 o 22575.6992 22027.7988 350.77 1.71276
6 1 5 16 1 o 19259.8535 18303.0488 101.59 1.71036
4 1 4 4 2 o 3599.2778 3429.5793 181.76 1.70976
-5 2 3 4 2 o 979.5647 934.7074 181.77 1.70960
-3 3 3 4 2 o 52.8484 52.1202 1.36 1.70701
7 2 3 16 1 o 13215.5547 13039.7334 98.60 1.70688
7 3 2 16 1 o 20396.4258 20022.7578 357.75 1.70580
6 5 1 16 1 o 21833.8379 21348.0762 107.15 1.70515
5 2 3 4 2 o 56.9093 55.6755 179.91 1.70514
3 3 3 4 2 o 65.1096 63.5888 2.13 1.70434
7 2 0 4 2 o 6362.5366 6466.0576 2.44 1.70140
0 4 2 4 2 o 12136.9541 12405.7920 181.45 1.69910
-7 1 2 4 2 o 41.4728 43.5213 2.50 1.69252
-6 1 3 4 2 o 6090.7300 6399.4556 0.18 1.69183
0 0 8 2 1 o 442296.6250 464476.5625 1.18 1.69141
7 1 2 4 2 o 6787.5132 6733.4507 182.22 1.68847
6 1 3 4 2 o 8941.1533 8135.8159 0.85 1.68665
-1 4 2 4 2 o 2060.0830 1828.8558 183.29 1.68586
1 4 2 4 2 o 58.5269 51.5039 353.98 1.68529
-3 4 1 4 2 o 5993.4121 5323.3169 181.62 1.68408
3 4 1 4 2 o 6194.8984 5644.1958 1.10 1.68322
1 0 8 8 1 o 58.3610 58.2338 0.10 1.67814
8 0 0 4 1 o 466490.7188 464682.8750 1.19 1.67809
-3 2 4 4 2 o 2299.1499 2266.5635 182.08 1.67758
4 0 7 8 1 o 148.0650 146.2548 270.25 1.67506
3 2 4 4 2 o 602.7918 604.1237 1.72 1.67421
8 0 0 2 2 o 1455.0905 1489.9454 182.31 1.67322
5 2 6 16 1 o 546.8166 570.9554 257.47 1.67241
6 2 5 16 1 o 80.0918 84.1031 145.90 1.67018
7 0 4 8 1 o 352.7095 370.7152 0.18 1.66835
-5 3 2 4 2 o 14290.6465 15017.7217 2.05 1.66818
-7 2 1 4 2 o 129.4408 135.9180 183.25 1.66748
6 5 2 16 1 o 7.8551 7.7668 307.93 1.66593
7 2 1 4 2 o 1830.1544 1771.5298 182.02 1.66554
5 3 2 4 2 o 235.2064 224.6179 4.62 1.66541
8 0 1 8 1 o 1883.9338 1752.6908 270.21 1.66533
1 1 8 8 1 o 16937.2207 15470.3965 107.11 1.66518
7 4 0 8 1 o 153.5888 139.2923 0.33 1.66513
8 1 0 8 1 o 1.0291 0.9333 355.04 1.66513
4 1 7 16 1 o 51.4761 32.5849 215.53 1.66218
6 3 0 4 2 o 318.8878 230.5626 1.80 1.66005
5 4 5 16 1 o 880.1212 1202.8857 56.55 1.65740
5 5 4 8 1 o 1487.7302 2113.6594 31.34 1.65562
7 1 4 16 1 o 508.0455 721.7926 72.78 1.65562
7 4 1 16 1 o 2118.7571 1997.8124 168.85 1.65266
8 1 1 16 1 o 3014.1990 2842.1399 174.60 1.65266
-2 4 2 4 2 o 2548.3889 2791.6252 2.27 1.64739
2 4 2 4 2 o 9975.6309 11560.9639 182.48 1.64632
-1 0 5 2 2 o 7997.9370 8200.2705 3.13 1.64255
7 3 3 16 1 o 133.3199 132.5589 228.77 1.64182
1 0 5 2 2 o 2483.4148 2438.6377 1.56 1.64122
2 0 8 8 1 o 35746.9727 34086.0312 1.83 1.64014
4 4 6 8 1 o 27983.4453 29551.3730 179.49 1.63479
8 1 0 4 2 o 13348.4756 13843.9521 2.11 1.63260
6 4 4 16 1 o 13864.4561 14108.4385 357.07 1.63100
8 0 2 8 1 o 34684.1523 34476.1211 181.76 1.62873
-6 3 1 4 2 o 41432.7539 41103.7461 181.26 1.62837
4 4 0 4 2 o 4090.9424 4053.1948 2.53 1.62817
2 1 8 16 1 o 13440.8184 13303.3408 352.16 1.62803
8 2 0 8 1 o 35287.1133 34922.9023 1.81 1.62798
6 3 1 4 2 o 37930.1055 37811.2852 181.51 1.62682
4 2 7 16 1 o 11571.6816 11973.8721 267.77 1.62522
7 2 4 16 1 o 10888.1055 10208.3525 14.18 1.61909
-4 3 3 4 2 o 8862.8584 8469.4609 182.73 1.61781
7 4 2 16 1 o 18910.8066 18370.9551 359.33 1.61688
8 1 2 16 1 o 14422.6904 14010.9629 23.93 1.61688
8 2 1 16 1 o 17263.5684 16777.1094 100.77 1.61633
0 1 5 4 2 o 15874.4404 15435.3281 1.14 1.61508
4 3 3 4 2 o 7227.5386 7048.8779 2.34 1.61478
5 3 6 16 1 o 6915.9810 7165.4634 38.03 1.61107
6 3 5 16 1 o 5812.2876 5998.1260 69.63 1.60907
6 5 3 16 1 o 7550.8433 7989.0889 264.02 1.60618
-1 1 5 4 2 o 1205.1720 1104.4144 359.07 1.60407
1 1 5 4 2 o 4541.3726 3666.3687 183.58 1.60284
-8 1 1 4 2 o 36.6688 29.1297 354.86 1.60268
-5 1 4 4 2 o 0.4677 0.3202 208.38 1.60095
8 1 1 4 2 o 2453.8547 1664.1173 2.95 1.60072
-4 4 1 4 2 o 632.3433 449.8492 177.63 1.59800
4 4 1 4 2 o 1161.0013 889.4496 184.41 1.59703
5 1 4 4 2 o 3363.7222 2821.9895 2.09 1.59607
2 2 8 8 1 o 10579.6377 10786.2480 99.14 1.59327
-4 2 4 4 2 o 2038.6110 2078.7720 1.55 1.59281
0 3 4 4 2 o 3029.1760 2706.0632 2.26 1.58951
4 2 4 4 2 o 2323.9072 2092.0972 181.98 1.58896
-3 4 2 4 2 o 3083.0540 2819.8816 181.45 1.58858
6 0 6 8 1 o 999.6496 932.6620 179.97 1.58836
3 4 2 4 2 o 4923.9590 5002.3364 1.50 1.58715
8 2 2 16 1 o 5937.7471 6089.3208 43.37 1.58281
3 0 8 8 1 o 294.5616 293.4464 0.11 1.58216
6 6 0 4 1 o 2838.8870 2824.3550 0.10 1.58212
-1 3 4 4 2 o 5361.4736 4462.3291 3.05 1.57889
1 3 4 4 2 o 1029.0400 778.8279 182.62 1.57795
6 1 6 16 1 o 161.5860 118.8714 138.00 1.57736
-7 2 2 4 2 o 4911.3262 4152.4146 184.16 1.57510
-6 2 3 4 2 o 21196.2988 18865.0410 2.04 1.57455
-7 0 3 2 2 o 1209.9357 1145.7272 184.04 1.57378
8 0 3 8 1 o 671.5398 697.9393 270.27 1.57276
7 2 2 4 2 o 42.7283 47.1485 354.61 1.57184
3 1 8 16 1 o 2093.3049 2356.2463 28.52 1.57129
8 3 0 8 1 o 118.9569 133.8847 0.55 1.57124
-2 1 5 4 2 o 5028.5806 5657.0210 2.36 1.57117
6 2 3 4 2 o 16391.4727 17952.2559 1.95 1.57037
7 0 3 2 2 o 4824.0386 4758.7017 3.35 1.56892
2 1 5 4 2 o 1237.0393 1215.6610 181.93 1.56886
4 3 7 16 1 o 3479.4541 3366.4597 16.94 1.56876
5 0 7 8 1 o 271.0434 262.2413 269.68 1.56876
7 0 5 8 1 o 0.7217 0.6198 104.79 1.56474
7 3 4 16 1 o 1004.5314 939.7349 156.91 1.56324
7 4 3 16 1 o 5401.8784 5498.0474 129.36 1.56208
8 1 3 16 1 o 900.3787 916.4080 146.44 1.56208
8 3 1 16 1 o 4074.6790 4549.9922 339.87 1.56075
7 5 0 8 1 o 160.7693 180.6117 179.88 1.56059
5 1 7 16 1 o 622.6434 575.2724 140.61 1.55816
7 1 5 16 1 o 375.3672 286.4286 335.95 1.55422
-8 0 2 2 2 o 2558.7415 2081.6724 3.52 1.55289
-3 0 5 2 2 o 28852.6797 23487.4512 1.34 1.55286
7 5 1 16 1 o 21.2038 17.9368 94.42 1.55031
3 0 5 2 2 o 29888.5234 26301.4355 181.51 1.54952
8 0 2 2 2 o 6784.8491 6051.2271 183.23 1.54932
-2 3 4 4 2 o 109.6690 113.2220 178.58 1.54738
6 2 6 16 1 o 48972.3281 51537.7344 322.49 1.54567
2 3 4 4 2 o 483.7097 509.6301 177.92 1.54561
0 4 3 4 2 o 2289.3174 2307.1921 2.68 1.54402
-6 3 2 4 2 o 18651.4199 18462.9395 181.10 1.54190
6 6 2 8 1 o 55861.9297 53456.3477 316.62 1.54055
3 2 8 16 1 o 6714.7954 6247.2524 1.39 1.53996
-7 1 3 4 2 o 846.0657 786.6562 6.21 1.53984
6 3 2 4 2 o 16381.1758 14881.2168 180.99 1.53928
5 4 6 16 1 o 11153.9639 12180.3682 3.90 1.53553
7 1 3 4 2 o 223.1362 244.0457 173.32 1.53528
-1 4 3 4 2 o 4282.1929 4590.8335 181.70 1.53417
6 4 5 16 1 o 5094.3525 5358.3730 274.66 1.53380
1 4 3 4 2 o 2270.1233 2372.7334 3.41 1.53353
6 5 4 16 1 o 1456.9370 1460.9978 38.52 1.53239
8 2 3 16 1 o 9441.8975 9214.4990 272.36 1.53129
8 3 2 16 1 o 18070.7227 17374.5723 11.15 1.53051
5 4 0 4 2 o 173.2049 166.1796 177.31 1.52952
5 2 7 16 1 o 10363.9961 10225.2549 96.54 1.52759
8 2 0 4 2 o 1242.0044 1245.0488 0.96 1.52646
7 2 5 16 1 o 12096.4316 12285.8320 249.16 1.52388
-5 3 3 4 2 o 795.1956 789.1882 3.23 1.52124
7 5 2 16 1 o 13636.1240 13667.9443 19.29 1.52066
-8 1 2 4 2 o 1968.2129 1974.2731 183.78 1.52025
-3 1 5 4 2 o 1702.5698 1707.8667 3.41 1.52023
-6 0 4 2 2 o 25575.3887 25783.0254 1.14 1.51914
5 3 3 4 2 o 504.5031 514.3361 4.12 1.51809
3 1 5 4 2 o 873.9453 864.2758 183.63 1.51709
8 1 2 4 2 o 2794.8040 2732.7456 1.89 1.51690
-4 4 2 4 2 o 9954.3789 9094.3994 2.71 1.51583
7 3 0 4 2 o 6748.7539 6065.8291 2.65 1.51545
4 4 2 4 2 o 247.1057 223.8641 184.09 1.51417
6 0 4 2 2 o 14031.1953 12733.3447 0.65 1.51413
0 2 5 4 2 o 15333.7324 15639.6045 181.75 1.51212
4 0 8 8 1 o 87464.1797 88525.1719 2.00 1.51044
-2 4 3 4 2 o 282.1262 281.0284 4.54 1.50512
-5 4 1 4 2 o 11259.4287 11504.3516 182.43 1.50453
2 4 3 4 2 o 1.9731 2.0339 156.82 1.50389
5 4 1 4 2 o 10980.7998 11291.0566 181.78 1.50351
8 0 4 8 1 o 81301.5859 83267.5078 2.03 1.50329
-1 2 5 4 2 o 861.6074 880.6766 182.54 1.50307
1 2 5 4 2 o 1487.6614 1508.8021 180.94 1.50205
-8 2 1 4 2 o 7155.4346 7254.3530 3.12 1.50193
4 1 8 16 1 o 281.4504 281.4449 294.33 1.50097
8 4 0 8 1 o 86430.8750 86337.6719 2.00 1.50093
-5 2 4 4 2 o 7308.7095 7227.4839 183.13 1.50050
8 2 1 4 2 o 8879.8105 8723.3037 182.32 1.50031
-3 3 4 4 2 o 47973.9141 45723.8516 1.34 1.49854
6 3 6 16 1 o 600.9871 626.4169 107.09 1.49686
5 2 4 4 2 o 6766.9731 7212.0527 182.66 1.49648
3 3 4 4 2 o 41891.9531 45921.3789 181.38 1.49614
1 0 9 8 1 o 490.1915 613.1454 270.20 1.49413
7 4 4 16 1 o 127.2354 158.7189 119.57 1.49395
8 1 4 16 1 o 82.6221 103.0664 287.71 1.49395
8 4 1 16 1 o 182.4354 182.4378 83.74 1.49178
3 3 8 8 1 o 6845.8252 6795.3438 142.19 1.49167
9 0 0 4 1 o 891.3593 882.6142 0.17 1.49163
-7 3 1 4 2 o 352.2393 345.3505 4.98 1.49133
7 3 1 4 2 o 263.7409 267.9352 358.79 1.48994
-6 1 4 4 2 o 7889.7275 8321.6025 182.20 1.48854
6 1 4 4 2 o 9894.7861 7939.3701 182.46 1.48383
8 3 3 16 1 o 7193.4116 5761.3252 352.70 1.48379
9 0 1 8 1 o 1779.1931 1506.7927 90.36 1.48265
9 1 0 8 1 o 329.8893 284.4361 180.00 1.48251
1 5 0 4 2 o 5.9355 5.7610 351.95 1.48173
5 3 7 16 1 o 502.3145 644.0409 259.05 1.48042
7 3 5 16 1 o 201.7526 241.1814 358.05 1.47705
-2 2 5 4 2 o 44.0914 49.7700 9.50 1.47590
7 5 3 16 1 o 659.7202 720.1108 54.44 1.47481
2 2 5 4 2 o 4523.1226 4835.6694 183.58 1.47398
9 1 1 16 1 o 308.4879 324.6044 325.36 1.47369
4 2 8 16 1 o 25066.8906 26254.3105 6.04 1.47359
0 5 1 4 2 o 44.6110 44.9554 178.60 1.46725
2 0 9 8 1 o 10250.8965 10414.6641 273.15 1.46712
8 2 4 16 1 o 24245.5234 24740.6445 8.59 1.46695
8 4 2 16 1 o 32697.1875 33666.0703 185.16 1.46530
-9 0 1 2 2 o 7951.6021 8120.3179 182.48 1.46468
9 0 1 2 2 o 852.9404 854.3487 2.37 1.46299
6 0 7 8 1 o 9776.3311 9808.8486 93.15 1.46274
7 0 6 8 1 o 15814.1318 16256.0039 2.58 1.46097
-3 4 3 4 2 o 6968.2734 7022.6489 182.70 1.45996
-1 5 1 4 2 o 2063.6401 1995.2054 4.93 1.45861
9 1 0 4 2 o 0.9777 0.9445 127.66 1.45856
2 1 9 16 1 o 7722.0303 7435.6914 111.89 1.45844
1 5 1 4 2 o 524.8464 506.0597 181.33 1.45842
3 4 3 4 2 o 5191.5669 4998.1782 3.02 1.45829
9 0 2 8 1 o 12702.0996 12086.4541 2.95 1.45665
-4 1 5 4 2 o 72.6020 68.9761 3.90 1.45638
7 6 0 8 1 o 8037.7935 7628.2969 3.57 1.45611
9 2 0 8 1 o 8942.5684 8486.9766 3.47 1.45611
2 5 0 4 2 o 4345.7793 4177.5449 3.69 1.45522
6 1 7 16 1 o 12316.4209 12447.9463 271.49 1.45414
4 1 5 4 2 o 3828.9785 4012.2546 182.79 1.45270
5 5 6 8 1 o 263.4446 276.5090 166.10 1.45240
7 1 6 16 1 o 17022.5898 17866.7441 35.56 1.45240
6 5 5 16 1 o 4371.9121 4451.2812 95.50 1.45093
-7 2 3 4 2 o 760.2051 758.9585 179.40 1.44984
9 1 2 16 1 o 6978.1792 6921.1572 359.88 1.44815
7 6 1 16 1 o 9896.5312 9720.5010 256.60 1.44775
9 2 1 16 1 o 13795.0225 13549.6494 297.49 1.44775
7 2 3 4 2 o 946.1532 881.8840 182.10 1.44603
-9 1 1 4 2 o 2526.9231 2291.1392 3.00 1.43720
-4 3 4 4 2 o 124.5880 112.9860 353.79 1.43720
6 4 6 16 1 o 1864.6489 1891.1154 240.00 1.43569
9 1 1 4 2 o 3224.3118 3265.3330 183.42 1.43561
-5 4 2 4 2 o 479.6492 488.1953 3.51 1.43545
4 3 4 4 2 o 424.1177 436.1798 358.88 1.43437
5 4 2 4 2 o 1703.9282 1755.9325 3.20 1.43368
-8 2 2 4 2 o 655.1652 676.2534 359.10 1.43345
-3 2 5 4 2 o 1677.6146 1731.9165 359.32 1.43343
-2 5 1 4 2 o 1400.5021 1446.3677 180.38 1.43339
6 6 4 8 1 o 1372.1279 1425.0780 297.26 1.43312
2 5 1 4 2 o 27.0587 28.0860 177.05 1.43304
4 3 8 16 1 o 1664.1205 1676.4807 51.66 1.43111
5 0 8 8 1 o 150.0671 151.1817 0.11 1.43111
3 2 5 4 2 o 772.7441 749.4752 178.41 1.43080
8 2 2 4 2 o 988.7651 929.1603 178.63 1.43064
6 4 0 4 2 o 268.9085 231.3013 13.26 1.43026
6 2 7 16 1 o 526.3076 361.4964 15.98 1.42920
7 2 6 16 1 o 427.0052 291.2778 164.47 1.42755
8 0 5 8 1 o 131.9553 110.0362 90.09 1.42616
3 0 9 8 1 o 157.4644 154.8928 269.75 1.42519
8 3 4 16 1 o 985.0323 992.0187 64.95 1.42503
8 4 3 16 1 o 159.4210 177.0603 112.69 1.42414
-7 3 2 4 2 o 56.5506 62.3246 182.78 1.42414
-6 3 3 4 2 o 2326.9553 2628.5930 0.30 1.42374
7 6 2 16 1 o 624.9865 710.9688 145.83 1.42352
9 2 2 16 1 o 1023.9918 1164.8672 274.23 1.42352
5 1 8 16 1 o 385.5466 434.7185 12.12 1.42305
8 5 0 8 1 o 17.0980 19.2540 0.48 1.42301
7 3 2 4 2 o 6285.1196 6626.6719 3.25 1.42173
5 4 7 16 1 o 3206.7407 3261.4773 318.03 1.42117
6 3 3 4 2 o 1338.8020 1331.2859 357.99 1.42064
7 4 5 16 1 o 697.4858 695.0535 259.26 1.41818
8 1 5 16 1 o 3346.2104 3334.5413 209.67 1.41818
3 1 9 16 1 o 87.0472 86.5018 355.66 1.41722
7 5 4 16 1 o 2701.3157 2685.1912 287.60 1.41706
9 0 3 8 1 o 441.7586 447.3549 269.91 1.41620
8 5 1 16 1 o 1949.4954 1952.0243 228.71 1.41521
9 3 0 8 1 o 0.0406 0.0401 143.91 1.41509
3 5 0 4 2 o 80.2128 65.8730 0.85 1.41404
-6 4 1 4 2 o 3732.5569 2886.3081 181.62 1.40985
-5 0 5 2 2 o 3429.4092 2896.6279 182.12 1.40943
6 4 1 4 2 o 572.0721 548.1530 181.14 1.40884
9 1 3 16 1 o 1280.0607 1358.4435 188.84 1.40838
9 3 1 16 1 o 620.1149 707.1439 42.87 1.40741
-8 1 3 4 2 o 3895.7986 4328.0889 182.44 1.40681
-6 2 4 4 2 o 1740.7238 1928.8129 181.53 1.40678
5 0 5 2 2 o 3723.2476 3374.3103 184.14 1.40527
-4 4 3 4 2 o 368.0312 335.8515 183.55 1.40298
8 1 3 4 2 o 2510.9375 2328.1257 3.51 1.40283
6 2 4 4 2 o 2055.4897 1912.2083 180.89 1.40280
0 5 2 4 2 o 21117.2109 20209.0840 181.85 1.40255
4 4 3 4 2 o 1139.2621 1235.4142 182.96 1.40100
5 2 8 16 1 o 7952.5581 7851.8447 20.48 1.39965
-1 5 2 4 2 o 35.9094 37.1926 180.61 1.39508
8 2 5 16 1 o 9582.5205 9956.5176 76.25 1.39502
1 5 2 4 2 o 65.4296 67.9955 358.18 1.39475
3 2 9 16 1 o 6311.5425 6558.8364 262.54 1.39411
-3 5 1 4 2 o 30443.9141 31640.3301 1.55 1.39407
3 5 1 4 2 o 36076.0977 37396.1758 181.59 1.39358
8 5 2 16 1 o 9538.6787 9696.4414 349.84 1.39255
6 3 7 16 1 o 22789.9531 22229.6191 265.78 1.39035
7 3 6 16 1 o 20642.9316 19335.4297 341.96 1.38883
8 3 0 4 2 o 4.2648 4.0920 43.10 1.38789
7 6 3 16 1 o 18138.4824 18885.3398 84.52 1.38569
9 2 3 16 1 o 6636.9980 6910.2778 108.84 1.38569
9 3 2 16 1 o 6505.7222 6683.9062 29.05 1.38511
-5 1 5 4 2 o 2190.8706 2243.1472 4.09 1.38489
0 4 4 4 2 o 1256.4647 1268.3488 179.13 1.38440
-7 1 4 4 2 o 1452.8423 1389.8711 3.90 1.38194
9 2 0 4 2 o 18021.2598 17485.9277 1.99 1.38139
5 1 5 4 2 o 68.8270 67.4396 10.36 1.38094
-4 2 5 4 2 o 4347.6221 4369.9033 3.89 1.37954
0 0 6 2 2 o 12839.3965 13002.0049 182.50 1.37865
7 1 4 4 2 o 215.7990 217.6267 184.98 1.37754
4 4 8 8 1 o 293363.2812 295445.5000 2.52 1.37738
-1 4 4 4 2 o 40.6337 40.9413 193.39 1.37737
0 3 5 4 2 o 8240.0869 8288.8672 182.15 1.37708
-9 1 2 4 2 o 18872.7949 18967.8320 1.34 1.37693
1 4 4 4 2 o 17.9522 18.0200 332.44 1.37674
4 2 5 4 2 o 643.2625 644.2371 359.72 1.37641
9 1 2 4 2 o 12829.5605 12774.9355 181.11 1.37413
-2 5 2 4 2 o 3122.3965 3129.7244 184.29 1.37304
2 5 2 4 2 o 1655.5537 1642.9448 1.61 1.37242
4 0 9 8 1 o 0.0107 0.0105 278.65 1.37209
8 4 4 16 1 o 301928.5312 296038.9062 1.98 1.37195
-1 3 5 4 2 o 2714.8955 2701.1685 181.14 1.37023
1 3 5 4 2 o 2168.2415 2199.0327 182.37 1.36947
-8 3 1 4 2 o 280.2176 284.5790 2.53 1.36937
-5 3 4 4 2 o 274.2202 278.9049 1.67 1.36829
8 3 1 4 2 o 6241.0674 6342.7363 182.34 1.36815
6 5 6 16 1 o 882.8315 892.8414 241.54 1.36706
5 3 4 4 2 o 1650.2384 1705.5295 183.82 1.36524
4 1 9 16 1 o 647.9116 672.0388 191.11 1.36498
9 0 4 8 1 o 851.5824 883.7775 0.09 1.36484
-9 2 1 4 2 o 13385.5264 13223.4219 0.83 1.36320
5 3 8 16 1 o 6480.7778 6341.5820 271.70 1.36310
9 4 0 8 1 o 1063.1276 1038.6122 0.12 1.36307
4 5 0 4 2 o 3689.5151 3521.9854 3.61 1.36185
9 2 1 4 2 o 10105.7549 9653.4824 180.51 1.36184
7 0 7 8 1 o 1889.8708 1891.3192 90.37 1.36145
8 3 5 16 1 o 1261.0651 1206.9514 70.49 1.35882
9 1 4 16 1 o 351.3227 341.2945 4.60 1.35784
8 5 3 16 1 o 3138.5962 3237.0103 144.14 1.35708
-2 4 4 4 2 o 6098.3774 6642.7295 2.89 1.35630
9 4 1 16 1 o 776.8419 855.9179 57.33 1.35621
7 7 0 4 1 o 653.8815 725.0736 180.36 1.35610
0 1 6 4 2 o 5754.5103 6461.3726 1.39 1.35566
2 4 4 4 2 o 2346.2810 2568.8682 183.37 1.35511
7 1 7 16 1 o 152.6857 150.7953 19.72 1.35450
0 0 10 2 1 o 12504.9326 11044.7666 182.78 1.35313
-6 4 2 4 2 o 8421.8730 7727.2593 1.38 1.35260
7 5 5 16 1 o 419.6325 418.7408 216.41 1.35191
-2 0 6 2 2 o 3385.8057 3490.5933 183.45 1.35118
6 4 2 4 2 o 8593.0781 8894.8867 1.92 1.35083
9 3 3 16 1 o 12.4499 12.9721 236.28 1.35020
-2 3 5 4 2 o 9127.3076 9573.8320 182.70 1.34956
2 0 6 2 2 o 322.9807 338.7711 359.78 1.34942
6 0 8 8 1 o 16403.5625 17151.4570 2.37 1.34926
-1 1 6 4 2 o 3269.8870 3420.8743 182.94 1.34920
1 1 6 4 2 o 1754.2576 1758.5900 182.60 1.34832
2 3 5 4 2 o 441.0167 435.8159 4.46 1.34809
1 0 10 8 1 o 15253.4912 15335.3760 2.63 1.34631
8 0 6 8 1 o 24952.8574 25127.6270 182.18 1.34628
4 2 9 16 1 o 7440.6289 7792.6777 83.15 1.34429
-4 5 1 4 2 o 17.5590 18.3120 355.06 1.34405
4 5 1 4 2 o 53.8155 54.9035 359.34 1.34347
6 1 8 16 1 o 5042.8281 4939.6416 24.59 1.34250
8 6 0 8 1 o 11210.8740 10971.8164 2.87 1.34247
10 0 0 4 1 o 38490.5391 37669.7773 1.86 1.34247
6 4 7 16 1 o 12573.6230 11977.7305 97.13 1.34092
1 1 10 8 1 o 22227.2520 22286.3086 350.63 1.33959
7 4 6 16 1 o 12556.3008 12608.8369 349.96 1.33956
8 1 6 16 1 o 12305.1006 12356.5850 350.72 1.33956
-5 4 3 4 2 o 192.4010 200.1505 188.11 1.33859
10 0 0 2 2 o 5232.2451 5444.1792 2.80 1.33858
-3 5 2 4 2 o 5194.9600 5416.8579 180.14 1.33843
3 5 2 4 2 o 5448.8887 5665.8911 0.21 1.33758
7 6 4 16 1 o 16951.3340 17571.4902 1.68 1.33747
9 2 4 16 1 o 3055.4702 3167.2532 7.07 1.33747
-8 2 3 4 2 o 247.3631 255.2826 6.53 1.33718
5 4 3 4 2 o 2472.3293 2501.7754 1.30 1.33644
9 4 2 16 1 o 10993.6709 11044.0391 12.97 1.33622
8 6 1 16 1 o 5932.9751 5928.2100 93.53 1.33591
10 0 1 8 1 o 14313.3887 14301.8926 272.80 1.33591
10 1 0 8 1 o 16709.7207 16677.4727 2.65 1.33581
7 4 0 4 2 o 351.3199 357.2864 184.99 1.33464
7 2 7 16 1 o 16750.9453 17442.6914 90.55 1.33428
8 2 3 4 2 o 48.8384 52.3641 178.26 1.33377
7 7 2 8 1 o 16677.4648 15433.7939 344.39 1.32965
-7 3 3 4 2 o 3260.7427 3018.6074 1.87 1.32955
-2 1 6 4 2 o 208.1395 192.6743 189.12 1.32952
10 1 1 16 1 o 22017.4316 20411.5801 90.09 1.32934
2 1 6 4 2 o 1871.6447 1881.9283 4.69 1.32784
7 3 3 4 2 o 1121.7458 1240.5602 2.23 1.32661
2 0 10 8 1 o 661.6138 741.8312 180.04 1.32644
-3 4 4 4 2 o 59.7322 66.9846 175.79 1.32305
6 2 8 16 1 o 4200.1836 4721.2925 267.42 1.32280
3 4 4 4 2 o 476.2136 496.0363 359.87 1.32139
2 1 10 16 1 o 81.4790 70.6886 176.20 1.32002
8 2 6 16 1 o 1719.3409 1492.3898 280.40 1.31999
-5 2 5 4 2 o 93.5099 98.8033 3.20 1.31832
-7 4 1 4 2 o 45.7349 48.5161 190.75 1.31808
10 1 0 4 2 o 49.4527 50.9731 18.00 1.31750
7 4 1 4 2 o 3887.5330 3925.2261 183.60 1.31712
-8 3 2 4 2 o 1952.0170 1957.5105 182.07 1.31687
-3 3 5 4 2 o 8569.3994 8591.5312 1.23 1.31686
8 6 2 16 1 o 1296.5217 1298.1003 285.38 1.31680
10 0 2 8 1 o 425.1155 425.6331 179.97 1.31680
5 4 8 16 1 o 237.7795 239.2238 258.76 1.31643
10 2 0 8 1 o 911.7339 918.0062 0.03 1.31640
-7 2 4 4 2 o 372.2070 384.2712 186.47 1.31577
5 2 5 4 2 o 41.8859 47.2433 7.92 1.31491
3 3 5 4 2 o 7026.4971 8053.5127 181.11 1.31482
8 3 2 4 2 o 130.1967 152.5532 2.84 1.31470
8 4 5 16 1 o 539.3597 583.8240 250.86 1.31257
7 2 4 4 2 o 3319.2485 3326.0425 183.94 1.31198
4 3 9 16 1 o 252.3736 247.3833 111.32 1.31181
5 0 9 8 1 o 387.8045 380.1363 90.62 1.31181
8 5 4 16 1 o 303.0120 294.6467 284.20 1.31168
0 5 3 4 2 o 635.4401 613.8242 179.72 1.31146
-9 2 2 4 2 o 1814.6279 1752.5165 182.18 1.31145
-9 0 3 2 2 o 33436.4258 31845.1328 181.79 1.31083
10 1 2 16 1 o 131.6090 124.6254 89.25 1.31051
-6 1 5 4 2 o 10757.4795 10154.9502 181.52 1.31026
10 2 1 16 1 o 250.0832 235.3309 202.64 1.31021
9 2 2 4 2 o 8980.1367 8006.2822 2.50 1.30903
9 0 3 2 2 o 40907.7070 38148.7812 1.53 1.30721
9 0 5 8 1 o 636.9576 647.1786 90.38 1.30634
6 1 5 4 2 o 9449.6934 9617.6816 181.11 1.30624
5 1 9 16 1 o 92.4258 98.2718 174.88 1.30559
9 3 4 16 1 o 1104.9143 1179.6416 274.20 1.30547
-1 5 3 4 2 o 2889.7693 3083.6155 4.43 1.30541
1 5 3 4 2 o 5539.9619 5951.8145 2.68 1.30501
9 4 3 16 1 o 1620.4441 1736.5490 297.20 1.30479
9 5 0 8 1 o 2218.6125 2270.1929 0.46 1.30392
-8 0 4 2 2 o 11602.7734 11076.3262 2.77 1.30287
5 5 0 4 2 o 2.0733 1.9683 19.54 1.30253
7 3 7 16 1 o 38.7480 36.8085 38.54 1.30250
-10 1 1 4 2 o 3079.0688 3024.3931 182.99 1.30176
2 2 10 8 1 o 42339.1992 43477.8477 331.31 1.30128
10 1 1 4 2 o 3.4233 3.6431 211.37 1.30045
9 1 5 16 1 o 1077.5834 1142.1191 148.43 1.30020
8 0 4 2 2 o 4717.6538 4525.9009 183.44 1.29867
-3 1 6 4 2 o 690.4724 652.1056 181.84 1.29829
9 5 1 16 1 o 634.9760 594.1631 162.55 1.29791
-6 3 4 4 2 o 1045.5557 1021.0953 183.03 1.29610
3 1 6 4 2 o 1369.0649 1346.2902 2.08 1.29594
3 0 10 8 1 o 12914.3584 13035.5488 2.85 1.29521
6 6 6 8 1 o 34630.5469 34972.0547 39.31 1.29518
-4 5 2 4 2 o 611.5884 615.7014 180.56 1.29405
0 2 6 4 2 o 14708.5410 14696.7666 0.87 1.29303
4 5 2 4 2 o 3424.7783 3422.1873 4.41 1.29302
6 3 4 4 2 o 2367.9634 2366.4053 182.41 1.29299
10 2 2 16 1 o 36191.2656 36444.3906 317.85 1.29217
6 3 8 16 1 o 14408.6934 14537.7236 1.42 1.29182
-9 1 3 4 2 o 1807.7723 1815.9427 0.11 1.29102
3 1 10 16 1 o 8857.5449 8886.0469 42.87 1.28922
8 3 6 16 1 o 12565.4932 12608.5342 345.19 1.28920
9 1 3 4 2 o 4616.2451 4607.5283 181.80 1.28756
5 2 9 16 1 o 6678.8286 6680.4590 251.81 1.28745
-1 2 6 4 2 o 25.5549 25.5510 188.87 1.28742
-2 5 3 4 2 o 147.9163 147.9813 359.13 1.28736
-5 5 1 4 2 o 42.4202 42.6784 357.11 1.28700
8 6 3 16 1 o 13405.8486 13545.7627 271.93 1.28669
10 0 3 8 1 o 5509.7671 5567.2715 94.06 1.28669
1 2 6 4 2 o 3122.0886 3154.3538 3.74 1.28666
2 5 3 4 2 o 416.9948 421.4888 1.48 1.28660
5 5 1 4 2 o 685.0897 692.4618 186.74 1.28636
10 3 0 8 1 o 8059.1523 8022.3550 3.41 1.28585
6 5 7 16 1 o 11804.0645 10932.9463 272.75 1.28449
-8 1 4 4 2 o 770.3215 733.1082 0.73 1.28342
7 5 6 16 1 o 18582.1250 17872.8320 2.60 1.28329
7 6 5 16 1 o 13734.6328 14058.5537 285.81 1.28228
9 2 5 16 1 o 8060.1660 8250.2588 256.25 1.28228
10 1 3 16 1 o 6639.5859 7312.8857 265.76 1.28082
9 5 2 16 1 o 699.3204 757.1279 349.78 1.28036
-4 4 4 4 2 o 113.0645 121.9612 10.99 1.28026
10 3 1 16 1 o 5583.5527 5902.6440 81.99 1.28009
8 1 4 4 2 o 3714.3687 3599.8176 182.20 1.27940
4 4 4 4 2 o 2873.8948 2266.3879 184.37 1.27826
-4 0 6 2 2 o 43.2357 26.5185 169.22 1.27620
9 3 0 4 2 o 530.6452 324.8280 183.76 1.27617
-10 0 2 2 2 o 6515.5312 3903.1589 4.31 1.27477
-4 3 5 4 2 o 668.2324 399.9641 182.61 1.27471
4 0 6 2 2 o 3052.5215 1868.1473 5.08 1.27323
10 0 2 2 2 o 501.6673 368.0551 181.97 1.27231
4 3 5 4 2 o 10642.1494 7960.4419 2.96 1.27224
3 2 10 16 1 o 415.3210 396.4916 148.53 1.27175
-7 4 2 4 2 o 1209.7751 1209.7751 3.78 1.27100
-6 4 3 4 2 o 1861.2291 1861.2291 182.94 1.27071
-2 2 6 4 2 o 253.6029 253.6029 3.21 1.27029
7 4 2 4 2 o 729.7687 729.7687 179.75 1.26929
2 2 6 4 2 o 1604.9854 1604.9854 180.49 1.26882
7 0 8 8 1 o 22.5608 137.6132 0.65 1.26854
6 4 3 4 2 o 1558.1458 1558.1458 182.97 1.26851
8 0 7 8 1 o 0.0809 0.0504 97.51 1.26721
9 4 4 16 1 o 295.1710 335.6245 18.96 1.26429
10 2 3 16 1 o 861.5709 894.0573 9.31 1.26368
10 3 2 16 1 o 1201.2032 1188.0105 118.41 1.26324
5 5 8 8 1 o 7996.1606 7745.0352 103.71 1.26291
7 1 8 16 1 o 2332.7891 2259.5107 248.72 1.26291
8 7 0 8 1 o 47.5569 46.0135 0.06 1.26289
-9 3 1 4 2 o 3382.6946 3325.9155 1.71 1.26179
7 4 7 16 1 o 246.1529 248.5623 181.71 1.26160
8 1 7 16 1 o 5749.4546 5805.7334 151.35 1.26160
9 3 1 4 2 o 5606.9155 6640.5293 181.66 1.26071
10 2 0 4 2 o 3.5016 4.6115 338.39 1.25980
8 5 5 16 1 o 24.9321 31.0762 220.26 1.25951
5 3 9 16 1 o 488.8127 509.8748 36.31 1.25883
-3 5 3 4 2 o 2177.4470 2270.0151 180.11 1.25877
7 7 4 8 1 o 749.6657 757.4544 157.49 1.25872
-4 1 6 4 2 o 171.8855 144.9183 194.71 1.25790
3 5 3 4 2 o 392.0010 322.4372 356.81 1.25770
8 7 1 16 1 o 3669.4441 2970.0559 54.02 1.25742
-10 1 2 4 2 o 3904.1475 3442.0942 1.20 1.25653
4 1 6 4 2 o 356.0126 385.1159 176.06 1.25505
4 0 10 8 1 o 18056.7246 19491.9043 182.50 1.25497
10 1 2 4 2 o 2781.8350 2808.5588 3.92 1.25417
9 3 5 16 1 o 13.2166 13.0294 234.06 1.25400
-6 2 5 4 2 o 8393.1768 8022.4443 1.86 1.25346
-7 0 5 2 2 o 9003.8799 8561.7305 183.09 1.25319
9 5 3 16 1 o 29.2993 28.1438 45.45 1.25263
6 4 8 16 1 o 27833.1426 27753.5566 357.41 1.25188
6 2 5 4 2 o 13844.6514 13803.7480 2.06 1.24994
4 1 10 16 1 o 10197.2383 10114.6514 0.90 1.24952
8 4 6 16 1 o 15958.6328 15832.7119 172.05 1.24950
7 0 5 2 2 o 586.6987 586.5030 181.08 1.24909
6 0 9 8 1 o 6707.8584 6910.6948 273.77 1.24791
8 6 4 16 1 o 27046.8008 27822.7305 359.13 1.24780
10 0 4 8 1 o 5387.3706 5541.9258 3.87 1.24780
7 2 8 16 1 o 11592.7725 11148.1582 359.76 1.24647
10 4 0 8 1 o 3748.5696 3601.0974 4.73 1.24645
-10 2 1 4 2 o 22.1136 20.9709 12.84 1.24601
8 2 7 16 1 o 10737.7090 10123.0283 272.94 1.24521
8 4 0 4 2 o 408.9359 385.9334 3.07 1.24503
10 2 1 4 2 o 2417.6226 2287.8938 184.88 1.24486
3 3 10 8 1 o 14906.2285 14567.2168 352.08 1.24414
9 0 6 8 1 o 10199.1816 9981.4121 3.19 1.24412
-3 2 6 4 2 o 9057.4844 9527.4414 182.59 1.24296
-5 5 2 4 2 o 45.2755 47.6471 178.58 1.24295
6 1 9 16 1 o 4329.7568 4608.8306 89.94 1.24255
10 1 4 16 1 o 4158.3057 4426.1860 11.21 1.24245
0 6 0 2 2 o 9261.2344 9854.0381 1.91 1.24241
5 5 2 4 2 o 529.8293 558.2066 0.86 1.24181
8 7 2 16 1 o 14223.9316 14867.2793 354.17 1.24145
10 4 1 16 1 o 4608.2349 4800.5415 279.37 1.24120
9 6 0 8 1 o 123.4301 128.4616 25.58 1.24111
-8 3 3 4 2 o 6152.1548 6405.1968 2.94 1.24107
3 2 6 4 2 o 8582.8096 8920.6211 2.50 1.24090
6 5 0 4 2 o 907.7234 931.3675 182.07 1.23958
9 1 6 16 1 o 1154.8860 1154.9777 306.29 1.23881
8 3 3 4 2 o 7933.5337 7812.2212 182.88 1.23834
0 4 5 4 2 o 1389.5533 1329.5938 2.90 1.23721
1 6 0 4 2 o 501.3143 480.0379 4.71 1.23709
10 3 3 16 1 o 20818.1484 20314.6484 260.26 1.23658
-9 2 3 4 2 o 6803.3179 6620.1626 1.29 1.23658
9 6 1 16 1 o 5106.7964 5174.1240 272.64 1.23593
-7 1 5 4 2 o 3089.1350 3132.8894 180.38 1.23585
4 2 10 16 1 o 1310.8469 1331.1525 216.65 1.23359
9 2 3 4 2 o 4879.4004 4955.8188 181.40 1.23354
-1 4 5 4 2 o 6246.4707 6245.9287 182.95 1.23224
7 1 5 4 2 o 2521.0774 2503.2402 4.13 1.23192
1 4 5 4 2 o 44.8493 44.3608 355.83 1.23168
-8 4 1 4 2 o 825.1444 815.4810 184.41 1.23161
-5 4 4 4 2 o 22.6537 22.6906 25.05 1.23083
8 4 1 4 2 o 1411.3796 1419.8783 2.98 1.23072
-8 2 4 4 2 o 2374.0913 2394.3850 181.76 1.22990
0 6 1 4 2 o 9988.4658 8917.3447 1.22 1.22863
5 4 4 4 2 o 866.0607 772.5343 3.99 1.22860
6 2 9 16 1 o 64.8391 86.5457 74.64 1.22689
10 2 4 16 1 o 860.0690 1187.1194 304.25 1.22679
8 2 4 4 2 o 105.1482 154.3709 4.52 1.22636
-6 5 1 4 2 o 23.6922 34.4061 359.01 1.22622
-5 3 5 4 2 o 1507.5687 2026.0569 2.33 1.22595
10 4 2 16 1 o 623.6799 774.4998 231.97 1.22582
6 5 1 4 2 o 23.2296 26.0722 357.08 1.22556
1 0 11 8 1 o 178.6552 154.3478 90.29 1.22498
-7 3 4 4 2 o 6226.3809 5105.6772 183.08 1.22389
-1 6 1 4 2 o 444.5434 382.0211 185.29 1.22354
1 6 1 4 2 o 7473.0713 6502.3423 182.62 1.22343
7 6 6 16 1 o 889.6087 786.7275 98.43 1.22329
9 2 6 16 1 o 175.8473 155.5110 114.78 1.22329
5 3 5 4 2 o 2313.6118 2047.7074 1.50 1.22320
5 4 9 16 1 o 351.5244 284.8318 288.70 1.22180
-4 5 3 4 2 o 15.4475 12.5219 185.42 1.22169
2 6 0 4 2 o 1576.9086 1281.7723 2.72 1.22154
7 3 4 4 2 o 1379.8500 1159.3040 3.22 1.22084
9 6 2 16 1 o 107.7829 90.7301 239.95 1.22074
7 3 8 16 1 o 571.3735 477.5745 279.29 1.22045
11 0 0 4 1 o 349.0154 291.4010 0.25 1.22043
-9 3 2 4 2 o 8531.5098 7136.9561 182.94 1.22041
4 5 3 4 2 o 271.2977 226.6355 179.80 1.22039
8 3 7 16 1 o 745.7674 583.6573 12.45 1.21926
9 3 2 4 2 o 7703.9985 6304.6226 2.15 1.21846
9 4 5 16 1 o 477.2465 447.8312 70.80 1.21737
-2 4 5 4 2 o 0.7302 0.7016 214.69 1.21714
9 5 4 16 1 o 1958.0164 2005.6195 115.45 1.21667
8 7 3 16 1 o 2069.7871 2208.4563 24.83 1.21612
2 4 5 4 2 o 402.6875 429.3927 5.69 1.21606
11 0 1 8 1 o 0.2069 0.2268 143.21 1.21549
11 1 0 8 1 o 96.4055 105.9425 0.72 1.21541
7 5 7 16 1 o 400.3063 444.9450 214.68 1.21426
-5 1 6 4 2 o 1692.5410 1700.3579 3.08 1.21102
11 1 1 16 1 o 114.4472 117.0404 181.13 1.21054
2 0 11 8 1 o 9924.3525 10397.8467 93.14 1.20997
0 5 4 4 2 o 23512.3125 24823.5469 181.80 1.20937
-2 6 1 4 2 o 7031.7534 7560.2637 2.35 1.20854
4 3 10 16 1 o 11481.1367 12501.4629 356.27 1.20835
5 0 10 8 1 o 7225.9917 7868.1641 3.55 1.20835
2 6 1 4 2 o 872.2877 948.1738 183.62 1.20833
5 1 6 4 2 o 1905.7676 2117.1948 3.58 1.20785
-4 2 6 4 2 o 663.2169 732.4787 0.13 1.20739
-10 2 2 4 2 o 1427.1411 1377.3247 182.07 1.20618
6 5 8 16 1 o 10476.1025 10003.5537 354.66 1.20559
0 3 6 4 2 o 179.6920 171.8040 178.82 1.20553
2 1 11 16 1 o 13149.7383 12771.1982 278.00 1.20508
4 2 6 4 2 o 117.1847 114.0707 184.77 1.20487
-1 5 4 4 2 o 182.4850 177.2677 178.93 1.20467
-11 0 1 2 2 o 6003.8848 5799.1851 183.34 1.20450
1 5 4 4 2 o 5.7810 5.5127 356.04 1.20425
10 2 2 4 2 o 539.6766 509.8569 1.00 1.20409
5 1 10 16 1 o 225.7699 210.0194 349.12 1.20348
8 5 6 16 1 o 12052.9131 11214.5840 14.51 1.20346
11 0 1 2 2 o 280.3354 261.1252 191.52 1.20336
8 6 5 16 1 o 16171.3760 15508.1143 98.96 1.20263
10 0 5 8 1 o 6349.2104 6088.8003 273.96 1.20263
-7 4 3 4 2 o 3781.4392 3652.4932 2.39 1.20240
6 3 9 16 1 o 9158.0361 9006.7412 100.49 1.20204
10 3 4 16 1 o 11426.0752 11289.9473 358.54 1.20195
10 4 3 16 1 o 10710.2139 10924.6338 94.57 1.20142
11 0 2 8 1 o 17082.9121 17924.4902 2.45 1.20104
11 1 0 4 2 o 4228.4253 4435.2129 2.49 1.20099
-1 3 6 4 2 o 7196.3066 7555.7915 2.97 1.20098
10 5 0 8 1 o 732.6188 785.9919 10.09 1.20074
11 2 0 8 1 o 6959.0156 7465.9971 3.69 1.20074
1 3 6 4 2 o 4451.7593 4862.6753 2.42 1.20036
7 4 3 4 2 o 3301.5518 3619.4187 183.14 1.20022
9 3 6 16 1 o 11802.4961 11882.3594 4.34 1.19866
10 1 5 16 1 o 4416.2896 4371.2026 104.02 1.19783
3 6 0 4 2 o 8841.3008 8705.9717 2.32 1.19688
9 6 3 16 1 o 10885.9941 10861.5156 78.58 1.19664
11 1 2 16 1 o 15596.3340 15929.6152 10.59 1.19626
10 5 1 16 1 o 5326.1978 5513.9521 105.23 1.19604
11 2 1 16 1 o 9928.8389 10278.8418 265.94 1.19604
-9 1 4 4 2 o 1109.8915 1090.7977 4.20 1.19374
-8 4 2 4 2 o 5145.0547 4892.6904 182.30 1.19300
-3 4 5 4 2 o 3602.4688 3423.9351 182.89 1.19299
3 4 5 4 2 o 3649.4409 3515.8357 3.24 1.19147
8 4 2 4 2 o 8185.2104 7958.6157 2.68 1.19138
8 0 8 8 1 o 211113.3594 209019.5625 1.64 1.19127
-2 5 4 4 2 o 431.6576 457.8727 182.33 1.19050
-10 1 3 4 2 o 1999.9907 2142.0613 182.90 1.19028
9 1 4 4 2 o 843.0686 904.6255 185.29 1.19010
0 6 2 4 2 o 1429.0079 1526.2598 3.01 1.18988
2 5 4 4 2 o 216.6006 229.1468 189.94 1.18969
5 2 10 16 1 o 96.1576 97.7458 195.63 1.18923
-11 1 1 4 2 o 4676.4966 4715.2510 181.40 1.18908
-6 5 2 4 2 o 17924.9395 16945.2129 2.13 1.18800
11 1 1 4 2 o 2340.9712 2211.6621 182.80 1.18798
-7 2 5 4 2 o 1449.7235 1364.0472 2.24 1.18784
10 1 3 4 2 o 102.7284 96.5328 8.46 1.18726
-2 3 6 4 2 o 2641.1592 2503.8274 181.73 1.18703
6 5 2 4 2 o 11643.0967 11186.8701 1.97 1.18680
7 4 8 16 1 o 220.4064 215.0694 284.53 1.18661
8 1 8 16 1 o 1094.2344 1067.7379 298.98 1.18661
8 8 0 4 1 o 202994.3594 198331.2500 1.68 1.18659
3 0 11 8 1 o 868.5554 870.1766 270.47 1.18612
2 3 6 4 2 o 3053.7153 3079.2673 2.08 1.18584
8 4 7 16 1 o 122.6215 123.7333 278.17 1.18552
-1 6 2 4 2 o 5595.0059 5625.3945 182.61 1.18531
1 6 2 4 2 o 1039.0719 1036.9143 182.30 1.18511
-3 6 1 4 2 o 155.2462 151.4722 173.81 1.18469
3 6 1 4 2 o 73.3429 70.5114 353.68 1.18439
7 2 5 4 2 o 2746.8440 2636.9312 0.66 1.18436
10 2 5 16 1 o 110.6817 106.0343 66.21 1.18378
7 0 9 8 1 o 59.7738 59.0163 91.23 1.18322
8 7 4 16 1 o 150.0075 149.1522 267.21 1.18313
10 5 2 16 1 o 339.4919 365.4039 262.02 1.18227
11 2 2 16 1 o 985.9249 1061.1765 171.91 1.18227
3 1 11 16 1 o 109.2225 119.3869 123.83 1.18151
9 0 7 8 1 o 607.5381 609.8851 270.77 1.18092
7 1 9 16 1 o 953.3540 1086.2196 197.71 1.17865
-5 5 3 4 2 o 4355.7666 4999.8081 183.16 1.17847
10 3 0 4 2 o 634.7728 728.8444 2.76 1.17846
11 0 3 8 1 o 4054.1077 4576.0898 90.39 1.17806
-6 4 4 4 2 o 707.6465 733.3114 357.49 1.17749
-1 0 7 2 2 o 12953.3066 13338.7695 2.18 1.17746
9 7 0 8 1 o 193.2476 194.9417 0.44 1.17742
11 3 0 8 1 o 769.4492 776.1943 180.36 1.17742
5 5 3 4 2 o 2885.4124 2667.3721 184.73 1.17700
1 0 7 2 2 o 11611.8789 10169.7090 2.57 1.17678
9 1 7 16 1 o 17.3761 14.0371 295.65 1.17638
7 5 0 4 2 o 1.2845 1.0353 167.30 1.17577
4 4 10 8 1 o 10039.6768 8568.2100 173.66 1.17548
6 4 4 4 2 o 827.2516 756.1129 0.21 1.17516
9 5 5 16 1 o 86.4963 89.7393 3.96 1.17468
-6 0 6 2 2 o 8301.4707 8719.1436 2.98 1.17452
11 1 3 16 1 o 219.3755 223.7892 12.91 1.17355
-6 3 5 4 2 o 7378.9502 7532.3120 2.49 1.17327
9 7 1 16 1 o 78.4270 81.0334 55.76 1.17299
11 3 1 16 1 o 109.8605 113.5116 8.84 1.17299
8 2 8 16 1 o 20882.0820 21632.6035 353.23 1.17294
-2 6 2 4 2 o 1488.6023 1498.4535 182.48 1.17171
2 6 2 4 2 o 11972.0186 11573.0029 2.06 1.17132
6 0 6 2 2 o 9265.7764 8743.8369 2.63 1.17106
6 3 5 4 2 o 4667.5854 4303.6738 2.23 1.17038
6 4 9 16 1 o 12900.9395 12486.3027 274.09 1.16967
10 4 4 16 1 o 31153.7754 30384.0410 3.57 1.16958
8 8 2 8 1 o 18913.4082 19418.6016 176.41 1.16875
3 2 11 16 1 o 15485.3008 16042.2031 91.54 1.16802
-3 5 4 4 2 o 428.5254 441.8227 1.15 1.16782
-10 3 1 4 2 o 4188.5605 4173.7529 3.71 1.16715
0 1 7 4 2 o 9161.4648 9120.5449 1.85 1.16712
3 5 4 4 2 o 772.3314 768.3278 181.07 1.16668
5 3 10 16 1 o 20215.6523 20195.1523 4.94 1.16657
9 4 6 16 1 o 10414.6367 10410.4824 4.76 1.16655
10 3 1 4 2 o 1620.8022 1636.4182 2.29 1.16621
-5 2 6 4 2 o 1401.8300 1434.1694 184.37 1.16575
7 2 9 16 1 o 9821.4414 10242.2422 292.06 1.16526
9 6 4 16 1 o 10301.4678 10773.2871 355.97 1.16517
4 6 0 4 2 o 1925.6967 2026.3566 182.81 1.16473
-3 3 6 4 2 o 435.3429 457.4523 2.98 1.16465
-7 5 1 4 2 o 2885.2771 2999.9390 184.32 1.16440
-8 1 5 4 2 o 3976.9309 3973.0862 182.45 1.16393
7 5 1 4 2 o 1434.1908 1410.7246 2.10 1.16374
7 6 7 16 1 o 9470.3633 9094.5010 89.77 1.16306
9 2 7 16 1 o 5370.0640 5156.9355 84.62 1.16306
-1 1 7 4 2 o 1041.7462 1001.0455 3.98 1.16304
3 3 6 4 2 o 443.9117 426.6635 184.91 1.16295
5 2 6 4 2 o 221.8868 213.2872 180.67 1.16292
9 4 0 4 2 o 233.1380 224.1753 187.39 1.16248
1 1 7 4 2 o 5290.3154 5081.0762 181.75 1.16238
7 7 6 8 1 o 11704.8838 11180.1094 343.89 1.16217
10 3 5 16 1 o 15320.4004 14350.7158 101.20 1.16142
-4 4 5 4 2 o 180.6400 169.1989 189.14 1.16138
10 5 3 16 1 o 14742.8203 14367.1006 270.49 1.16033
11 2 3 16 1 o 11761.2930 11461.5576 95.16 1.16033
-6 1 6 4 2 o 3380.5027 3316.4473 181.15 1.16021
8 1 5 4 2 o 1827.0010 1799.1947 2.14 1.16017
9 7 2 16 1 o 11470.1641 11587.4756 351.30 1.15999
11 3 2 16 1 o 12361.4277 12487.8555 349.66 1.15999
4 4 5 4 2 o 259.1342 273.0998 180.36 1.15951
-9 3 3 4 2 o 299.6891 318.8284 181.74 1.15939
6 0 10 8 1 o 1516.3982 1600.4099 180.29 1.15786
9 3 3 4 2 o 205.2766 198.8739 182.75 1.15689
6 1 6 4 2 o 5928.9922 5726.8848 181.85 1.15687
11 2 0 4 2 o 27.4018 26.1742 174.09 1.15680
6 6 8 8 1 o 1545.8407 1319.2793 76.96 1.15543
4 0 11 8 1 o 0.1065 0.0929 269.33 1.15498
-11 1 2 4 2 o 1312.8506 1215.5115 3.49 1.15436
-8 3 4 4 2 o 52.0881 52.1456 181.23 1.15388
6 1 10 16 1 o 1461.1454 1546.9440 239.33 1.15357
8 6 6 16 1 o 1221.4849 1297.2538 53.54 1.15356
10 0 6 8 1 o 775.7509 823.8709 180.31 1.15356
-4 6 1 4 2 o 500.5032 533.3809 3.69 1.15354
4 6 1 4 2 o 6130.7476 6863.0913 182.40 1.15317
11 1 2 4 2 o 485.5092 531.1835 3.12 1.15234
-9 4 1 4 2 o 2295.5952 2273.1626 2.90 1.15158
8 3 8 16 1 o 337.7877 325.0960 200.69 1.15118
10 6 0 8 1 o 1767.4493 1700.0336 0.17 1.15116
8 3 4 4 2 o 570.2601 546.8881 358.93 1.15095
9 4 1 4 2 o 2384.4075 2294.0393 180.86 1.15076
4 1 11 16 1 o 2804.8081 2701.3215 124.53 1.15073
-2 1 7 4 2 o 138.1252 135.6658 4.75 1.15041
-9 2 4 4 2 o 2616.5620 2593.9849 2.72 1.15031
-3 6 2 4 2 o 4769.4331 4961.4502 181.62 1.14998
3 6 2 4 2 o 4349.7476 5175.2388 1.92 1.14943
10 1 6 16 1 o 1388.3679 1711.6168 247.50 1.14932
2 1 7 4 2 o 456.4600 596.9177 3.55 1.14914
11 0 4 8 1 o 80.5576 95.1910 179.80 1.14800
-10 2 3 4 2 o 3581.0645 3459.3369 182.79 1.14721
9 2 4 4 2 o 0.2818 0.2617 25.56 1.14705
10 6 1 16 1 o 137.4787 126.3334 11.41 1.14701
7 5 8 16 1 o 447.3097 405.8485 32.34 1.14697
11 4 0 8 1 o 55.5887 50.1999 179.86 1.14695
-11 2 1 4 2 o 109.4913 82.8219 6.48 1.14614
8 5 7 16 1 o 188.1319 140.7081 161.09 1.14598
11 2 1 4 2 o 185.9824 150.4442 177.58 1.14515
10 2 3 4 2 o 4814.0688 4350.8501 183.37 1.14451
8 7 5 16 1 o 3701.8032 3373.6519 345.16 1.14441
7 3 9 16 1 o 132.9789 121.4032 217.32 1.14391
11 1 4 16 1 o 542.3069 493.6819 278.22 1.14383
-3 0 7 2 2 o 11761.5635 10603.8154 180.88 1.14325
11 4 1 16 1 o 1998.6947 1817.1848 252.87 1.14285
9 3 7 16 1 o 809.8282 779.4566 16.78 1.14183
3 0 7 2 2 o 8140.0859 8327.3271 0.45 1.14138
6 2 10 16 1 o 31399.1445 33742.7109 26.79 1.14101
9 7 3 16 1 o 207.2672 201.1402 355.60 1.13925
11 3 3 16 1 o 80.0509 77.6845 47.47 1.13925
4 2 11 16 1 o 9550.6045 9696.6133 273.42 1.13825
-4 5 4 4 2 o 1491.6052 1517.2672 4.91 1.13808
5 4 10 16 1 o 0.0000 12106.6855 1.47 1.13691
10 2 6 16 1 o 0.0000 27004.9551 32.03 1.13689
4 5 4 4 2 o 0.0000 1134.3107 2.80 1.13667
-8 4 3 4 2 o 0.0000 8.5538 345.89 1.13577
-4 3 6 4 2 o 0.0000 4698.6587 181.80 1.13523
10 6 2 16 1 o 0.0000 28315.0117 36.43 1.13485
-10 3 2 4 2 o 0.0000 176.2198 179.77 1.13422
8 4 3 4 2 o 0.0000 207.4365 0.07 1.13367
4 3 6 4 2 o 0.0000 2907.8682 1.46 1.13313
0 6 3 4 2 o 0.0000 11404.3936 1.99 1.13273
10 3 2 4 2 o 0.0000 2575.6184 2.18 1.13248
10 4 5 16 1 o 0.0000 13094.8730 272.18 1.13214
6 5 9 16 1 o 0.0000 6891.4155 110.70 1.13165
10 5 4 16 1 o 0.0000 14720.4473 5.64 1.13157
11 2 4 16 1 o 0.0000 12010.1221 1.68 1.13157
-7 5 2 4 2 o 0.0000 87.2998 181.22 1.13156
-6 5 3 4 2 o 0.0000 761.4311 0.19 1.13136
11 4 2 16 1 o 0.0000 11614.1455 354.83 1.13081
7 5 2 4 2 o 0.0000 59.6759 177.54 1.13035
-3 1 7 4 2 o 0.0000 9403.5928 2.24 1.13004
6 5 3 4 2 o 0.0000 73.0129 357.85 1.12981
-1 6 3 4 2 o 0.0000 2672.0662 1.84 1.12883
9 5 6 16 1 o 0.0000 12816.0127 7.76 1.12882
1 6 3 4 2 o 0.0000 2621.4773 182.64 1.12857
3 1 7 4 2 o 0.0000 8855.5273 182.31 1.12823
9 6 5 16 1 o 0.0000 11412.3926 291.91 1.12813
0 0 12 2 1 o 0.0000 65835.3750 2.42 1.12761
5 6 0 4 2 o 0.0000 604.2197 3.09 1.12697
0 2 7 4 2 o 0.0000 183.7805 1.41 1.12644
-10 0 4 2 2 o 0.0000 5176.7847 2.04 1.12541
-5 4 5 4 2 o 0.0000 372.8631 4.16 1.12414
1 0 12 8 1 o 0.0000 0.0509 352.70 1.12365
-8 2 5 4 2 o 0.0000 1037.6700 183.55 1.12356
-1 2 7 4 2 o 0.0000 2715.9600 181.68 1.12277
8 4 8 16 1 o 0.0000 63667.5859 6.30 1.12265
-7 4 4 4 2 o 0.0000 155.3162 175.96 1.12256
1 2 7 4 2 o 0.0000 808.1780 182.60 1.12218
5 4 5 4 2 o 0.0000 7177.2466 2.60 1.12203
10 0 4 2 2 o 0.0000 10975.5918 182.39 1.12202
-4 6 2 4 2 o 0.0000 6482.0142 182.60 1.12146
6 3 10 16 1 o 0.0000 209.9142 67.49 1.12094
4 6 2 4 2 o 0.0000 89.0037 5.41 1.12079
-6 2 6 4 2 o 0.0000 8889.0859 181.03 1.12022
7 4 4 4 2 o 0.0000 39.4883 164.39 1.12020
8 2 5 4 2 o 0.0000 3173.8550 3.74 1.12019
-9 4 2 4 2 o 0.0000 574.4050 1.77 1.11987
8 0 9 8 1 o 0.0000 290.6738 270.14 1.11978
1 1 12 8 1 o 0.0000 2239.6270 326.00 1.11973
8 8 4 8 1 o 0.0000 62825.4336 5.78 1.11970
-7 3 5 4 2 o 0.0000 1499.0410 0.99 1.11894
9 0 8 8 1 o 0.0000 7.9849 358.75 1.11874
12 0 0 4 1 o 0.0000 57738.9258 2.53 1.11872
9 4 2 4 2 o 0.0000 3921.1755 181.91 1.11836
4 3 11 16 1 o 0.0000 211.3621 291.93 1.11833
5 0 11 8 1 o 0.0000 965.2656 270.71 1.11833
6 2 6 4 2 o 0.0000 9016.0430 180.97 1.11721
-2 6 3 4 2 o 0.0000 2425.3416 2.52 1.11710
10 3 6 16 1 o 0.0000 65.8263 62.51 1.11704
-5 6 1 4 2 o 0.0000 7072.7803 2.50 1.11686
2 6 3 4 2 o 0.0000 20.4434 10.66 1.11660
5 6 1 4 2 o 0.0000 1254.6183 3.84 1.11644
7 3 5 4 2 o 0.0000 1709.7704 2.59 1.11602
7 4 9 16 1 o 0.0000 1095.3601 173.44 1.11590
8 1 9 16 1 o 0.0000 273.6068 76.53 1.11590
12 0 0 2 2 o 0.0000 39289.7539 1.53 1.11548
10 6 3 16 1 o 0.0000 202.2335 120.41 1.11540
-11 2 2 4 2 o 0.0000 4333.9751 2.77 1.11495
12 0 1 8 1 o 0.0000 69.4051 90.32 1.11492
9 1 8 16 1 o 0.0000 2775.6365 96.72 1.11488
9 8 0 8 1 o 0.0000 451.5823 0.01 1.11486
12 1 0 8 1 o 0.0000 56.9958 0.79 1.11486
-11 0 3 2 2 o 0.0000 5892.6245 181.61 1.11465
5 1 11 16 1 o 0.0000 136.7332 257.43 1.11447
9 4 7 16 1 o 0.0000 152.8879 312.82 1.11397
11 2 2 4 2 o 0.0000 4247.9507 3.44 1.11313
8 5 0 4 2 o 0.0000 2527.2998 184.58 1.11312
-10 1 4 4 2 o 0.0000 3233.2915 3.40 1.11280
11 0 5 8 1 o 0.0000 9.9516 269.26 1.11253
2 0 12 8 1 o 0.0000 24112.0938 2.12 1.11202
9 7 4 16 1 o 0.0000 81.5104 307.50 1.11199
11 3 4 16 1 o 0.0000 85.7527 202.24 1.11199
11 0 3 2 2 o 0.0000 448.9912 180.60 1.11193
11 4 3 16 1 o 0.0000 317.1527 211.87 1.11157
-2 2 7 4 2 o 0.0000 3611.6338 3.78 1.11139
9 8 1 16 1 o 0.0000 1080.2206 87.48 1.11110
12 1 1 16 1 o 0.0000 1562.1826 215.94 1.11110
11 5 0 8 1 o 0.0000 893.3486 0.30 1.11104
2 2 7 4 2 o 0.0000 2948.8608 183.89 1.11024
10 1 4 4 2 o 0.0000 4080.9646 2.12 1.10952
11 1 5 16 1 o 0.0000 495.5110 214.32 1.10873
0 4 6 4 2 o 0.0000 13784.3193 1.88 1.10834
2 1 12 16 1 o 0.0000 5934.5103 6.23 1.10823
#=============================================================================
