# Supplementary material for: Fast Sodium Ion Conductivity in Pristine Na8SnP4: Synthesis, Structure and Properties of the Two Polymorphs LT‐Na8SnP4 and HT‐Na8SnP4
Source: Angew Chem Int Ed Engl. 2025 Apr 29;64(21):e202419381. doi: 10.1002/anie.202419381 (PMC12087866; doi:10.1002/anie.202419381)
Supplement: Supplementary file 2 — Supporting Information [file ANIE-64-e202419381-s001.zip › LT_Na8SnP4_2311948.cif]

####################################################################### 
# 
# This file contains crystal structure data downloaded from the 
# Cambridge Structural Database (CSD) hosted by the Cambridge 
# Crystallographic Data Centre (CCDC).
# 
# Full information about CCDC data access policies and citation 
# guidelines are available at http://www.ccdc.cam.ac.uk/access/V1 
# 
# Audit and citation data items may have been added by the CCDC. 
# Please retain this information to preserve the provenance of 
# this file and to allow appropriate attribution of the data. 
# 
#######################################################################

data_global


_publ_section_keywords           
;
powder diffraction, synchrotron
;
#Added by publCIF


_audit_update_record             
;
2023-11-23 # Formatted by publCIF

;
_publcif_datablock.id            {9e78d467-9eec-49d9-8e06-78378b1eaf8c}

_publ_manuscript_text            
;
(type here to add)
;
#=============================================================================

# 1. SUBMISSION DETAILS

_publ_contact_author_name        'F\"assler, Thomas F.'
_publ_contact_author_address     
;
 Department of Chemistry
 Technische Universit\"at M\"unchen
 Lichtenbergstr. 4
 D-85747 Garching
 Germany
;
_publ_contact_author_email       thomas.faessler@tum.de
_publ_contact_author_fax         (49)8928913131
_publ_contact_author_phone       (49)8928913186

_publ_contact_letter             ?

_publ_requested_journal          ?
_publ_requested_coeditor_name    .
_publ_requested_category         .

# Definition of non standard CIF items (Reliability indices used in FULLPROF) 

loop_
_publ_manuscript_incl_extra_item
_publ_manuscript_incl_extra_info
_publ_manuscript_incl_extra_defn
#      Name                               Explanation                 Standard?
#     ------                              -----------                 ---------
'_pd_proc_ls_prof_cR_factor' 'Prof. R-factor CORRECTED for background' no
'_pd_proc_ls_prof_cwR_factor' 'wProf.R-factor CORRECTED for background' no
'_pd_proc_ls_prof_cwR_expected' 'wProf.Expected CORRECTED for background' no
'_pd_proc_ls_prof_chi2' 'Chi-square for all considered points' no
'_pd_proc_ls_prof_echi2' 'Chi-2 for points with Bragg contribution' no
#=============================================================================

# 3. TITLE AND AUTHOR LIST

_publ_section_title              
;
'LT-Na8SnP4'
;
_publ_section_title_footnote     .

loop_
_publ_author_name
_publ_author_footnote
_publ_author_address


'Botta, Manuel' ?
; Technische Universit\"at M\"unchen 
  School of Natural Sciences 
  Department of Chemistry 
  Chair of Inorganic and Metal-Organic Chemistry 
  Lichtenbergstr. 4 
  85748 Garching 
  Germany 
;
'F\"assler, Thomas F.' ?
; Technische Universit\"at M\"unchen
  School of Natural Sciences 
  Department of Chemistry 
  Chair of Inorganic Chemistry with Focus on New Materials 
  Lichtenbergstr. 4 
  85748 Garching 
  Germany 
;

#=============================================================================
# If more than one structure is reported, the remaining sections should be 
# completed per structure. For each data set, replace the '?' in the
# data_? line below by a unique identifier.

data_LT-Na8SnP4
_database_code_depnum_ccdc_archive 'CCDC 2311948'

loop_
_audit_author_name
_audit_author_address
'Manuel Botta'
;Technical University of Munich
Germany
;
_audit_update_record             
;
2023-12-04 deposited with the CCDC.	2023-12-08 downloaded from the CCDC.
;
_publcif_datablock.id            {ecd4b4b4-ddd2-4759-b0a9-25736e1e51aa}
_iucr_refine_instructions_details 
;
 Pattern#  1 Phase No.:  1 LT-Na8SnP4    442 reflections, N&T:        0    0.00    (The # of eff. reflections may be lower)
!  SPGR: 227;  CELL:     13.62240    13.62240    13.62240    90.00000    90.00000    90.00000
(3i4,2f12.4,i4,3f8.4)
  0.2071   0   0
   1   1   1   125085.7812      314.6039   1
   2   2   0    53965.8320     3132.3015   1
   3   1   1    42346.9062     1329.0892   1
   2   2   2    51479.5195      643.4908   1
   4   0   0    58053.3867      837.3209   1
   3   3   1    84161.8750      789.4218   1
   4   2   2    23024.3164      248.5419   1
   3   3   3   173964.9062     1128.8390   1
   5   1   1     2494.9568       16.1895   1
   4   4   0  1010199.8750     2682.7581   1
   5   3   1    69684.5703      232.0591   1
   4   4   2     1810.2288       79.4374   1
   6   2   0    35977.6250      412.4762   1
   5   3   3    25970.0137      324.2025   1
   6   2   2    17093.3184      331.0641   1
   4   4   4    39929.3867      936.7060   1
   7   1   1    45551.7031      281.9430   1
   5   5   1    55916.9023      346.0986   1
   6   4   2    42858.8984      295.1433   1
   5   5   3      115.0868        0.4298   1
   7   3   1   101728.9609      379.8827   1
   8   0   0   558806.9375     2980.6323   1
   7   3   3    42529.0820      524.6742   1
   6   4   4      937.9491       74.2863   1
   6   6   0    91218.8047     1037.4951   1
   8   2   2     7229.8037       82.2296   1
   5   5   5    29907.6016      326.9704   1
   7   5   1    20466.2832      223.7514   1
   6   6   2     8710.3477      287.1617   1
   8   4   0    27466.6270      528.0594   1
   7   5   3    39922.5234      250.7324   1
   9   1   1    48821.9531      306.6250   1
   8   4   2     3915.0513      100.2219   1
   6   6   4    15672.2539      677.5959   1
   9   3   1       49.2250       26.9932   1
   8   4   4   326918.5938     1541.8075   1
   7   5   5    22594.3965      175.0055   1
   7   7   1    29772.7832      230.6059   1
   9   3   3    50480.8164      391.0004   1
   8   6   2     7823.5225       84.8464   1
  10   2   0    62142.4531      673.9374   1
   7   7   3   139184.5469      916.8600   1
   9   5   1    12736.6367       83.9015   1
   6   6   6     5067.0142      104.1663   1
  10   2   2     3935.8767       80.9127   1
   9   5   3    30891.0781      516.8215   1
   8   6   4     2332.7446      105.2033   1
  10   4   2    23273.5078      406.7216   1
   7   7   5    40790.1797      462.2753   1
  11   1   1    48412.3906      548.6578   1
   8   8   0   200178.8438     2046.2133   1
   9   5   5    30602.6094      274.2224   1
   9   7   1    26594.9648      238.3109   1
  11   3   1    14126.9141      126.5863   1
   8   8   2    10035.4707      241.1629   1
  10   4   4      289.2808        6.9517   1
   8   6   6    28006.3809      531.0443   1
  10   6   0    14199.0479      269.2358   1
   9   7   3     9863.2070      105.6943   1
  11   3   3    92271.6562      988.7851   1
  10   6   2     2358.6477       73.0115   1
   8   8   4    11136.9414      673.0255   1
  12   0   0    19683.7188        0.0000   1
   7   7   7    14731.2246      525.8280   1
  11   5   1     8411.7012      300.2539   1
  10   6   4    72474.3125      644.4362   1
  12   2   2      805.9416        7.1664   1
   9   7   5     1840.5139       26.5734   1
  11   5   3    31248.6953      451.1700   1
  12   4   0   127031.6172     1295.1661   1
   9   9   1    23565.3516      646.8351   1
   8   8   6     6157.8813      271.3992   1
  12   4   2     4244.4053        0.0000   1
  10   8   2    21137.1445      484.3388   1
   9   9   3      911.6409        9.7326   1
  11   7   1    57936.5625      618.5236   1
  11   5   5    13424.9414      143.3230   1
  13   1   1     2471.5188       26.3856   1
  10   6   6     1408.9977       40.3938   1
  12   4   4    12295.8057      625.5460   1
   9   7   7    28189.1328      365.8516   1
  11   7   3     9751.1250      126.5546   1
  13   3   1    33397.1328      433.4435   1
  10   8   4      769.1699       23.9003   1
  12   6   2     3778.1179      314.1675   1
   9   9   5    17159.0352      910.1195   1
  13   3   3      404.5616       21.4580   1
   8   8   8    78717.0391     2889.8291   1
  11   7   5    13567.8691      227.6935   1
  13   5   1    23558.0547      395.3470   1
  12   6   4     2621.3083       80.1059   1
  14   2   0    20191.8457      361.4380   1
  10   8   6     5506.6562       98.5702   1
  10  10   0    98379.8672     1761.0189   1
  11   9   1     9243.4395      432.9506   1
  13   5   3      318.3488       14.9110   1
  14   2   2       41.1055        3.7191   1
  10  10   2      625.2423       56.5697   1
  12   8   0     8777.7520      825.8762   1
   9   9   7     8149.8940      229.9337   1
  11   9   3    13823.6992      390.0093   1
  12   8   2    11382.0215      323.5769   1
  14   4   2    34347.7695      599.3387   1
  10  10   4     4827.8853       84.2424   1
  12   6   6     2405.8291       41.9794   1
  11   7   7    76624.4766     1191.0151   1
  13   7   1     1169.3633       18.1760   1
  13   5   5     8350.6709      129.7989   1
  12   8   4    52192.7812      736.8942   1
  11   9   5     3090.5879       57.9702   1
  13   7   3    29542.0996      554.1220   1
  15   1   1     1103.7659       20.7034   1
  10   8   8     2068.5034       73.6061   1
  14   4   4       26.7263        0.9510   1
  14   6   0    66936.4844     1355.6725   1
  15   3   1    31702.2988      760.9940   1
  10  10   6      357.7169       18.1456   1
  14   6   2       18.2203        0.9242   1
   9   9   9    16763.7891      585.0502   1
  11  11   1     7524.6729      262.6084   1
  13   7   5    11457.9482      399.8782   1
  15   3   3     3247.3875      113.3327   1
  12   8   6     7066.6201      292.4319   1
  12  10   2     4100.9863      174.4225   1
  14   6   4     6138.3643      261.0759   1
  11   9   7     8319.9600      145.7131   1
  11  11   3    49054.3047      859.1213   1
  13   9   1     2678.1677       46.9048   1
  15   5   1    17270.9512      302.4792   1
  16   0   0    34498.6758     2820.5764   1
  13   9   3    10437.8184      496.1463   1
  15   5   3     2522.6455      119.9102   1
  12  10   4      886.4334       64.5587   1
  14   8   2     8922.5508      261.2655   1
  10  10   8    40878.0195     1196.9690   1
  16   2   2      387.9911       11.3608   1
  11  11   5    14772.8516      911.1346   1
  13   7   7     2192.9348      135.2521   1
  14   6   6        6.6340        0.6705   1
  12   8   8     4118.4858      249.4744   1
  16   4   0    13949.7891      844.9986   1
  13   9   5    13362.9258      488.7829   1
  15   5   5       22.9593        0.8398   1
  15   7   1     4044.2549      147.9289   1
  14   8   4       72.3538        3.8097   1
  16   4   2     2875.3794      151.3976   1
  12  10   6    11712.5703      564.6141   1
  11   9   9     5193.0552      121.6521   1
  15   7   3    34780.0430      814.7530   1
  12  12   0    24126.6973      891.6618   1
  16   4   4    23091.3926      853.3859   1
  11  11   7     3163.0381       95.1199   1
  13  11   1     8589.1523      258.2958   1
  17   1   1    19483.1133      585.9025   1
  12  12   2    13212.8965      511.7567   1
  14   8   6    28807.6504      773.6383   1
  14  10   0     2309.3547       62.0184   1
  16   6   2     1079.1276       28.9803   1
  13   9   7     1553.2408       63.3169   1
  13  11   3     2742.0342      111.7750   1
  15   7   5    12394.8076      505.2668   1
  17   3   1        6.7648        0.2758   1
  10  10  10       74.7663        5.0274   1
  14  10   2        0.0193        0.0013   1
  12  12   4     4186.8867      489.9376   1
  15   9   1      793.4868       35.4474   1
  17   3   3    26644.5449     1190.2898   1
  12  10   8     2409.3123      114.8911   1
  16   6   4     1794.7499       85.5849   1
  14  10   4    59493.3008     1076.9537   1
  13  11   5     3607.7705      170.1589   1
  15   9   3     7491.1797      353.3182   1
  17   5   1      435.6817       20.5487   1
  16   8   0    16135.0664     1008.4898   1
  11  11   9    11699.1846      382.0832   1
  15   7   7     2619.5198       85.5508   1
  17   5   3    12402.4336      405.0505   1
  12  12   6     8257.8643      308.4809   1
  14   8   8      197.0375        7.3604   1
  16   8   2     7830.3613      292.5111   1
  18   2   0    22085.6348     1246.6572   1
  16   6   6     2026.7373      114.4023   1
  13   9   9     5334.6997      334.7425   1
  15   9   5     8108.5537      508.7967   1
  14  10   6        0.4088        0.0362   1
  18   2   2     1134.6107      100.5870   1
  16   8   4     6647.3599      461.9569   1
  13  11   7    16315.7812      434.6047   1
  13  13   1     6927.8354      184.5373   1
  17   5   5     9970.8652      265.5947   1
  17   7   1    16396.9668      436.7672   1
  12  10  10     2803.9226      127.8734   1
  14  12   2     7221.0288      329.3163   1
  18   4   2     8432.7275      384.5760   1
  13  13   3      381.4984       21.8430   1
  15  11   1    13105.6055      750.3714   1
  17   7   3      303.2921       17.3652   1
  12  12   8    10797.2832     1129.5062   1
  15   9   7     6153.3809      410.3459   1
  15  11   3     2973.5466      198.2947   1
  14  12   4       85.0985        6.4304   1
  16   8   6     4906.4570      370.7526   1
  18   4   4        7.1160        0.5377   1
  14  10   8     1975.2095      197.2478   1
  18   6   0     3480.3159      347.5503   1
  16  10   2     2311.6313      230.8435   1
  11  11  11    32755.4258     2263.9075   1
  13  13   5     1820.7061      125.8390   1
  17   7   5      861.5359       59.5455   1
  19   1   1    12267.7812      847.8937   1
  18   6   2      746.6423       77.0575   1
  13  11   9      931.3322       64.3355   1
  15  11   5     5536.3633      382.4319   1
  17   9   1     6656.1631      459.7836   1
  19   3   1      508.6774       35.1376   1
  16  10   4      618.2484       46.5052   1
  14  12   6     2972.9858      107.2443   1
  18   6   4    28946.4395     1044.1654   1
  17   9   3      403.9415       30.8895   1
  19   3   3    13573.8838     1037.9983   1
  16   8   8     7688.0601      885.7264   1
  13  13   7     1928.9429      123.3204   1
  15   9   9       35.4025        2.2633   1
  17   7   7    21402.9121     1368.3218   1
  19   5   1       65.5172        4.1886   1
  12  12  10     2851.9683      198.7485   1
  14  14   0    56207.5938     1898.3096   1
  16  10   6     2692.3352       90.9287   1
  18   8   2    10607.2998      358.2422   1
  15  11   7    21603.8242      687.7913   1
  15  13   1     3825.5957      121.7938   1
  17   9   5      657.3890       20.9290   1
  19   5   3     7979.6406      254.0442   1
  14  10  10        4.2090        0.2037   1
  14  14   2       22.2010        1.0744   1
  18   6   6      495.3037       23.9704   1
  16  12   0     3981.3237      447.7679   1
  20   0   0    16565.9609     1863.1257   1
  15  13   3     4740.0732      380.6176   1
  14  12   8      233.9914       18.8849   1
  16  12   2     9298.9395      750.4946   1
  18   8   4       19.5668        1.5792   1
  14  14   4      798.5403      152.5433   1
  20   2   2      509.5659       97.3412   1
  13  11  11      920.3044       70.8904   1
  17  11   1     1113.5098       85.7729   1
  19   7   1     8225.9053      633.6357   1
  19   5   5     8461.2568      651.7648   1
  16  12   4     6082.4878      469.6608   1
  20   4   0     4735.0913      365.6212   1
  13  13   9     6729.0532      292.2118   1
  15  13   5      234.3231       10.1756   1
  17   9   7     2962.1902      128.6343   1
  17  11   3    13133.8428      570.3423   1
  19   7   3     1752.7504       76.1139   1
  16  10   8     1703.2839       86.2349   1
  20   4   2     1284.1869       65.0166   1
  18   8   6     2418.2178      125.2224   1
  18  10   0    39387.6758     2039.6099   1
  15  11   9     1649.4062      227.1549   1
  14  14   6       18.2389        3.0657   1
  18  10   2      309.3055       51.9882   1
  12  12  12     1356.2496      157.8494   1
  20   4   4    11405.5654     1327.4558   1
  17  11   5     3437.1670      306.1945   1
  19   7   5     1711.4540      152.4621   1
  16  12   6     5864.3628      517.2272   1
  14  12  10    12471.6143      878.1679   1
  18  10   4     1047.6353       73.7675   1
  20   6   2      620.0294       43.6583   1
  15  13   7     1286.0529      132.7851   1
  19   9   1     5918.8530      611.1223   1
  21   1   1       52.6803        5.4393   1
  17   9   9     5023.6284      360.6896   1
  19   9   3      486.9716       34.9639   1
  21   3   1    11331.5576      813.5901   1
  15  15   1     3531.8186      253.5797   1
  18   8   8       54.1178        4.0992   1
  20   6   4      810.9250       61.4247   1
  14  14   8    26614.8750     1528.9380   1
  16  10  10     3640.7000      209.1420   1
  16  14   2     2509.9561      144.1888   1
  13  13  11     4179.8828      296.7208   1
  15  15   3     8336.7148      591.8053   1
  17  11   7      315.5328       22.3990   1
  17  13   1      186.6516       13.2500   1
  19   7   7    10401.4609      738.3771   1
  21   3   3       54.4822        3.8676   1
  18  10   6      208.8846       19.3365   1
  16  12   8     1898.4802      211.4959   1
  20   8   0     7996.5439      890.8369   1
  15  11  11      926.4887       84.1909   1
  17  13   3     1870.7554      169.9973   1
  19   9   5      476.3621       43.2875   1
  21   5   1     5376.4492      488.5631   1
  16  14   4       60.9828        6.3836   1
  20   8   2     3558.6123      372.5109   1
  18  12   2     3003.9521      470.7673   1
  20   6   6     1881.6932      294.8965   1
  15  13   9     4531.7402      714.4291   1
  15  15   5     1522.1976      239.9745   1
  21   5   3      367.4685       57.9314   1
  20   8   4     2822.0950      541.6808   1
  17  13   5     3413.7983      424.0405   1
  19  11   1     2547.3284      316.4131   1
  14  12  12      282.4028       33.7375   1
  18  12   4       23.6158        2.8213   1
  16  14   6     3064.5017      157.8480   1
  18  10   8    18930.9414      975.1113   1
  22   2   0     4254.4575      219.1409   1
  17  11   9     2876.2852      206.1485   1
  19   9   7     2061.4302      147.7464   1
  19  11   3     6137.4038      439.8788   1
  21   5   5       40.5022        2.9029   1
  21   7   1      240.8051       17.2582   1
  14  14  10       13.4655        1.3056   1
  22   2   2     2515.2681      243.8823   1
  15  15   7     1221.4911       87.9183   1
  21   7   3    13950.8623     1004.1305   1
  16  12  10     2062.3337      146.1415   1
  20   8   6     2255.8794      159.8566   1
  18  12   6     6779.2827      481.2964   1
  22   4   2     7511.9541      533.3125   1
  20  10   2     1630.6090      115.7654   1
  13  13  13     1111.7327      139.8691   1
  17  13   7     3025.9558      380.6883   1
  19  11   5     1539.5134      193.6889   1
  16  16   0     3201.2397      574.3674   1
  15  13  11     6842.4180      543.1223   1
  17  15   1     2649.5476      210.3099   1
  21   7   5     4933.9717      391.6378   1
  16  14   8      169.9723       14.0742   1
  16  16   2     6754.7876      559.3156   1
  20  10   4      285.9167       23.6758   1
  22   4   4       37.0287        3.0661   1
  18  14   0      343.1283       40.6779   1
  22   6   0    13998.2549     1659.4967   1
  17  15   3      804.2857      114.7117   1
  19   9   9     4963.3838      707.8998   1
  21   9   1      388.2676       55.3764   1
  18  10  10       91.8876       14.5094   1
  18  14   2       66.8312       10.5523   1
  22   6   2     1627.4344      256.9628   1
  16  16   4     1679.3734      258.2870   1
  20   8   8     3856.8323      593.1793   1
  15  15   9     5008.6543      442.7921   1
  17  11  11    10564.3369      933.9413   1
  19  11   7     1320.0739      116.7013   1
  19  13   1       81.3156        7.1887   1
  21   9   3     2301.9067      203.5003   1
  23   1   1        6.6593        0.5887   1
  18  12   8       65.9510        5.6574   1
  14  14  12     1646.1617       79.9217   1
  18  14   4    26679.2754     1295.2998   1
  20  10   6      725.7286       35.2347   1
  22   6   4     1519.6324       73.7786   1
  17  13   9      272.5122       23.6814   1
  19  13   3     2007.8269      174.4806   1
  21   7   7       42.4673        3.6903   1
  23   3   1     3714.2078      322.7654   1
  17  15   5     2129.1282      185.0217   1
  16  12  12     1651.0911      312.4969   1
  20  12   0     2144.4934      405.8817   1
  21   9   5     2133.8601      279.3252   1
  23   3   3      739.5988       96.8145   1
  16  16   6     4298.5542      524.0806   1
  20  12   2     4350.6401      530.4284   1
  16  14  10     2812.1194      366.7939   1
  22   8   2     2470.3315      322.2134   1
  19  13   5     3557.5969      440.9189   1
  23   5   1     4220.0293      523.0052   1
  18  14   6       46.9517        6.7525   1
  22   6   6     1057.5798      152.0984   1
  20  12   4     2853.0676      423.4910   1
  15  13  13       10.3567        0.9417   1
  17  15   7     6583.1553      598.6134   1
  19  11   9     3067.4885      278.9300   1
  21  11   1     6173.1826      561.3436   1
  23   5   3       55.5136        5.0479   1
  20  10   8      801.5349       87.9794   1
  22   8   4      103.8078       11.3943   1
  18  12  10     1459.2449      320.8668   1
  15  15  11     8514.7051     1575.6152   1
  21   9   7     1628.4152      301.3323   1
  21  11   3      137.7003       25.4809   1
  16  16   8     1571.0417      435.8981   1
  24   0   0      593.4352      164.6534   1
  23   7   1     1000.2051      160.8649   1
  17  13  11      176.1080       28.3238   1
  19  13   7     2261.0347      363.6464   1
  23   5   5      642.8929      103.3977   1
  17  17   1     1021.9243      164.3580   1
  20  12   6     2775.6899      408.5332   1
  18  14   8      625.9189       67.8985   1
  18  16   2     1878.0710      203.7280   1
  22   8   6     7027.7744      762.3536   1
  22  10   0      619.7964       67.2343   1
  24   2   2      437.9767       47.5109   1
  17  17   3     2332.2998      299.8903   1
  19  15   1      962.0051      123.6961   1
  21  11   5      907.9224      116.7420   1
  23   7   3     2566.2712      329.9749   1
  14  14  14        9.8267        1.4625   1
  22  10   2      618.0175       91.9789   1
  24   4   0    11063.0508     1663.3351   1
  17  15   9      103.3320       13.7716   1
  19  15   3     1757.0013      234.1728   1
  16  14  12      209.8055       19.6196   1
  18  16   4       17.5445        1.6406   1
  24   4   2      373.9524       34.9696   1 

;
#=============================================================================

# 5. CHEMICAL DATA


_chemical_name_systematic        'Octasodium phosphidostannate'
_chemical_name_common            'Sodium phosphidostannate'
_chemical_formula_moiety         '8(Na), P4 Sn'
_chemical_formula_analytical     'Na8 P4 Sn'
_chemical_formula_iupac          'Na8 Sn P4'
_chemical_formula_sum            'Na8 P4 Sn'
_chemical_formula_weight         426.523
_chemical_melting_point          .
_chemical_compound_source        synthetic

loop_
_atom_type_symbol
_atom_type_scat_Cromer_Mann_a1
_atom_type_scat_Cromer_Mann_b1
_atom_type_scat_Cromer_Mann_a2
_atom_type_scat_Cromer_Mann_b2
_atom_type_scat_Cromer_Mann_a3
_atom_type_scat_Cromer_Mann_b3
_atom_type_scat_Cromer_Mann_a4
_atom_type_scat_Cromer_Mann_b4
_atom_type_scat_Cromer_Mann_c
_atom_type_scat_dispersion_real
_atom_type_scat_dispersion_imag
_atom_type_scat_source
p 6.43450 1.90670 4.17910 27.15700 1.78000 0.52600 1.49080 68.16450 1.11490
0.05500 0.05800
International_Tables_for_Crystallography_Vol.C(1991)_Tables_6.1.1.4_and_6.1.1.5
sn 19.18890 5.83030 19.10050 0.50310 4.45850 26.89090 2.46630 83.95710 4.78210
-1.37800 0.93000
International_Tables_for_Crystallography_Vol.C(1991)_Tables_6.1.1.4_and_6.1.1.5
na 4.76260 3.28500 3.17360 8.84220 1.26740 0.31360 1.11280 129.42400 0.67600
0.01600 0.01500
International_Tables_for_Crystallography_Vol.C(1991)_Tables_6.1.1.4_and_6.1.1.5

#=============================================================================

# 6. POWDER SPECIMEN AND CRYSTAL DATA

_symmetry_cell_setting           cubic
_symmetry_space_group_name_H-M   'F d -3 m'
_symmetry_space_group_name_Hall  '-F 4vw 2vw 3'

loop_
_symmetry_equiv_pos_as_xyz
x,y,z
-y,x+1/4,z+1/4
x,-y+1/4,-z+1/4
z,x,y
-x+1/4,-y+1/4,z
y+1/4,x+1/4,-z
-x,z+1/4,y+1/4
z,-x+1/4,-y+1/4
y,z,x
y+1/4,-x,z+1/4
-x+1/4,y,-z+1/4
-z+1/4,-x+1/4,y
x+1/4,z+1/4,-y
-z,y+1/4,x+1/4
-x,-z,-y
y,-z+1/4,-x+1/4
-y+1/4,z,-x+1/4
-y,-x,-z
x+1/4,-z,y+1/4
-z+1/4,x,-y+1/4
-y+1/4,-z+1/4,x
z+1/4,y+1/4,-x
-z,-y,-x
z+1/4,-y,x+1/4
-x,-y,-z
y,-x+3/4,-z+3/4
-x,y+3/4,z+3/4
-z,-x,-y
x+3/4,y+3/4,-z
-y+3/4,-x+3/4,z
x,-z+3/4,-y+3/4
-z,x+3/4,y+3/4
-y,-z,-x
-y+3/4,x,-z+3/4
x+3/4,-y,z+3/4
z+3/4,x+3/4,-y
-x+3/4,-z+3/4,y
z,-y+3/4,-x+3/4
x,z,y
-y,z+3/4,x+3/4
y+3/4,-z,x+3/4
y,x,z
-x+3/4,z,-y+3/4
z+3/4,-x,y+3/4
y+3/4,z+3/4,-x
-z+3/4,-y+3/4,x
z,y,x
-z+3/4,y,-x+3/4
x+1/2,y+1/2,z
-y+1/2,x+3/4,z+1/4
x+1/2,-y+3/4,-z+1/4
z+1/2,x+1/2,y
-x+3/4,-y+3/4,z
y+3/4,x+3/4,-z
-x+1/2,z+3/4,y+1/4
z+1/2,-x+3/4,-y+1/4
y+1/2,z+1/2,x
y+3/4,-x+1/2,z+1/4
-x+3/4,y+1/2,-z+1/4
-z+3/4,-x+3/4,y
x+3/4,z+3/4,-y
-z+1/2,y+3/4,x+1/4
-x+1/2,-z+1/2,-y
y+1/2,-z+3/4,-x+1/4
-y+3/4,z+1/2,-x+1/4
-y+1/2,-x+1/2,-z
x+3/4,-z+1/2,y+1/4
-z+3/4,x+1/2,-y+1/4
-y+3/4,-z+3/4,x
z+3/4,y+3/4,-x
-z+1/2,-y+1/2,-x
z+3/4,-y+1/2,x+1/4
-x+1/2,-y+1/2,-z
y+1/2,-x+1/4,-z+3/4
-x+1/2,y+1/4,z+3/4
-z+1/2,-x+1/2,-y
x+1/4,y+1/4,-z
-y+1/4,-x+1/4,z
x+1/2,-z+1/4,-y+3/4
-z+1/2,x+1/4,y+3/4
-y+1/2,-z+1/2,-x
-y+1/4,x+1/2,-z+3/4
x+1/4,-y+1/2,z+3/4
z+1/4,x+1/4,-y
-x+1/4,-z+1/4,y
z+1/2,-y+1/4,-x+3/4
x+1/2,z+1/2,y
-y+1/2,z+1/4,x+3/4
y+1/4,-z+1/2,x+3/4
y+1/2,x+1/2,z
-x+1/4,z+1/2,-y+3/4
z+1/4,-x+1/2,y+3/4
y+1/4,z+1/4,-x
-z+1/4,-y+1/4,x
z+1/2,y+1/2,x
-z+1/4,y+1/2,-x+3/4
x+1/2,y,z+1/2
-y+1/2,x+1/4,z+3/4
x+1/2,-y+1/4,-z+3/4
z+1/2,x,y+1/2
-x+3/4,-y+1/4,z+1/2
y+3/4,x+1/4,-z+1/2
-x+1/2,z+1/4,y+3/4
z+1/2,-x+1/4,-y+3/4
y+1/2,z,x+1/2
y+3/4,-x,z+3/4
-x+3/4,y,-z+3/4
-z+3/4,-x+1/4,y+1/2
x+3/4,z+1/4,-y+1/2
-z+1/2,y+1/4,x+3/4
-x+1/2,-z,-y+1/2
y+1/2,-z+1/4,-x+3/4
-y+3/4,z,-x+3/4
-y+1/2,-x,-z+1/2
x+3/4,-z,y+3/4
-z+3/4,x,-y+3/4
-y+3/4,-z+1/4,x+1/2
z+3/4,y+1/4,-x+1/2
-z+1/2,-y,-x+1/2
z+3/4,-y,x+3/4
-x+1/2,-y,-z+1/2
y+1/2,-x+3/4,-z+1/4
-x+1/2,y+3/4,z+1/4
-z+1/2,-x,-y+1/2
x+1/4,y+3/4,-z+1/2
-y+1/4,-x+3/4,z+1/2
x+1/2,-z+3/4,-y+1/4
-z+1/2,x+3/4,y+1/4
-y+1/2,-z,-x+1/2
-y+1/4,x,-z+1/4
x+1/4,-y,z+1/4
z+1/4,x+3/4,-y+1/2
-x+1/4,-z+3/4,y+1/2
z+1/2,-y+3/4,-x+1/4
x+1/2,z,y+1/2
-y+1/2,z+3/4,x+1/4
y+1/4,-z,x+1/4
y+1/2,x,z+1/2
-x+1/4,z,-y+1/4
z+1/4,-x,y+1/4
y+1/4,z+3/4,-x+1/2
-z+1/4,-y+3/4,x+1/2
z+1/2,y,x+1/2
-z+1/4,y,-x+1/4
x,y+1/2,z+1/2
-y,x+3/4,z+3/4
x,-y+3/4,-z+3/4
z,x+1/2,y+1/2
-x+1/4,-y+3/4,z+1/2
y+1/4,x+3/4,-z+1/2
-x,z+3/4,y+3/4
z,-x+3/4,-y+3/4
y,z+1/2,x+1/2
y+1/4,-x+1/2,z+3/4
-x+1/4,y+1/2,-z+3/4
-z+1/4,-x+3/4,y+1/2
x+1/4,z+3/4,-y+1/2
-z,y+3/4,x+3/4
-x,-z+1/2,-y+1/2
y,-z+3/4,-x+3/4
-y+1/4,z+1/2,-x+3/4
-y,-x+1/2,-z+1/2
x+1/4,-z+1/2,y+3/4
-z+1/4,x+1/2,-y+3/4
-y+1/4,-z+3/4,x+1/2
z+1/4,y+3/4,-x+1/2
-z,-y+1/2,-x+1/2
z+1/4,-y+1/2,x+3/4
-x,-y+1/2,-z+1/2
y,-x+1/4,-z+1/4
-x,y+1/4,z+1/4
-z,-x+1/2,-y+1/2
x+3/4,y+1/4,-z+1/2
-y+3/4,-x+1/4,z+1/2
x,-z+1/4,-y+1/4
-z,x+1/4,y+1/4
-y,-z+1/2,-x+1/2
-y+3/4,x+1/2,-z+1/4
x+3/4,-y+1/2,z+1/4
z+3/4,x+1/4,-y+1/2
-x+3/4,-z+1/4,y+1/2
z,-y+1/4,-x+1/4
x,z+1/2,y+1/2
-y,z+1/4,x+1/4
y+3/4,-z+1/2,x+1/4
y,x+1/2,z+1/2
-x+3/4,z+1/2,-y+1/4
z+3/4,-x+1/2,y+1/4
y+3/4,z+1/4,-x+1/2
-z+3/4,-y+1/4,x+1/2
z,y+1/2,x+1/2
-z+3/4,y+1/2,-x+1/4

_cell_length_a                   13.62240(3)
_cell_length_b                   13.62240(3)
_cell_length_c                   13.62240(3)
_cell_angle_alpha                90.0000
_cell_angle_beta                 90.0000
_cell_angle_gamma                90.0000
_cell_volume                     2527.903(10)
_exptl_crystal_density_diffrn    2.23508
_cell_formula_units_Z            8
_cell_measurement_temperature    298
_cell_special_details            'refined with Fullprof'

_pd_spec_size_axial              0.5
_pd_spec_size_equat              0.3
_pd_spec_size_thick              .

_pd_spec_mounting                'glass capillary'
_pd_spec_mount_mode              transmission
_pd_spec_shape                   cylinder
_pd_char_particle_morphology     powder
_pd_char_colour                  black

_pd_prep_cool_rate               .
_pd_prep_pressure                .
_pd_prep_temperature             .

_exptl_absorpt_coefficient_mu    .
_exptl_absorpt_correction_type   .
_exptl_absorpt_process_details   .
_exptl_absorpt_correction_T_min  .
_exptl_absorpt_correction_T_max  .

#=============================================================================

# 7. EXPERIMENTAL DATA

_exptl_special_details           ?

_pd_instr_location               'DESY, Hamburg, Germany'
_pd_calibration_special_details  'NIST SRM 660a LaB6'
_diffrn_ambient_temperature      298
_diffrn_source                   synchrotron
_diffrn_radiation_type           synchrotron
_diffrn_radiation_wavelength     0.20707

_diffrn_radiation_monochromator  synchrotron
_diffrn_measurement_device_type  'abstract diffractometer'
_diffrn_measurement_method       'profile data from \q/2\q scans'
_diffrn_detector_area_resol_mean .
_diffrn_detector                 'Hybrid Pixel Array Detector'
_diffrn_detector_type            'Varex XRD 4343 CT'
_pd_meas_scan_method             step
_pd_meas_special_details         .

_pd_meas_number_of_points        6000
_pd_meas_2theta_range_min        0.00442
_pd_meas_2theta_range_max        21.59219
_pd_meas_2theta_range_inc        0.003599

#=============================================================================

# 8. REFINEMENT DATA

_refine_special_details          ?

_pd_proc_ls_special_details      ?

_pd_proc_ls_profile_function     Pseudo-Voigt
_pd_proc_ls_background_function  'Linear interpolation'
_pd_proc_ls_pref_orient_corr     .


#  The following profile R-factors are NOT CORRECTED for background
#  The sum is extended to all non-excluded points.
#  These are the current CIF standard

_pd_proc_ls_prof_R_factor        1.3224
_pd_proc_ls_prof_wR_factor       1.9986
_pd_proc_ls_prof_wR_expected     1.0090

#  The following profile R-factors are CORRECTED for background
#  The sum is extended to all non-excluded points.
#  These items are not in the current CIF standard, but are defined above

_pd_proc_ls_prof_cR_factor       14.6385
_pd_proc_ls_prof_cwR_factor      10.3055
_pd_proc_ls_prof_cwR_expected    5.2026

#  The following items are not in the CIF standard, but are defined above

_pd_proc_ls_prof_chi2            3.9237
_pd_proc_ls_prof_echi2           3.5220

#  Items related to LS refinement

_refine_ls_R_I_factor            6.4101
_refine_ls_number_reflns         442
_refine_ls_number_parameters     17
_refine_ls_number_restraints     0
_refine_ls_goodness_of_fit_all   1.97

_pd_proc_2theta_range_min        0.0044
_pd_proc_2theta_range_max        21.5922
_pd_proc_2theta_range_inc        0.003599
_pd_proc_wavelength              0.207079

_pd_proc_info_excluded_regions   none
_pd_proc_info_data_reduction     .

_computing_data_collection       .
_computing_structure_solution    FULLPROF
_computing_structure_refinement  FULLPROF
_computing_molecular_graphics    Diamond
_computing_publication_material  .

#=============================================================================

# 9. ATOMIC COORDINATES AND DISPLACEMENT PARAMETERS

loop_
_atom_site_label
_atom_site_fract_x
_atom_site_fract_y
_atom_site_fract_z
_atom_site_U_iso_or_equiv
_atom_site_occupancy
_atom_site_adp_type
_atom_site_type_symbol
P1 0.23471(6) 0.23471(6) 0.23471(6) 0.0082(5) 1.00000 Uiso P
Sn1 0.12500 0.12500 0.12500 0.0148(2) 1.00000 Uiso Sn
Na1 0.00000 0.00000 0.00000 0.0338(11) 0.99994 Uiso Na
Na2 0.40137(11) 0.12500 0.12500 0.0165(6) 0.99998 Uiso Na

# Note: if the displacement parameters were refined anisotropically
# the U matrices should be given as for single-crystal studies.

#=============================================================================

# 10. DISTANCES AND ANGLES / MOLECULAR GEOMETRY 

_geom_special_details            ?

loop_
_geom_bond_atom_site_label_1
_geom_bond_atom_site_label_2
_geom_bond_distance
_geom_bond_site_symmetry_1
_geom_bond_site_symmetry_2
_geom_bond_publ_flag
Sn1 P1 2.5886(8) 1 1 ?

loop_
_geom_angle_atom_site_label_1
_geom_angle_atom_site_label_2
_geom_angle_atom_site_label_3
_geom_angle
_geom_angle_site_symmetry_1
_geom_angle_site_symmetry_2
_geom_angle_site_symmetry_3
_geom_angle_publ_flag
P1 Sn1 P1 109.47(5) 1 2 1 ?
P1 Sn1 P1 109.47(5) 1 2 1 ?
P1 Sn1 P1 109.47(5) 1 2 1 ?

#=============================================================================

# POWDER PROFILE

loop_
_pd_proc_point_id
_pd_proc_2theta_corrected
_pd_proc_intensity_total
_pd_calc_intensity_total
_pd_proc_intensity_bkg_calc

139 0.5010 31780(178) 33569.6094 33569.6094
140 0.5046 31818(178) 33569.6094 33569.6094
141 0.5082 31882(179) 33569.6094 33569.6094
142 0.5118 31869(179) 33569.6094 33569.6094
143 0.5154 31910(179) 33569.6094 33569.6094
144 0.5190 31953(179) 33569.6094 33569.6094
145 0.5226 31918(179) 33569.6094 33569.6094
146 0.5262 31926(179) 33569.6094 33569.6094
147 0.5298 31982(179) 33569.6094 33569.6094
148 0.5334 32026(179) 33569.6094 33569.6094
149 0.5370 32076(179) 33569.6094 33569.6094
150 0.5406 32098(179) 33569.6094 33569.6094
151 0.5442 32044(179) 33569.6094 33569.6094
152 0.5478 32073(179) 33569.6094 33569.6094
153 0.5514 32182(179) 33569.6094 33569.6094
154 0.5550 32272(180) 33569.6094 33569.6094
155 0.5586 32317(180) 33569.6094 33569.6094
156 0.5622 32356(180) 33569.6094 33569.6094
157 0.5658 32336(180) 33569.6094 33569.6094
158 0.5694 32419(180) 33569.6094 33569.6094
159 0.5730 32405(180) 33569.6094 33569.6094
160 0.5766 32424(180) 33569.6094 33569.6094
161 0.5802 32474(180) 33569.6094 33569.6094
162 0.5838 32429(180) 33569.6094 33569.6094
163 0.5874 32515(180) 33569.6094 33569.6094
164 0.5910 32574(180) 33569.6094 33569.6094
165 0.5946 32540(180) 33569.6094 33569.6094
166 0.5982 32653(181) 33569.6094 33569.6094
167 0.6018 32654(181) 33569.6094 33569.6094
168 0.6054 32655(181) 33569.6094 33569.6094
169 0.6090 32620(181) 33569.6094 33569.6094
170 0.6126 32605(181) 33569.6094 33569.6094
171 0.6162 32610(181) 33569.6094 33569.6094
172 0.6198 32659(181) 33569.6094 33569.6094
173 0.6234 32692(181) 33569.6094 33569.6094
174 0.6270 32754(181) 33569.6094 33569.6094
175 0.6306 32864(181) 33569.6094 33569.6094
176 0.6342 32849(181) 33569.6094 33569.6094
177 0.6378 32886(181) 33569.6094 33569.6094
178 0.6414 32859(181) 33569.6094 33569.6094
179 0.6450 32889(181) 33569.6094 33569.6094
180 0.6486 32930(181) 33569.6094 33569.6094
181 0.6522 32975(182) 33569.6094 33569.6094
182 0.6558 32966(182) 33569.6094 33569.6094
183 0.6594 32976(182) 33569.6094 33569.6094
184 0.6630 32994(182) 33569.6094 33569.6094
185 0.6666 32954(182) 33569.6094 33569.6094
186 0.6702 32998(182) 33569.6094 33569.6094
187 0.6738 33065(182) 33569.6094 33569.6094
188 0.6774 33104(182) 33569.6094 33569.6094
189 0.6810 33067(182) 33569.6094 33569.6094
190 0.6846 33147(182) 33569.6094 33569.6094
191 0.6881 33130(182) 33569.6094 33569.6094
192 0.6917 33165(182) 33569.6094 33569.6094
193 0.6953 33229(182) 33569.6094 33569.6094
194 0.6989 33249(182) 33569.6094 33569.6094
195 0.7025 33248(182) 33569.6094 33569.6094
196 0.7061 33203(182) 33569.6094 33569.6094
197 0.7097 33216(182) 33569.6094 33569.6094
198 0.7133 33230(182) 33569.6094 33569.6094
199 0.7169 33232(182) 33569.6094 33569.6094
200 0.7205 33332(183) 33569.6094 33569.6094
201 0.7241 33313(183) 33569.6094 33569.6094
202 0.7277 33251(182) 33569.6094 33569.6094
203 0.7313 33266(182) 33569.6094 33569.6094
204 0.7349 33306(182) 33569.6094 33569.6094
205 0.7385 33301(182) 33569.6094 33569.6094
206 0.7421 33288(182) 33569.6094 33569.6094
207 0.7457 33343(183) 33569.6094 33569.6094
208 0.7493 33382(183) 33569.6094 33569.6094
209 0.7529 33368(183) 33569.6094 33569.6094
210 0.7565 33374(183) 33569.6094 33569.6094
211 0.7601 33367(183) 33569.6094 33569.6094
212 0.7637 33336(183) 33569.6094 33569.6094
213 0.7673 33432(183) 33569.6094 33569.6094
214 0.7709 33487(183) 33569.6094 33569.6094
215 0.7745 33418(183) 33569.6094 33569.6094
216 0.7781 33401(183) 33569.6094 33569.6094
217 0.7817 33474(183) 33569.6094 33569.6094
218 0.7853 33498(183) 33569.6094 33569.6094
219 0.7889 33473(183) 33569.6094 33569.6094
220 0.7925 33488(183) 33569.6094 33569.6094
221 0.7961 33456(183) 33569.6094 33569.6094
222 0.7997 33443(183) 33569.6094 33569.6094
223 0.8033 33495(183) 33569.6094 33569.6094
224 0.8069 33559(183) 33569.6094 33569.6094
225 0.8105 33548(183) 33569.6094 33569.6094
226 0.8141 33585(183) 33569.6094 33569.6094
227 0.8177 33657(183) 33569.6094 33569.6094
228 0.8213 33644(183) 33569.6094 33569.6094
229 0.8249 33607(183) 33569.6094 33569.6094
230 0.8285 33571(183) 33569.6094 33569.6094
231 0.8321 33553(183) 33569.6094 33569.6094
232 0.8357 33524(183) 33569.6094 33569.6094
233 0.8393 33464(183) 33569.6094 33569.6094
234 0.8429 33510(183) 33569.6094 33569.6094
235 0.8465 33510(183) 33569.6094 33569.6094
236 0.8501 33436(183) 33569.6094 33569.6094
237 0.8537 33382(183) 33569.6094 33569.6094
238 0.8573 33451(183) 33569.6094 33569.6094
239 0.8609 33485(183) 33569.6094 33569.6094
240 0.8645 33502(183) 33569.6094 33569.6094
241 0.8681 33479(183) 33569.6094 33569.6094
242 0.8717 33408(183) 33569.6094 33569.6094
243 0.8753 33422(183) 33569.6094 33569.6094
244 0.8789 33414(183) 33569.6094 33569.6094
245 0.8825 33425(183) 33569.6094 33569.6094
246 0.8861 33373(183) 33569.6094 33569.6094
247 0.8897 33394(183) 33569.6094 33569.6094
248 0.8933 33416(183) 33569.6094 33569.6094
249 0.8969 33446(183) 33569.6094 33569.6094
250 0.9005 33527(183) 33569.6094 33569.6094
251 0.9041 33468(183) 33569.6094 33569.6094
252 0.9077 33438(183) 33569.6094 33569.6094
253 0.9113 33464(183) 33569.6094 33569.6094
254 0.9149 33451(183) 33569.6094 33569.6094
255 0.9185 33456(183) 33569.6094 33569.6094
256 0.9221 33485(183) 33569.6094 33569.6094
257 0.9257 33488(183) 33569.6094 33569.6094
258 0.9293 33501(183) 33569.6094 33569.6094
259 0.9329 33448(183) 33569.6094 33569.6094
260 0.9364 33472(183) 33569.6094 33569.6094
261 0.9400 33516(183) 33569.6094 33569.6094
262 0.9436 33499(183) 33569.6094 33569.6094
263 0.9472 33484(183) 33569.6094 33569.6094
264 0.9508 33520(183) 33569.6094 33569.6094
265 0.9544 33557(183) 33569.6094 33569.6094
266 0.9580 33600(183) 33569.6094 33569.6094
267 0.9616 33626(183) 33569.6094 33569.6094
268 0.9652 33596(183) 33569.6094 33569.6094
269 0.9688 33612(183) 33569.6094 33569.6094
270 0.9724 33692(184) 33569.6094 33569.6094
271 0.9760 33660(183) 33569.6094 33569.6094
272 0.9796 33647(183) 33569.6094 33569.6094
273 0.9832 33635(183) 33569.6094 33569.6094
274 0.9868 33601(183) 33569.6094 33569.6094
275 0.9904 33629(183) 33569.6094 33569.6094
276 0.9940 33595(183) 33569.6094 33569.6094
277 0.9976 33552(183) 33569.6094 33569.6094
278 1.0012 33541(183) 33569.6094 33569.6094
279 1.0048 33486(183) 33569.6094 33569.6094
280 1.0084 33476(183) 33569.6094 33569.6094
281 1.0120 33555(183) 33569.6094 33569.6094
282 1.0156 33527(183) 33569.6094 33569.6094
283 1.0192 33441(183) 33569.6094 33569.6094
284 1.0228 33378(183) 33569.6094 33569.6094
285 1.0264 33368(183) 33569.6094 33569.6094
286 1.0300 33347(183) 33569.6094 33569.6094
287 1.0336 33370(183) 33569.6094 33569.6094
288 1.0372 33364(183) 33569.6094 33569.6094
289 1.0408 33414(183) 33569.6094 33569.6094
290 1.0444 33362(183) 33569.6094 33569.6094
291 1.0480 33338(183) 33569.6094 33569.6094
292 1.0516 33326(183) 33569.6094 33569.6094
293 1.0552 33302(182) 33569.6094 33569.6094
294 1.0588 33300(182) 33569.6094 33569.6094
295 1.0624 33252(182) 33569.6094 33569.6094
296 1.0660 33186(182) 33569.6094 33569.6094
297 1.0696 33187(182) 33569.6094 33569.6094
298 1.0732 33256(182) 33569.6094 33569.6094
299 1.0768 33237(182) 33569.6094 33569.6094
300 1.0804 33226(182) 33569.6094 33569.6094
301 1.0840 33215(182) 33569.6094 33569.6094
302 1.0876 33215(182) 33569.6094 33569.6094
303 1.0912 33199(182) 33569.6094 33569.6094
304 1.0948 33139(182) 33569.6094 33569.6094
305 1.0984 33187(182) 33569.6094 33569.6094
306 1.1020 33171(182) 33569.6094 33569.6094
307 1.1056 33197(182) 33569.6094 33569.6094
308 1.1092 33172(182) 33569.6094 33569.6094
309 1.1128 33184(182) 33569.6094 33569.6094
310 1.1164 33200(182) 33569.6094 33569.6094
311 1.1200 33107(182) 33569.6094 33569.6094
312 1.1236 33095(182) 32127.5410 32127.5410
313 1.1272 33063(182) 32123.9355 32123.9355
314 1.1308 33039(182) 32120.3262 32120.3262
315 1.1344 33082(182) 32116.7188 32116.7188
316 1.1380 33032(182) 32113.1113 32113.1113
317 1.1416 33009(182) 32109.5039 32109.5039
318 1.1452 33031(182) 32105.8965 32105.8965
319 1.1488 32936(181) 32102.2891 32102.2891
320 1.1524 32906(181) 32098.6816 32098.6816
321 1.1560 32980(182) 32095.0742 32095.0742
322 1.1596 32973(182) 32091.4668 32091.4668
323 1.1632 32995(182) 32087.8574 32087.8574
324 1.1668 33000(182) 32084.2520 32084.2520
325 1.1704 32984(182) 32080.6426 32080.6426
326 1.1740 32989(182) 32077.0352 32077.0352
327 1.1776 32906(181) 32073.4277 32073.4277
328 1.1812 32841(181) 32069.8203 32069.8203
329 1.1847 32832(181) 32066.2129 32066.2129
330 1.1883 32812(181) 32062.6055 32062.6055
331 1.1919 32783(181) 32058.9980 32058.9980
332 1.1955 32824(181) 32055.3906 32055.3906
333 1.1991 32814(181) 32051.7832 32051.7832
334 1.2027 32823(181) 32048.1758 32048.1758
335 1.2063 32821(181) 32044.5664 32044.5664
336 1.2099 32772(181) 32040.9609 32040.9609
337 1.2135 32763(181) 32037.3516 32037.3516
338 1.2171 32721(181) 32033.7441 32033.7441
339 1.2207 32708(181) 32030.1367 32030.1367
340 1.2243 32594(181) 32026.5293 32026.5293
341 1.2279 32639(181) 32022.9219 32022.9219
342 1.2315 32652(181) 32019.3145 32019.3145
343 1.2351 32588(181) 32015.7070 32015.7070
344 1.2387 32577(180) 32012.0996 32012.0996
345 1.2423 32618(181) 32008.4922 32008.4922
346 1.2459 32628(181) 32004.8828 32004.8828
347 1.2495 32620(181) 32001.2773 32001.2773
348 1.2531 32669(181) 31997.6680 31997.6680
349 1.2567 32718(181) 31994.0605 31994.0605
350 1.2603 32776(181) 31990.4531 31990.4531
351 1.2639 32799(181) 31986.8457 31986.8457
352 1.2675 32780(181) 31983.2383 31983.2383
353 1.2711 32746(181) 31979.6309 31979.6309
354 1.2747 32649(181) 31976.0234 31976.0234
355 1.2783 32521(180) 31972.4160 31972.4160
356 1.2819 32475(180) 31968.8086 31968.8086
357 1.2855 32472(180) 31965.2012 31965.2012
358 1.2891 32358(180) 31961.5938 31961.5938
359 1.2927 32293(180) 31957.9844 31957.9844
360 1.2963 32249(180) 31954.3770 31954.3770
361 1.2999 32244(180) 31950.7695 31950.7695
362 1.3035 32245(180) 31947.1621 31947.1621
363 1.3071 32237(180) 31943.5547 31943.5547
364 1.3107 32163(179) 31939.9473 31939.9473
365 1.3143 32151(179) 31936.3398 31936.3398
366 1.3179 32158(179) 31932.7324 31932.7324
367 1.3215 32139(179) 31984.2070 31929.1230
368 1.3251 32141(179) 31982.7734 31925.5176
369 1.3287 32133(179) 31981.4668 31921.9082
370 1.3323 32073(179) 31980.3047 31918.3027
371 1.3359 32033(179) 31979.2930 31914.6934
372 1.3395 32048(179) 31978.4473 31911.0859
373 1.3431 32090(179) 31977.7852 31907.4785
374 1.3467 32134(179) 31977.3184 31903.8711
375 1.3503 32133(179) 31977.0664 31900.2637
376 1.3539 32096(179) 31977.0508 31896.6562
377 1.3575 32041(179) 31977.2891 31893.0488
378 1.3611 31948(179) 31977.8125 31889.4414
379 1.3647 31982(179) 31978.6465 31885.8340
380 1.3683 32004(179) 31979.8203 31882.2246
381 1.3719 31918(179) 31981.3750 31878.6191
382 1.3755 31902(179) 31983.3477 31875.0098
383 1.3791 31943(179) 31971.5039 31857.1191
384 1.3827 31967(179) 31960.0762 31839.1270
385 1.3863 31980(179) 31949.2266 31821.1309
386 1.3899 31932(179) 31939.0293 31803.1406
387 1.3935 31908(179) 31929.5605 31785.1445
388 1.3971 31942(179) 31920.9180 31767.1543
389 1.4007 31986(179) 31913.2090 31749.1582
390 1.4043 32032(179) 31906.5625 31731.1680
391 1.4079 32106(179) 31901.1289 31713.1719
392 1.4115 32124(179) 31897.0840 31695.1758
393 1.4151 32204(179) 31894.6426 31677.1855
394 1.4187 32358(180) 31894.0586 31659.1895
395 1.4223 32380(180) 31895.6348 31641.1973
396 1.4259 32390(180) 31899.7441 31623.2031
397 1.4295 32335(180) 31906.8320 31605.2109
398 1.4331 32288(180) 31917.4648 31587.2148
399 1.4367 32234(180) 31932.3320 31569.2188
400 1.4402 32207(179) 31952.2910 31551.2285
401 1.4438 32140(179) 31978.4492 31533.2324
402 1.4474 32180(179) 32012.2070 31515.2422
403 1.4510 32220(179) 32055.4121 31497.2461
404 1.4546 32254(180) 32110.5801 31479.2559
405 1.4582 32350(180) 32181.5410 31461.2598
406 1.4618 32495(180) 32275.2637 31443.2695
407 1.4654 32754(181) 32407.6973 31425.2734
408 1.4690 32952(182) 32619.2637 31407.2773
409 1.4726 33312(183) 33011.8750 31389.2852
410 1.4762 34038(184) 33821.0977 31371.2910
411 1.4798 35259(188) 35521.2852 31353.2988
412 1.4834 37469(194) 38923.3789 31335.3047
413 1.4870 42166(205) 45135.9766 31317.3125
414 1.4906 50936(226) 55262.1523 31299.3164
415 1.4942 65668(256) 69729.1719 31281.3203
416 1.4978 86147(294) 87503.5938 31263.3301
417 1.5014 105452(325) 105669.7969 31245.3340
418 1.5050 120063(347) 119711.3984 31227.3438
419 1.5086 124510(353) 125016.8594 31209.3477
420 1.5122 118650(344) 119509.1406 31191.3574
421 1.5158 103958(322) 105322.3984 31173.3613
422 1.5194 86928(295) 87099.8281 31155.3711
423 1.5230 70872(266) 69319.4844 31137.3750
424 1.5266 57797(240) 54884.7734 31119.3789
425 1.5302 48338(220) 44794.6406 31101.3867
426 1.5338 41457(204) 38599.2148 31083.3926
427 1.5374 37275(193) 35197.7930 31065.4004
428 1.5410 34932(187) 33481.0703 31047.4043
429 1.5446 33569(183) 32645.8945 31029.4141
430 1.5482 32823(181) 32221.6074 31011.4180
431 1.5518 32389(180) 31976.0859 30993.4219
432 1.5554 32066(179) 31808.7227 30975.4316
433 1.5590 31824(178) 31679.6270 30957.4355
434 1.5626 31679(178) 31573.2031 30939.4453
435 1.5662 31563(178) 31482.4707 30921.4492
436 1.5698 31403(177) 31403.7070 30903.4590
437 1.5734 31298(177) 31334.3496 30885.4629
438 1.5770 31193(177) 31272.6172 30867.4727
439 1.5806 31074(176) 31217.0723 30849.4766
440 1.5842 30972(176) 31166.8496 30831.4805
441 1.5878 30885(176) 31120.7012 30813.4883
442 1.5914 30823(176) 31078.1152 30795.4941
443 1.5950 30784(175) 31038.5664 30777.5020
444 1.5986 30725(175) 31001.5938 30759.5059
445 1.6022 30693(175) 30966.8535 30741.5156
446 1.6058 30639(175) 30934.0391 30723.5195
447 1.6094 30598(175) 30902.9297 30705.5293
448 1.6130 30581(175) 30873.3125 30687.5332
449 1.6166 30572(175) 30845.0430 30669.5371
450 1.6202 30611(175) 30818.0098 30651.5469
451 1.6238 30739(175) 30792.1016 30633.5508
452 1.6274 30806(176) 30767.2734 30615.5605
453 1.6310 30809(176) 30743.4805 30597.5645
454 1.6346 30860(176) 30721.3945 30579.5723
455 1.6382 30922(176) 30699.8086 30561.5762
456 1.6418 30896(176) 30679.5957 30543.5820
457 1.6454 30799(175) 30661.4160 30525.5898
458 1.6490 30656(175) 30646.9785 30507.5938
459 1.6526 30593(175) 30640.3926 30489.6035
460 1.6562 30441(174) 30650.3594 30471.6074
461 1.6598 30300(174) 30692.7988 30453.6172
462 1.6634 30258(174) 30792.0117 30435.6211
463 1.6670 30317(174) 30957.3867 30398.1914
464 1.6706 30520(175) 31230.1660 30360.5293
465 1.6742 30894(176) 31607.2539 30322.8652
466 1.6778 31286(177) 32042.8926 30285.2129
467 1.6814 31659(178) 32444.8613 30247.5488
468 1.6849 31885(179) 32692.5098 30209.8965
469 1.6885 31928(179) 32686.8633 30172.2324
470 1.6921 31689(178) 32413.6445 30134.5781
471 1.6957 31408(177) 31956.0879 30096.9160
472 1.6993 31149(176) 31383.8750 30059.2520
473 1.7029 30968(176) 30907.7129 30021.5996
474 1.7065 30965(176) 30529.6582 29983.9355
475 1.7101 31123(176) 30262.0586 29946.2832
476 1.7137 31196(177) 30086.7051 29908.6191
477 1.7173 31279(177) 29974.7500 29870.9648
478 1.7209 31250(177) 29899.9062 29833.3027
479 1.7245 31047(176) 29844.2070 29795.6484
480 1.7281 30815(176) 29797.4844 29757.9863
481 1.7317 30546(175) 29754.9062 29720.3223
482 1.7353 30288(174) 29714.5957 29682.6699
483 1.7389 30073(173) 29676.2168 29645.0059
484 1.7425 29913(173) 29640.5801 29607.3516
485 1.7461 29729(172) 29609.5781 29569.6875
486 1.7497 29573(172) 29586.2500 29532.0352
487 1.7533 29435(172) 29574.1445 29494.3730
488 1.7569 29333(171) 29575.7871 29456.7090
489 1.7605 29301(171) 29590.2949 29419.0547
490 1.7641 29256(171) 29611.3438 29381.3906
491 1.7677 29211(171) 29626.8477 29343.7383
492 1.7713 29234(171) 29621.4785 29306.0742
493 1.7749 29171(171) 29583.5254 29268.4219
494 1.7785 29058(170) 29513.5938 29230.7598
495 1.7821 28951(170) 29424.5117 29193.1055
496 1.7857 28921(170) 29332.8066 29155.4414
497 1.7893 28870(170) 29253.0527 29117.7773
498 1.7929 28783(170) 29196.4844 29080.1250
499 1.7965 28742(170) 29172.0059 29042.4609
500 1.8001 28741(170) 29187.5078 29004.8086
501 1.8037 28777(170) 29248.3496 28967.1465
502 1.8073 28850(170) 29352.4473 28929.4922
503 1.8109 29020(170) 29484.1426 28891.8281
504 1.8145 29241(171) 29611.2090 28854.1641
505 1.8181 29422(172) 29689.1562 28816.5117
506 1.8217 29563(172) 29677.0859 28778.8477
507 1.8253 29653(172) 29564.3438 28741.1953
508 1.8289 29658(172) 29379.4688 28703.5332
509 1.8325 29607(172) 29167.7852 28665.8789
510 1.8361 29558(172) 28967.9512 28628.2148
511 1.8397 29417(172) 28802.6523 28590.5625
512 1.8433 29210(171) 28677.5312 28552.8984
513 1.8469 28993(170) 28586.8066 28515.2344
514 1.8505 28750(170) 28520.0645 28477.5820
515 1.8541 28545(169) 28467.5117 28439.9199
516 1.8577 28346(168) 28422.3613 28402.2656
517 1.8613 28260(168) 28380.6758 28364.6016
518 1.8649 28216(168) 28340.5645 28326.9473
519 1.8685 28189(168) 28301.1719 28289.2852
520 1.8721 28232(168) 28261.7852 28251.6211
521 1.8757 28295(168) 28221.7852 28213.9688
522 1.8793 28318(168) 28183.2617 28176.3047
523 1.8829 28316(168) 28144.8867 28138.6523
524 1.8865 28276(168) 28106.6074 28100.9883
525 1.8901 28219(168) 28068.4238 28063.3340
526 1.8937 28106(168) 28030.3047 28025.6719
527 1.8973 28080(168) 27992.2559 27988.0195
528 1.9009 28018(167) 27954.2422 27950.3555
529 1.9045 27975(167) 27916.2715 27912.6914
530 1.9081 27958(167) 27878.3477 27875.0391
531 1.9117 27943(167) 27840.4414 27837.3750
532 1.9153 28010(167) 27802.5723 27799.7207
533 1.9189 28078(168) 27764.7148 27762.0586
534 1.9225 28084(168) 27726.8887 27724.4062
535 1.9261 28025(167) 27689.0664 27686.7422
536 1.9297 27939(167) 27651.2598 27649.0781
537 1.9333 27910(167) 27613.4766 27611.4258
538 1.9368 27793(167) 27575.6934 27573.7617
539 1.9404 27641(166) 27537.9316 27536.1074
540 1.9440 27515(166) 27500.1699 27498.4453
541 1.9476 27432(166) 27462.4258 27460.7930
542 1.9512 27308(165) 27424.6758 27423.1289
543 1.9548 27244(165) 27387.7305 27385.4766
544 1.9584 27170(165) 27350.0234 27347.8125
545 1.9620 27139(165) 27312.1191 27310.1484
546 1.9656 27093(165) 27274.4883 27272.5371
547 1.9692 27060(164) 27240.9160 27238.9785
548 1.9728 27062(165) 27207.3555 27205.4258
549 1.9764 27050(164) 27173.7930 27171.8652
550 1.9800 26977(164) 27140.2422 27138.3125
551 1.9836 26916(164) 27106.6914 27104.7520
552 1.9872 26899(164) 27073.1543 27071.1992
553 1.9908 26881(164) 27039.6152 27037.6387
554 1.9944 26898(164) 27006.0820 27004.0781
555 1.9980 26835(164) 26972.5645 26970.5273
556 2.0016 26752(164) 26939.0410 26936.9648
557 2.0052 26717(163) 26905.5352 26903.4121
558 2.0088 26689(163) 26871.3945 26869.8516
559 2.0124 26679(163) 26837.9297 26836.3008
560 2.0160 26597(163) 26804.4629 26802.7402
561 2.0196 26569(163) 26771.0020 26769.1777
562 2.0232 26562(163) 26737.5625 26735.6270
563 2.0268 26541(163) 26704.1230 26702.0664
564 2.0304 26482(163) 26670.7051 26668.5137
565 2.0340 26462(163) 26637.2910 26634.9531
566 2.0376 26481(163) 26603.9004 26601.4004
567 2.0412 26481(163) 26570.5195 26567.8398
568 2.0448 26478(163) 26537.1680 26534.2891
569 2.0484 26452(163) 26503.8281 26500.7285
570 2.0520 26497(163) 26470.5156 26467.1660
571 2.0556 26536(163) 26437.2422 26433.6133
572 2.0592 26606(163) 26403.9980 26400.0527
573 2.0628 26685(163) 26370.8047 26366.5020
574 2.0664 26764(164) 26337.6543 26332.9414
575 2.0700 26816(164) 26304.5723 26299.3887
576 2.0736 26845(164) 26271.5547 26265.8281
577 2.0772 26815(164) 26238.6250 26232.2676
578 2.0808 26696(163) 26205.8125 26198.7148
579 2.0844 26581(163) 26173.1270 26165.1523
580 2.0880 26431(163) 26140.6250 26131.6016
581 2.0916 26265(162) 26108.3418 26098.0410
582 2.0952 26170(162) 26076.3926 26064.4902
583 2.0988 26083(162) 26044.9785 26030.9297
584 2.1024 26004(161) 26014.6309 25997.3789
585 2.1060 25941(161) 25986.5312 25963.8145
586 2.1096 25893(161) 25963.2969 25930.2539
587 2.1132 25865(161) 25949.8477 25896.7031
588 2.1168 25833(161) 25954.0723 25863.1426
589 2.1204 25812(161) 25986.1309 25829.5898
590 2.1240 25821(161) 26055.2305 25796.0293
591 2.1276 25857(161) 26163.6426 25762.4766
592 2.1312 26002(161) 26301.2461 25728.9180
593 2.1348 26159(162) 26438.3027 25695.3555
594 2.1384 26288(162) 26533.2637 25661.8027
595 2.1420 26281(162) 26542.7910 25628.2422
596 2.1456 26217(162) 26449.4355 25594.6914
597 2.1492 26132(162) 26276.9727 25561.1309
598 2.1528 25950(161) 26070.3359 25527.5801
599 2.1564 25763(161) 25869.8379 25494.0156
600 2.1600 25636(160) 25700.7031 25460.4648
601 2.1636 25504(160) 25571.2578 25426.9043
602 2.1672 25454(160) 25477.5957 25393.3438
603 2.1708 25384(159) 25410.0078 25359.7910
604 2.1744 25304(159) 25358.5449 25326.2305
605 2.1780 25245(159) 25315.8457 25292.6797
606 2.1816 25225(159) 25277.4258 25259.1191
607 2.1851 25175(159) 25241.0020 25225.5664
608 2.1887 25157(159) 25205.5117 25192.0039
609 2.1923 25144(159) 25170.5254 25158.4434
610 2.1959 25101(158) 25136.7715 25124.8926
611 2.1995 25042(158) 25102.3613 25091.3320
612 2.2031 25002(158) 25068.1426 25057.7812
613 2.2067 25023(158) 25034.0586 25024.2188
614 2.2103 25025(158) 25000.1074 24990.6660
615 2.2139 25012(158) 24966.2559 24957.1055
616 2.2175 24953(158) 24932.5098 24923.5547
617 2.2211 24890(158) 24898.8359 24889.9922
618 2.2247 24853(158) 24865.2461 24856.4316
619 2.2283 24834(158) 24831.7441 24822.8809
620 2.2319 24766(157) 24798.3105 24789.3203
621 2.2355 24780(157) 24764.9609 24755.7676
622 2.2391 24781(157) 24731.6875 24722.2051
623 2.2427 24781(157) 24698.5156 24688.6543
624 2.2463 24733(157) 24665.5293 24655.1895
625 2.2499 24726(157) 24645.7871 24634.8555
626 2.2535 24701(157) 24626.1855 24614.5273
627 2.2571 24624(157) 24606.7344 24594.1934
628 2.2607 24570(157) 24587.4824 24573.8672
629 2.2643 24557(157) 24568.4609 24553.5332
630 2.2679 24524(157) 24549.7656 24533.2051
631 2.2715 24525(157) 24531.5312 24512.8711
632 2.2751 24516(157) 24514.1113 24492.5430
633 2.2787 24510(157) 24520.0137 24472.2109
634 2.2823 24503(157) 24508.4492 24451.8770
635 2.2859 24508(157) 24503.9531 24431.5508
636 2.2895 24519(157) 24512.8828 24411.2148
637 2.2931 24540(157) 24544.5547 24390.8887
638 2.2967 24558(157) 24609.5195 24370.5547
639 2.3003 24620(157) 24715.0391 24350.2266
640 2.3039 24759(157) 24858.6465 24329.8926
641 2.3075 25002(158) 25022.1191 24309.5605
642 2.3111 25232(159) 25169.9512 24289.2324
643 2.3147 25409(159) 25255.2773 24268.8984
644 2.3183 25476(160) 25239.6816 24248.5703
645 2.3219 25438(159) 25122.2109 24228.2363
646 2.3255 25257(159) 24940.3398 24207.9102
647 2.3291 25048(158) 24740.3691 24187.5762
648 2.3327 24829(158) 24560.2461 24167.2480
649 2.3363 24600(157) 24418.1484 24146.9160
650 2.3399 24450(156) 24317.5684 24126.5820
651 2.3435 24319(156) 24252.2637 24106.2539
652 2.3471 24219(156) 24213.2793 24085.9199
653 2.3507 24165(155) 24194.4707 24065.5918
654 2.3543 24046(155) 24195.1191 24045.2578
655 2.3579 24054(155) 24220.1758 24024.9297
656 2.3615 24142(155) 24278.0469 24004.5977
657 2.3651 24242(156) 24375.7539 23984.2695
658 2.3687 24394(156) 24512.3457 23963.9375
659 2.3723 24541(157) 24672.5820 23943.6016
660 2.3759 24731(157) 24824.5039 23923.2754
661 2.3795 24849(158) 24923.6797 23902.9414
662 2.3831 24800(157) 24929.7188 23882.6133
663 2.3867 24694(157) 24835.3086 23862.2793
664 2.3903 24556(157) 24673.0859 23841.9512
665 2.3939 24380(156) 24489.2812 23821.6191
666 2.3975 24201(156) 24321.4160 23801.2852
667 2.4011 24077(155) 24190.8086 23780.9590
668 2.4047 23997(155) 24103.0918 23760.6230
669 2.4083 23956(155) 24053.4980 23740.2969
670 2.4119 23910(155) 24033.2422 23719.9629
671 2.4155 23859(154) 24034.8867 23699.6348
672 2.4191 23858(154) 24055.5664 23679.3027
673 2.4227 23908(155) 24099.9707 23658.9727
674 2.4263 23982(155) 24186.2168 23638.6406
675 2.4299 24137(155) 24357.5664 23618.3066
676 2.4335 24437(156) 24700.7188 23597.9805
677 2.4371 24942(158) 25364.2031 23577.6445
678 2.4406 25897(161) 26557.2695 23557.3184
679 2.4442 27694(166) 28506.1738 23536.9844
680 2.4478 30807(176) 31347.1699 23516.6562
681 2.4514 35441(188) 34987.9609 23496.3242
682 2.4550 40313(201) 38984.1328 23475.9902
683 2.4586 44576(211) 42518.5898 23455.6621
684 2.4622 46556(216) 44551.0625 23435.3281
685 2.4658 45972(214) 44297.3008 23415.0020
686 2.4694 42986(207) 41853.8672 23394.6680
687 2.4730 39028(198) 38110.5664 23374.3398
688 2.4766 34945(187) 34088.6094 23354.0059
689 2.4802 31303(177) 30538.8516 23333.6777
690 2.4838 28556(169) 27829.2480 23313.3457
691 2.4874 26463(163) 25999.2949 23293.0117
692 2.4910 25130(159) 24884.5391 23272.6836
693 2.4946 24341(156) 24255.1875 23252.3496
694 2.4982 23839(154) 23911.9785 23232.0234
695 2.5018 23552(153) 23717.9746 23211.6895
696 2.5054 23384(153) 23597.9141 23191.3613
697 2.5090 23312(153) 23512.5898 23171.0273
698 2.5126 23229(152) 23444.8809 23150.6953
699 2.5162 23174(152) 23387.4062 23130.3672
700 2.5198 23123(152) 23336.7617 23110.0332
701 2.5234 23043(152) 23291.2129 23089.7051
702 2.5270 23005(152) 23249.5684 23069.3301
703 2.5306 22976(152) 23200.7344 23038.5918
704 2.5342 22933(151) 23154.4609 23007.8438
705 2.5378 22889(151) 23110.3125 22977.1055
706 2.5414 22809(151) 23067.8945 22946.3555
707 2.5450 22754(151) 23026.9395 22915.6074
708 2.5486 22721(151) 22987.2227 22884.8691
709 2.5522 22651(151) 22948.5352 22854.1211
710 2.5558 22612(150) 22910.7383 22823.3789
711 2.5594 22535(150) 22873.6973 22792.6328
712 2.5630 22506(150) 22837.3184 22761.8926
713 2.5666 22490(150) 22800.5742 22731.1445
714 2.5702 22472(150) 22765.2812 22700.3965
715 2.5738 22426(150) 22730.4277 22669.6562
716 2.5774 22395(150) 22695.9434 22638.9082
717 2.5810 22378(150) 22661.8008 22608.1699
718 2.5846 22359(150) 22627.9434 22577.4219
719 2.5882 22362(150) 22594.3574 22546.6836
720 2.5918 22326(149) 22560.9941 22515.9336
721 2.5954 22319(149) 22527.8516 22485.1934
722 2.5990 22307(149) 22495.2207 22454.4473
723 2.6026 22315(149) 22462.4375 22423.6992
724 2.6062 22259(149) 22429.8105 22392.9570
725 2.6098 22239(149) 22397.3184 22362.2109
726 2.6134 22253(149) 22364.9570 22331.4707
727 2.6170 22260(149) 22332.7012 22300.7227
728 2.6206 22234(149) 22300.5605 22269.9844
729 2.6242 22216(149) 22268.5020 22239.2344
730 2.6278 22247(149) 22236.5332 22208.4863
731 2.6314 22284(149) 22204.6543 22177.7480
732 2.6350 22395(150) 22172.8379 22147.0000
733 2.6386 22471(150) 22141.0977 22116.2578
734 2.6422 22532(150) 22109.4141 22085.5117
735 2.6458 22575(150) 22077.7969 22054.7715
736 2.6494 22596(150) 22024.6621 22024.0234
737 2.6530 22616(150) 21993.9590 21993.2852
738 2.6566 22624(150) 21963.2480 21962.5352
739 2.6602 22550(150) 21932.5410 21931.7871
740 2.6638 22446(150) 21901.8496 21901.0488
741 2.6674 22326(149) 21871.1504 21870.3008
742 2.6710 22205(149) 21840.4668 21839.5625
743 2.6746 22061(149) 21809.7773 21808.8125
744 2.6782 21958(148) 21779.1035 21778.0723
745 2.6818 21869(148) 21748.4316 21747.3262
746 2.6854 21749(147) 21718.1445 21716.5781
747 2.6889 21694(147) 21687.5078 21685.8359
748 2.6925 21643(147) 21656.8789 21655.0898
749 2.6961 21607(147) 21626.2715 21624.3496
750 2.6997 21541(147) 21595.6699 21593.6016
751 2.7033 21541(147) 21593.6348 21562.8633
752 2.7069 21545(147) 21564.2070 21532.1133
753 2.7105 21526(147) 21534.8809 21501.3730
754 2.7141 21523(147) 21505.6562 21470.6270
755 2.7177 21554(147) 21476.5488 21439.8789
756 2.7213 21521(147) 21447.5820 21409.1406
757 2.7249 21477(147) 21418.7578 21378.3906
758 2.7285 21458(146) 21390.1172 21347.6504
759 2.7321 21478(147) 21361.6738 21316.9023
760 2.7357 21433(146) 21333.4980 21286.1641
761 2.7393 21389(146) 21305.6523 21255.4141
762 2.7429 21383(146) 21278.3477 21224.6758
763 2.7465 21378(146) 21251.9590 21193.9277
764 2.7501 21366(146) 21227.2988 21163.1797
765 2.7537 21355(146) 21205.8281 21132.4414
766 2.7573 21346(146) 21189.8105 21101.6914
767 2.7609 21338(146) 21182.1406 21070.9512
768 2.7645 21323(146) 21185.4609 21040.2051
769 2.7681 21298(146) 21200.6172 21009.4648
770 2.7717 21304(146) 21224.9414 20978.7148
771 2.7753 21325(146) 21251.0371 20947.9688
772 2.7789 21341(146) 21266.9785 20917.2285
773 2.7825 21324(146) 21259.3164 20886.4805
774 2.7861 21286(146) 21221.0312 20855.7422
775 2.7897 21208(146) 21157.7930 20824.9922
776 2.7933 21165(145) 21083.0020 20794.2539
777 2.7969 21091(145) 21009.1660 20763.5059
778 2.8005 21031(145) 20944.5312 20732.7656
779 2.8041 21000(145) 20892.5215 20702.0215
780 2.8077 20933(145) 20855.6094 20674.0059
781 2.8113 20947(145) 20828.8555 20646.0020
782 2.8149 20917(145) 20809.6562 20617.9883
783 2.8185 20899(145) 20796.0840 20589.9844
784 2.8221 20921(145) 20787.1152 20561.9688
785 2.8257 20908(145) 20782.6074 20533.9648
786 2.8293 20953(145) 20783.1230 20505.9512
787 2.8329 21023(145) 20801.1309 20477.9395
788 2.8365 21110(145) 20817.4570 20449.9336
789 2.8401 21161(145) 20846.2383 20421.9199
790 2.8437 21191(146) 20894.3359 20393.9141
791 2.8473 21256(146) 20974.5293 20365.9023
792 2.8509 21370(146) 21110.5625 20337.8965
793 2.8545 21488(147) 21348.4180 20309.8848
794 2.8581 21782(148) 21772.8223 20281.8770
795 2.8617 22318(149) 22525.2637 20253.8652
796 2.8653 23203(152) 23805.4727 20225.8535
797 2.8689 24832(158) 25834.1914 20197.8477
798 2.8725 27455(166) 28767.2051 20169.8340
799 2.8761 31190(177) 32554.4297 20141.8281
800 2.8797 35465(188) 36815.2812 20113.8164
801 2.8833 38996(197) 40765.4453 20085.8105
802 2.8869 41006(203) 43314.5547 20057.7988
803 2.8905 40726(202) 43496.3750 20029.7832
804 2.8941 38608(196) 41208.9688 20001.7793
805 2.8977 35174(188) 37308.9727 19973.7656
806 2.9013 31510(178) 32918.6211 19945.7617
807 2.9049 28222(168) 28897.6504 19917.7461
808 2.9085 25508(160) 25717.0566 19889.7422
809 2.9121 23597(154) 23483.9453 19861.7285
810 2.9157 22221(149) 22067.1484 19833.7246
811 2.9193 21385(146) 21234.8379 19805.7109
812 2.9229 20952(145) 20765.4941 19777.6973
813 2.9265 20620(144) 20496.9863 19749.6914
814 2.9301 20404(143) 20330.7910 19721.6797
815 2.9337 20277(142) 20215.3496 19693.6738
816 2.9372 20172(142) 20126.2227 19665.6621
817 2.9408 20071(142) 20052.5703 19637.6543
818 2.9444 19991(141) 19989.4316 19609.6426
819 2.9480 19960(141) 19934.3535 19581.6289
820 2.9516 19922(141) 19885.9512 19553.6250
821 2.9552 19900(141) 19843.3535 19525.6094
822 2.9588 19804(141) 19806.1035 19497.6055
823 2.9624 19754(141) 19774.0000 19469.5938
824 2.9660 19737(140) 19746.9004 19441.5879
825 2.9696 19743(141) 19726.1973 19413.5742
826 2.9732 19718(140) 19713.4297 19385.5703
827 2.9768 19715(140) 19713.0742 19357.5566
828 2.9804 19760(141) 19735.3594 19329.5430
829 2.9840 19804(141) 19801.6816 19301.5391
830 2.9876 19951(141) 19952.0059 19273.5254
831 2.9912 20217(142) 20250.5723 19245.5195
832 2.9948 20721(144) 20782.8203 19217.5059
833 2.9984 21635(147) 21634.0234 19189.5020
834 3.0020 23037(152) 22846.5273 19161.4883
835 3.0056 25054(158) 24366.9570 19133.4746
836 3.0092 27089(165) 26003.2070 19105.4688
837 3.0128 28780(170) 27416.4531 19077.4570
838 3.0164 29568(172) 28176.6992 19049.4512
839 3.0200 29247(171) 27979.2227 19021.4395
840 3.0236 27999(167) 26897.6348 18993.4336
841 3.0272 26248(162) 25309.5156 18965.4199
842 3.0308 24458(156) 23624.2949 18937.4141
843 3.0344 22808(151) 22131.1309 18909.4023
844 3.0380 21567(147) 20973.8203 18881.3887
845 3.0416 20614(144) 20169.5039 18853.3828
846 3.0452 19955(141) 19656.5762 18825.3691
847 3.0488 19567(140) 19347.2715 18797.3652
848 3.0524 19316(139) 19161.8516 18769.3516
849 3.0560 19133(138) 19045.2773 18741.3477
850 3.0596 19002(138) 18963.7441 18713.3320
851 3.0632 18884(137) 18899.8730 18685.3203
852 3.0668 18796(137) 18845.3691 18657.3164
853 3.0704 18744(137) 18796.4023 18629.3027
854 3.0740 18716(137) 18722.4570 18601.2969
855 3.0776 18645(137) 18681.1016 18573.2832
856 3.0812 18571(136) 18641.8730 18545.2773
857 3.0848 18504(136) 18604.3301 18517.2656
858 3.0884 18449(136) 18567.4238 18488.5156
859 3.0920 18410(136) 18531.6328 18459.7520
860 3.0956 18377(136) 18496.8418 18430.9922
861 3.0992 18343(135) 18462.7754 18402.2402
862 3.1028 18331(135) 18429.3496 18373.4785
863 3.1064 18317(135) 18396.4922 18344.7266
864 3.1100 18337(135) 18364.1094 18315.9629
865 3.1136 18316(135) 18332.1660 18287.2109
866 3.1172 18303(135) 18300.5957 18258.4512
867 3.1208 18263(135) 18269.5898 18229.6973
868 3.1244 18256(135) 18238.6816 18200.9355
869 3.1280 18228(135) 18208.0645 18172.1758
870 3.1316 18148(135) 18177.7344 18143.4219
871 3.1352 18096(135) 18147.6895 18114.6621
872 3.1388 18067(134) 18117.9922 18085.9082
873 3.1424 17983(134) 18088.7676 18057.1465
874 3.1460 17925(134) 18060.3477 18028.3945
875 3.1496 17906(134) 18033.3398 17999.6328
876 3.1532 17854(134) 18008.8359 17970.8730
877 3.1568 17823(134) 17988.3965 17942.1211
878 3.1604 17804(133) 17973.7871 17913.3574
879 3.1640 17773(133) 17966.3535 17884.6055
880 3.1676 17751(133) 17965.9590 17855.8457
881 3.1712 17768(133) 17970.0371 17827.0918
882 3.1748 17788(133) 17973.0098 17798.3301
883 3.1784 17792(133) 17966.6406 17769.5762
884 3.1820 17779(133) 17942.7637 17740.8164
885 3.1856 17801(133) 17899.1621 17712.0566
886 3.1891 17740(133) 17841.3672 17683.3027
887 3.1927 17667(133) 17778.5469 17654.5410
888 3.1963 17588(133) 17717.2637 17625.7891
889 3.1999 17549(132) 17650.5215 17597.0273
890 3.2035 17488(132) 17602.5781 17568.2754
891 3.2071 17434(132) 17561.4160 17539.5117
892 3.2107 17410(132) 17525.4336 17510.7520
893 3.2143 17428(132) 17492.6777 17482.0000
894 3.2179 17436(132) 17462.1816 17453.2383
895 3.2215 17393(132) 17432.2754 17424.4863
896 3.2251 17382(132) 17402.8750 17395.7246
897 3.2287 17316(132) 17373.9414 17366.9707
898 3.2323 17234(131) 17345.0195 17338.2109
899 3.2359 17205(131) 17316.4492 17309.4570
900 3.2395 17141(131) 17287.8398 17280.6973
901 3.2431 17085(131) 17259.4316 17251.9355
902 3.2467 17035(131) 17231.3398 17223.1816
903 3.2503 17010(130) 17203.7578 17194.4219
904 3.2539 16989(130) 17177.0312 17165.6699
905 3.2575 16972(130) 17151.5840 17136.9062
906 3.2611 16962(130) 17127.9121 17108.1543
907 3.2647 16937(130) 17106.3457 17079.3945
908 3.2683 16879(130) 17086.9414 17050.6328
909 3.2719 16884(130) 17069.3730 17021.8809
910 3.2755 16881(130) 17052.9336 16993.1172
911 3.2791 16840(130) 17036.8203 16964.3652
912 3.2827 16830(130) 17020.8418 16935.6055
913 3.2863 16825(130) 17006.1406 16906.8516
914 3.2899 16826(130) 16994.0059 16878.0918
915 3.2935 16816(130) 16983.7988 16849.3359
916 3.2971 16849(130) 16971.9219 16820.5762
917 3.3007 16893(130) 16960.4883 16791.8164
918 3.3043 16920(130) 16928.1211 16763.0625
919 3.3079 16934(130) 16882.7207 16734.3008
920 3.3115 16975(130) 16829.3223 16705.5488
921 3.3151 17067(131) 16774.3457 16676.7871
922 3.3187 17137(131) 16722.4316 16648.0352
923 3.3223 17197(131) 16675.9414 16619.2734
924 3.3259 17212(131) 16635.3672 16590.5117
925 3.3295 17176(131) 16599.9609 16561.7598
926 3.3331 17120(131) 16568.5352 16532.9980
927 3.3367 16967(130) 16540.2070 16504.2461
928 3.3403 16800(130) 16514.7266 16475.4844
929 3.3439 16677(129) 16492.7363 16446.7305
930 3.3475 16569(129) 16475.6875 16417.9707
931 3.3511 16487(128) 16465.6348 16389.2188
932 3.3547 16438(128) 16464.5938 16360.4570
933 3.3583 16410(128) 16473.5762 16331.6953
934 3.3619 16396(128) 16491.3652 16302.9424
935 3.3655 16406(128) 16514.8867 16275.5635
936 3.3691 16472(128) 16535.7246 16248.1992
937 3.3727 16581(129) 16545.8438 16220.8281
938 3.3763 16647(129) 16539.9922 16193.4619
939 3.3799 16687(129) 16519.5801 16166.0908
940 3.3835 16710(129) 16494.2344 16138.7188
941 3.3871 16683(129) 16475.7227 16111.3545
942 3.3907 16691(129) 16470.4355 16083.9814
943 3.3943 16693(129) 16476.3750 16056.6172
944 3.3979 16629(129) 16483.6543 16029.2461
945 3.4015 16531(129) 16479.8184 16001.8818
946 3.4051 16471(128) 16458.7832 15974.5107
947 3.4087 16411(128) 16421.9375 15947.1465
948 3.4123 16344(128) 16371.1270 15919.7734
949 3.4159 16302(128) 16306.7520 15892.4023
950 3.4195 16222(127) 16231.1895 15865.0381
951 3.4231 16158(127) 16150.4248 15837.6660
952 3.4267 16050(127) 16072.7061 15810.3008
953 3.4303 15974(126) 16004.5303 15782.9297
954 3.4339 15926(126) 15949.4482 15755.5654
955 3.4374 15819(126) 15908.6113 15728.1934
956 3.4410 15761(126) 15882.3311 15700.8203
957 3.4446 15735(125) 15872.1543 15673.4561
958 3.4482 15747(125) 15883.8613 15646.0850
959 3.4518 15745(125) 15931.3945 15618.7207
960 3.4554 15809(126) 16040.9102 15591.3496
961 3.4590 15996(126) 16252.2227 15563.9834
962 3.4626 16317(128) 16613.9023 15536.6123
963 3.4662 16887(130) 17167.5801 15509.2480
964 3.4698 17708(133) 17923.0977 15481.8770
965 3.4734 18686(137) 18830.0918 15454.5039
966 3.4770 19607(140) 19757.9473 15427.1396
967 3.4806 20269(142) 20494.4570 15399.7676
968 3.4842 20476(143) 20792.7617 15372.4043
969 3.4878 20152(142) 20521.7188 15345.0322
970 3.4914 19482(140) 19782.5117 15317.6680
971 3.4950 18656(137) 18814.1992 15290.2949
972 3.4986 17833(134) 17839.1836 15262.9316
973 3.5022 17101(131) 17000.2500 15235.5596
974 3.5058 16533(129) 16359.2861 15208.1885
975 3.5094 16099(127) 15914.4189 15180.8223
976 3.5130 15825(126) 15627.1074 15153.4512
977 3.5166 15659(125) 15448.9307 15126.0869
978 3.5202 15506(125) 15338.1152 15098.7158
979 3.5238 15434(124) 15266.1465 15071.3516
980 3.5274 15342(124) 15216.3594 15043.9785
981 3.5310 15259(124) 15179.9805 15016.6064
982 3.5346 15181(123) 15151.9932 14989.2432
983 3.5382 15124(123) 15128.3770 14961.8711
984 3.5418 15079(123) 15104.7256 14934.5068
985 3.5454 15022(123) 15076.3857 14907.1338
986 3.5490 14980(122) 15039.4824 14879.7695
987 3.5526 14914(122) 14994.7471 14852.3984
988 3.5562 14844(122) 14946.1562 14825.0342
989 3.5598 14816(122) 14897.2178 14797.6611
990 3.5634 14809(122) 14851.3232 14770.2900
991 3.5670 14775(122) 14809.5352 14742.9258
992 3.5706 14752(121) 14772.1455 14715.5547
993 3.5742 14778(122) 14738.9014 14688.1904
994 3.5778 14743(121) 14709.3535 14660.8174
995 3.5814 14740(121) 14682.7725 14633.4531
996 3.5850 14700(121) 14659.6670 14606.0820
997 3.5886 14694(121) 14638.9854 14578.7100
998 3.5922 14699(121) 14619.5430 14551.3457
999 3.5958 14704(121) 14599.2070 14523.9727
1000 3.5994 14743(121) 14575.6006 14496.6084
1001 3.6030 14709(121) 14546.8613 14469.2373
1002 3.6066 14680(121) 14512.8379 14441.8730
1003 3.6102 14716(121) 14475.6475 14414.5000
1004 3.6138 14750(121) 14481.1201 14387.1357
1005 3.6174 14696(121) 14446.4824 14359.7646
1006 3.6210 14639(121) 14414.4570 14332.3936
1007 3.6246 14635(121) 14385.4062 14305.0293
1008 3.6282 14548(121) 14359.0400 14277.6562
1009 3.6318 14406(120) 14334.6680 14250.2920
1010 3.6354 14402(120) 14311.2812 14222.9199
1011 3.6390 14405(120) 14287.7373 14195.5566
1012 3.6426 14329(120) 14262.9502 14168.1836
1013 3.6462 14276(119) 14236.5020 14140.8115
1014 3.6498 14301(120) 14219.7705 14124.3389
1015 3.6534 14274(119) 14202.8301 14107.9629
1016 3.6570 14255(119) 14186.3418 14091.5898
1017 3.6606 14293(120) 14170.7598 14075.2129
1018 3.6642 14294(120) 14156.2881 14058.8408
1019 3.6678 14312(120) 14134.7236 14042.4639
1020 3.6714 14310(120) 14122.5205 14026.0918
1021 3.6750 14300(120) 14111.3301 14009.7148
1022 3.6786 14287(120) 14100.9434 13993.3379
1023 3.6822 14240(119) 14091.3789 13976.9648
1024 3.6858 14241(119) 14082.7617 13960.5889
1025 3.6893 14171(119) 14075.3809 13944.2168
1026 3.6929 14086(119) 14069.7559 13927.8389
1027 3.6965 14081(119) 14066.7480 13911.4668
1028 3.7001 14084(119) 14067.5791 13895.0898
1029 3.7037 14110(119) 14073.7988 13878.7139
1030 3.7073 14146(119) 14086.4941 13862.3418
1031 3.7109 14182(119) 14106.2100 13845.9639
1032 3.7145 14208(119) 14131.8467 13829.5918
1033 3.7181 14282(120) 14160.2617 13813.2148
1034 3.7217 14284(120) 14186.1396 13796.8428
1035 3.7253 14271(119) 14203.3232 13780.4658
1036 3.7289 14223(119) 14208.6611 13764.0928
1037 3.7325 14191(119) 14206.4287 13747.7168
1038 3.7361 14135(119) 14203.5254 13731.3398
1039 3.7397 14112(119) 14207.0518 13714.9678
1040 3.7433 14091(119) 14223.1191 13698.5898
1041 3.7469 14078(119) 14256.3604 13682.2178
1042 3.7505 14120(119) 14311.9785 13665.8408
1043 3.7541 14194(119) 14399.2188 13649.4688
1044 3.7577 14327(120) 14538.2148 13633.0928
1045 3.7613 14540(121) 14771.1875 13616.7148
1046 3.7649 14840(122) 15178.3496 13600.3428
1047 3.7685 15374(124) 15894.3281 13583.9658
1048 3.7721 16275(128) 17109.9863 13567.5938
1049 3.7757 17951(134) 19045.9258 13551.2158
1050 3.7793 20761(144) 21873.0352 13534.8438
1051 3.7829 24695(157) 25604.7285 13518.4678
1052 3.7865 29607(172) 29970.1348 13502.0957
1053 3.7901 34186(185) 34336.7266 13485.7188
1054 3.7937 37293(193) 37696.4609 13469.3408
1055 3.7973 38076(195) 38923.4766 13452.9688
1056 3.8009 36435(191) 37503.1953 13436.5928
1057 3.8045 33104(182) 34013.4141 13420.2197
1058 3.8081 28909(170) 29587.9102 13403.8438
1059 3.8117 24959(158) 25214.9805 13387.4707
1060 3.8153 21463(147) 21503.0684 13371.0938
1061 3.8189 18825(137) 18701.3223 13354.7217
1062 3.8225 16948(130) 16783.6875 13338.3447
1063 3.8261 15676(125) 15572.4316 13321.9678
1064 3.8297 14909(122) 14847.9648 13305.5947
1065 3.8333 14417(120) 14421.1768 13289.2188
1066 3.8369 14083(119) 14161.1709 13272.8467
1067 3.8405 13832(118) 13989.6318 13256.4697
1068 3.8441 13703(117) 13865.1631 13240.0977
1069 3.8477 13622(117) 13767.3105 13223.7197
1070 3.8513 13557(116) 13686.4219 13207.3438
1071 3.8549 13486(116) 13617.7002 13190.9717
1072 3.8585 13405(116) 13558.5762 13174.5947
1073 3.8621 13367(116) 13507.6572 13158.2217
1074 3.8657 13344(116) 13464.0977 13141.8447
1075 3.8693 13367(116) 13427.3643 13125.4727
1076 3.8729 13388(116) 13396.8857 13109.0957
1077 3.8765 13459(116) 13371.9727 13092.7236
1078 3.8801 13561(116) 13351.7422 13076.3467
1079 3.8837 13581(117) 13335.3955 13059.9697
1080 3.8873 13623(117) 13322.9229 13043.5977
1081 3.8909 13617(117) 13316.4600 13027.2207
1082 3.8945 13586(117) 13320.3945 13010.8477
1083 3.8981 13587(117) 13338.5869 12994.4707
1084 3.9017 13547(116) 13371.0078 12978.0986
1085 3.9053 13519(116) 13411.6328 12961.7227
1086 3.9089 13501(116) 13447.2705 12945.3447
1087 3.9125 13461(116) 13460.4258 12928.9727
1088 3.9161 13410(116) 13435.9590 12912.5957
1089 3.9197 13376(116) 13373.0859 12896.2236
1090 3.9233 13338(115) 13285.3809 12879.8477
1091 3.9269 13289(115) 13190.3887 12863.4746
1092 3.9305 13263(115) 13102.0635 12847.7803
1093 3.9341 13289(115) 13027.0449 12832.1006
1094 3.9376 13269(115) 12967.2822 12816.4160
1095 3.9412 13218(115) 12921.2148 12800.7314
1096 3.9448 13174(115) 12885.5703 12785.0508
1097 3.9484 13110(114) 12856.9043 12769.3662
1098 3.9520 13032(114) 12832.5000 12753.6855
1099 3.9556 12937(114) 12810.5273 12738.0010
1100 3.9592 12888(114) 12790.1836 12722.3213
1101 3.9628 12856(113) 12770.4170 12706.6357
1102 3.9664 12802(113) 12752.8350 12690.9512
1103 3.9700 12744(113) 12734.0703 12675.2715
1104 3.9736 12715(113) 12715.6152 12659.5869
1105 3.9772 12675(113) 12652.5762 12643.9062
1106 3.9808 12617(112) 12636.3369 12628.2207
1107 3.9844 12573(112) 12620.2021 12612.5410
1108 3.9880 12528(112) 12604.1436 12596.8564
1109 3.9916 12489(112) 12588.1592 12581.1758
1110 3.9952 12450(112) 12572.2305 12565.4902
1111 3.9988 12430(111) 12556.3564 12549.8066
1112 4.0024 12430(111) 12540.5332 12534.1270
1113 4.0060 12416(111) 12524.7461 12518.4414
1114 4.0096 12384(111) 12509.0049 12502.7607
1115 4.0132 12386(111) 12493.2959 12487.0771
1116 4.0168 12404(111) 12477.6250 12471.3955
1117 4.0204 12396(111) 12461.9854 12455.7100
1118 4.0240 12381(111) 12446.3818 12440.0273
1119 4.0276 12403(111) 12430.8145 12424.3457
1120 4.0312 12416(111) 12415.2803 12408.6621
1121 4.0348 12426(111) 12399.7861 12392.9814
1122 4.0384 12432(111) 12386.1211 12377.2959
1123 4.0420 12458(112) 12370.7832 12361.6162
1124 4.0456 12515(112) 12357.0479 12345.9307
1125 4.0492 12554(112) 12341.8818 12330.2520
1126 4.0528 12528(112) 12326.7754 12314.5664
1127 4.0564 12528(112) 12311.7441 12298.8809
1128 4.0600 12527(112) 12296.8037 12283.2012
1129 4.0636 12460(112) 12281.9570 12267.5166
1130 4.0672 12376(111) 12267.1299 12251.8369
1131 4.0708 12283(111) 12252.5303 12236.1514
1132 4.0744 12240(111) 12238.0898 12220.4707
1133 4.0780 12199(110) 12223.8301 12204.7871
1134 4.0816 12158(110) 12209.7881 12189.1016
1135 4.0852 12147(110) 12206.5127 12173.4219
1136 4.0888 12161(110) 12196.8789 12161.1211
1137 4.0924 12149(110) 12187.7061 12148.8311
1138 4.0960 12149(110) 12178.3691 12136.5400
1139 4.0996 12184(110) 12170.6973 12124.2500
1140 4.1032 12202(110) 12164.8809 12111.9570
1141 4.1068 12180(110) 12161.0293 12099.6689
1142 4.1104 12187(110) 12161.5186 12087.3770
1143 4.1140 12182(110) 12169.6846 12075.0850
1144 4.1176 12187(110) 12190.6475 12062.7959
1145 4.1212 12219(111) 12231.2217 12050.5029
1146 4.1248 12282(111) 12298.5684 12038.2148
1147 4.1284 12341(111) 12397.6377 12025.9219
1148 4.1320 12524(112) 12527.2256 12013.6338
1149 4.1356 12721(113) 12676.2656 12001.3408
1150 4.1392 12902(114) 12821.2471 11989.0479
1151 4.1428 13040(114) 12927.8945 11976.7598
1152 4.1464 13102(114) 12960.3887 11964.4668
1153 4.1500 13037(114) 12901.2666 11952.1787
1154 4.1536 12885(114) 12768.1562 11939.8857
1155 4.1572 12694(113) 12600.1602 11927.5967
1156 4.1608 12493(112) 12432.8838 11915.3057
1157 4.1644 12350(111) 12288.6338 11903.0156
1158 4.1680 12246(111) 12177.0898 11890.7246
1159 4.1716 12235(111) 12098.5225 11878.4316
1160 4.1752 12269(111) 12047.7578 11866.1416
1161 4.1788 12284(111) 12018.1143 11853.8506
1162 4.1824 12263(111) 12004.5498 11841.5605
1163 4.1860 12285(111) 12005.2637 11829.2676
1164 4.1895 12279(111) 12022.5098 11816.9805
1165 4.1931 12312(111) 12062.9395 11804.6875
1166 4.1967 12326(111) 12135.4746 11792.3994
1167 4.2003 12405(111) 12250.8359 11780.1064
1168 4.2039 12573(112) 12417.7607 11767.8135
1169 4.2075 12846(113) 12632.7012 11755.5254
1170 4.2111 13078(114) 12883.4072 11743.2324
1171 4.2147 13318(115) 13133.8076 11730.9443
1172 4.2183 13474(116) 13335.1279 11718.6514
1173 4.2219 13530(116) 13442.1396 11706.3623
1174 4.2255 13546(116) 13437.5273 11694.0703
1175 4.2291 13387(116) 13332.9678 11681.7773
1176 4.2327 13160(115) 13169.1768 11669.4902
1177 4.2363 12912(114) 13013.9189 11657.1973
1178 4.2399 12762(113) 12943.3066 11644.9072
1179 4.2435 12747(113) 13025.3945 11632.6162
1180 4.2471 12932(114) 13311.8721 11620.3262
1181 4.2507 13395(116) 13828.4590 11608.0352
1182 4.2543 14114(119) 14556.7871 11595.7451
1183 4.2579 14989(122) 15419.5586 11583.4521
1184 4.2615 15730(125) 16266.1016 11571.1611
1185 4.2651 16186(127) 16876.6230 11558.8721
1186 4.2687 16189(127) 17029.9453 11546.5801
1187 4.2723 15796(126) 16661.1016 11534.2910
1188 4.2759 15220(123) 15917.7598 11521.9980
1189 4.2795 14541(121) 15023.7188 11509.7100
1190 4.2831 13917(118) 14151.2402 11497.4170
1191 4.2867 13401(116) 13400.1055 11485.1240
1192 4.2903 13040(114) 12811.4805 11472.8359
1193 4.2939 12760(113) 12384.4219 11460.5430
1194 4.2975 12538(112) 12092.4570 11448.2549
1195 4.3011 12321(111) 11899.4141 11435.9619
1196 4.3047 12103(110) 11772.6045 11423.6729
1197 4.3083 11926(109) 11687.3721 11411.3809
1198 4.3119 11739(108) 11627.5156 11399.0918
1199 4.3155 11611(108) 11583.0234 11386.8008
1200 4.3191 11514(107) 11548.0156 11374.5078
1201 4.3227 11410(107) 11518.9111 11362.2178
1202 4.3263 11305(106) 11494.3232 11349.9268
1203 4.3299 11261(106) 11471.4023 11337.6367
1204 4.3335 11224(106) 11452.9658 11325.3457
1205 4.3371 11172(106) 11437.3506 11313.0557
1206 4.3407 11143(106) 11425.0244 11300.7637
1207 4.3443 11134(106) 11417.1250 11288.4717
1208 4.3479 11146(106) 11442.6279 11276.1826
1209 4.3515 11120(105) 11452.1299 11263.8906
1210 4.3551 11118(105) 11476.2803 11251.6016
1211 4.3587 11190(106) 11521.3496 11239.3086
1212 4.3623 11268(106) 11594.3486 11227.0205
1213 4.3659 11353(107) 11701.3389 11214.7275
1214 4.3695 11483(107) 11844.0361 11202.4395
1215 4.3731 11669(108) 12016.7207 11190.1465
1216 4.3767 11917(109) 12204.9863 11177.8535
1217 4.3803 12129(110) 12384.6484 11165.5654
1218 4.3839 12280(111) 12520.1738 11153.2725
1219 4.3875 12324(111) 12569.2324 11140.9844
1220 4.3911 12279(111) 12507.2480 11128.6924
1221 4.3947 12182(110) 12346.9727 11116.4023
1222 4.3983 11988(109) 12127.5244 11104.1113
1223 4.4019 11780(109) 11897.5137 11091.8184
1224 4.4055 11595(108) 11688.3662 11079.5283
1225 4.4091 11488(107) 11516.4844 11067.2373
1226 4.4127 11477(107) 11388.5684 11054.9473
1227 4.4163 11478(107) 11298.7393 11042.6562
1228 4.4199 11518(107) 11238.3594 11030.3672
1229 4.4235 11523(107) 11198.3447 11018.0742
1230 4.4271 11498(107) 11171.3438 11005.7861
1231 4.4307 11463(107) 11152.2627 10993.4932
1232 4.4343 11352(107) 11138.0488 10981.2012
1233 4.4378 11243(106) 11127.0576 10968.9121
1234 4.4414 11187(106) 11118.4912 10956.6191
1235 4.4450 11126(105) 11112.0410 10944.3311
1236 4.4486 11084(105) 11096.9326 10932.0381
1237 4.4522 11030(105) 11095.1064 10919.7500
1238 4.4558 10995(105) 11095.6201 10907.4570
1239 4.4594 10964(105) 11098.8008 10895.1641
1240 4.4630 10973(105) 11105.0898 10882.8770
1241 4.4666 10982(105) 11114.6367 10870.5840
1242 4.4702 10952(105) 11129.2949 10858.3770
1243 4.4738 10961(105) 11157.6416 10854.0410
1244 4.4774 11000(105) 11194.0869 10849.7061
1245 4.4810 11035(105) 11241.7412 10845.3711
1246 4.4846 11078(105) 11308.1104 10841.0361
1247 4.4882 11181(106) 11407.2568 10836.7002
1248 4.4918 11339(106) 11565.9883 10832.3652
1249 4.4954 11563(108) 11829.5977 10828.0312
1250 4.4990 11980(109) 12267.5400 10823.6953
1251 4.5026 12656(113) 12968.1992 10819.3613
1252 4.5062 13746(117) 14021.8574 10815.0254
1253 4.5098 15423(124) 15481.6641 10810.6914
1254 4.5134 17654(133) 17319.2891 10806.3555
1255 4.5170 20073(142) 19375.8535 10802.0205
1256 4.5206 22221(149) 21329.9062 10797.6855
1257 4.5242 23434(153) 22696.8281 10793.3496
1258 4.5278 23517(153) 22994.0430 10789.0156
1259 4.5314 22460(150) 22097.6133 10784.6797
1260 4.5350 20690(144) 20362.2598 10780.3457
1261 4.5386 18608(136) 18306.9570 10776.0098
1262 4.5422 16641(129) 16339.9102 10771.6758
1263 4.5458 15043(123) 14695.3408 10767.3398
1264 4.5494 13759(117) 13457.1074 10763.0049
1265 4.5530 12824(113) 12603.0771 10758.6709
1266 4.5566 12210(110) 12052.5898 10754.3350
1267 4.5602 11819(109) 11712.1416 10750.0000
1268 4.5638 11546(107) 11503.8994 10745.6650
1269 4.5674 11382(107) 11374.1309 10741.3301
1270 4.5710 11284(106) 11292.8057 10736.9941
1271 4.5746 11240(106) 11243.6582 10732.6602
1272 4.5782 11214(106) 11214.5283 10728.3242
1273 4.5818 11220(106) 11196.4355 10723.9893
1274 4.5854 11259(106) 11178.6455 10719.6553
1275 4.5890 11295(106) 11150.8145 10715.3193
1276 4.5926 11351(107) 11108.4365 10710.9854
1277 4.5962 11422(107) 11055.4805 10706.6494
1278 4.5998 11472(107) 10999.7148 10702.3154
1279 4.6034 11507(107) 10947.4805 10697.9795
1280 4.6070 11528(107) 10902.4893 10693.6436
1281 4.6106 11496(107) 10866.0820 10689.3096
1282 4.6142 11410(107) 10837.8701 10684.9736
1283 4.6178 11324(106) 10816.6025 10680.6396
1284 4.6214 11210(106) 10800.8486 10676.3037
1285 4.6250 11138(106) 10789.6270 10671.9697
1286 4.6286 11056(105) 10782.5928 10667.6338
1287 4.6322 11014(105) 10780.0527 10663.2998
1288 4.6358 10961(105) 10782.7119 10658.9639
1289 4.6394 10913(104) 10791.2510 10654.6289
1290 4.6430 10901(104) 10805.8311 10650.2939
1291 4.6466 10892(104) 10825.6699 10645.9590
1292 4.6502 10883(104) 10848.0410 10641.6240
1293 4.6538 10874(104) 10868.4131 10637.2891
1294 4.6574 10836(104) 10881.5039 10632.9541
1295 4.6610 10819(104) 10883.8086 10628.6182
1296 4.6646 10818(104) 10876.1055 10624.2832
1297 4.6682 10815(104) 10859.9736 10619.9482
1298 4.6718 10792(104) 10836.2373 10615.6133
1299 4.6754 10762(104) 10806.9082 10611.2793
1300 4.6790 10717(104) 10775.1709 10606.9434
1301 4.6826 10673(103) 10746.2559 10602.6094
1302 4.6862 10628(103) 10723.9180 10598.2734
1303 4.6897 10602(103) 10710.3174 10593.9395
1304 4.6933 10608(103) 10706.0039 10589.6035
1305 4.6969 10684(103) 10709.9717 10585.2676
1306 4.7005 10764(104) 10719.5557 10580.9336
1307 4.7041 10877(104) 10730.3965 10576.5977
1308 4.7077 11023(105) 10710.2363 10572.2627
1309 4.7113 11127(105) 10707.2139 10567.9277
1310 4.7149 11163(106) 10692.2402 10563.5938
1311 4.7185 11111(105) 10668.8076 10559.2578
1312 4.7221 11018(105) 10642.2080 10554.9219
1313 4.7257 10872(104) 10616.6143 10550.5879
1314 4.7293 10762(104) 10594.4072 10546.2529
1315 4.7329 10624(103) 10576.4902 10541.9180
1316 4.7365 10500(102) 10562.6387 10537.5830
1317 4.7401 10417(102) 10552.2090 10533.2480
1318 4.7437 10400(102) 10544.2002 10528.9121
1319 4.7473 10355(102) 10737.6904 10524.5781
1320 4.7509 10289(101) 10740.1211 10520.2422
1321 4.7545 10272(101) 10743.5947 10515.9062
1322 4.7581 10233(101) 10747.9287 10511.5723
1323 4.7617 10201(101) 10753.0508 10507.2373
1324 4.7653 10167(101) 10758.6299 10502.5996
1325 4.7689 10176(101) 10707.5586 10440.9727
1326 4.7725 10169(101) 10657.8369 10379.3701
1327 4.7761 10169(101) 10609.0449 10317.7432
1328 4.7797 10167(101) 10561.3145 10256.1172
1329 4.7833 10148(101) 10514.9482 10194.6768
1330 4.7869 10213(101) 10518.8047 10182.1055
1331 4.7905 10230(101) 10524.2168 10169.5361
1332 4.7941 10237(101) 10531.5518 10156.9658
1333 4.7977 10344(102) 10541.3232 10144.3975
1334 4.8013 10461(102) 10553.7803 10131.8271
1335 4.8049 10551(103) 10572.0664 10119.2578
1336 4.8085 10680(103) 10592.8076 10106.6865
1337 4.8121 10846(104) 10619.0029 10094.1162
1338 4.8157 10981(105) 10651.3652 10081.5469
1339 4.8193 11057(105) 10690.2402 10068.9766
1340 4.8229 11118(105) 10735.2520 10056.4082
1341 4.8265 11154(106) 10785.4404 10043.8359
1342 4.8301 11131(106) 10839.8174 10031.2686
1343 4.8337 11013(105) 10897.7588 10018.6973
1344 4.8373 10925(105) 10958.3496 10006.1270
1345 4.8409 10854(104) 11022.5273 9993.5576
1346 4.8445 10860(104) 11091.8008 9980.9863
1347 4.8481 10888(104) 11167.2412 9968.4189
1348 4.8517 10912(104) 11247.1338 9955.8467
1349 4.8553 10931(105) 11329.5166 9943.2793
1350 4.8589 11036(105) 11416.3457 9930.7080
1351 4.8625 11108(105) 11514.8242 9918.1387
1352 4.8661 11153(106) 11635.7520 9905.5684
1353 4.8697 11278(106) 11788.2656 9892.9971
1354 4.8733 11441(107) 11984.0703 9880.4277
1355 4.8769 11664(108) 12233.1006 9867.8574
1356 4.8805 12017(110) 12556.1768 9855.2891
1357 4.8841 12464(112) 12991.1973 9842.7188
1358 4.8877 13107(114) 13606.1934 9830.1494
1359 4.8913 13948(118) 14536.7461 9817.5781
1360 4.8949 15298(124) 16020.1680 9805.0078
1361 4.8985 17404(132) 18431.8750 9792.4385
1362 4.9021 20894(145) 22290.5762 9779.8682
1363 4.9057 26851(164) 28182.2773 9767.2998
1364 4.9093 35879(189) 36603.2500 9754.7275
1365 4.9129 48902(221) 47674.6719 9742.1602
1366 4.9165 64829(255) 60870.1758 9729.5889
1367 4.9201 80400(284) 74718.3125 9717.0215
1368 4.9237 92562(304) 86630.4688 9704.4492
1369 4.9273 97513(312) 93176.6797 9691.8779
1370 4.9309 94887(308) 91832.8906 9679.3105
1371 4.9345 85402(292) 83150.0938 9666.7383
1372 4.9380 72637(270) 70234.1016 9654.1719
1373 4.9416 58943(243) 56340.7266 9641.5996
1374 4.9452 46387(215) 43704.2344 9629.0303
1375 4.9488 36388(191) 33465.3438 9616.4600
1376 4.9524 28610(169) 25909.7578 9603.8916
1377 4.9560 23168(152) 20763.4141 9591.3213
1378 4.9596 19533(140) 17485.5918 9578.7490
1379 4.9632 17098(131) 15500.9297 9566.1807
1380 4.9668 15542(125) 14333.1836 9553.6104
1381 4.9704 14496(120) 13649.6699 9541.0410
1382 4.9740 13819(118) 13287.3477 9528.4697
1383 4.9776 13386(116) 13005.0000 9515.9023
1384 4.9812 13049(114) 12759.5518 9503.3301
1385 4.9848 12715(113) 12490.6094 9490.7598
1386 4.9884 12392(111) 12180.3320 9478.1914
1387 4.9920 12053(110) 11848.8896 9465.6191
1388 4.9956 11697(108) 11527.7002 9453.0518
1389 4.9992 11383(107) 11239.5430 9440.4805
1390 5.0028 11128(105) 10996.2656 9427.9131
1391 5.0064 10907(104) 10800.1797 9415.3408
1392 5.0100 10750(104) 10648.1260 9402.7725
1393 5.0136 10692(103) 10533.8604 9390.2021
1394 5.0172 10663(103) 10451.5117 9377.6299
1395 5.0208 10638(103) 10397.9229 9365.0625
1396 5.0244 10602(103) 10371.9053 9352.4912
1397 5.0280 10585(103) 10374.6406 9339.9219
1398 5.0316 10571(103) 10407.8691 9327.3516
1399 5.0352 10567(103) 10471.4434 9314.7832
1400 5.0388 10624(103) 10562.7861 9302.2129
1401 5.0424 10683(103) 10673.9580 9289.6406
1402 5.0460 10728(104) 10792.7637 9277.0723
1403 5.0496 10759(104) 10902.1797 9264.5020
1404 5.0532 10810(104) 10978.7500 9251.9326
1405 5.0568 10838(104) 11005.0156 9239.3613
1406 5.0604 10839(104) 10974.8008 9226.7939
1407 5.0640 10781(104) 10889.0488 9214.2217
1408 5.0676 10671(103) 10751.8096 9201.6553
1409 5.0712 10530(103) 10579.5664 9189.0830
1410 5.0748 10394(102) 10400.3086 9176.5107
1411 5.0784 10272(101) 10238.7051 9163.9434
1412 5.0820 10191(101) 10108.4258 9151.3721
1413 5.0856 10140(101) 10014.1514 9138.8047
1414 5.0892 10072(100) 9954.3965 9126.2324
1415 5.0928 10027(100) 9924.8799 9113.6641
1416 5.0964 10005(100) 9920.6514 9101.0938
1417 5.1000 10004(100) 9938.6055 9088.5215
1418 5.1036 9986(100) 9977.8213 9075.9551
1419 5.1072 10002(100) 9835.9873 9063.3828
1420 5.1108 10078(100) 9941.9219 9050.8135
1421 5.1144 10206(101) 10101.0127 9038.2432
1422 5.1180 10427(102) 10351.7812 9025.6748
1423 5.1216 10813(104) 10759.0586 9013.1045
1424 5.1252 11383(107) 11422.4736 9000.5352
1425 5.1288 12261(111) 12472.5459 8987.9639
1426 5.1324 13740(117) 14047.6045 8975.3936
1427 5.1360 15846(126) 16250.2637 8962.8242
1428 5.1396 18719(137) 19084.4473 8950.2529
1429 5.1432 21986(148) 22373.3359 8937.6855
1430 5.1468 24967(158) 25717.0137 8925.1133
1431 5.1504 26994(164) 28430.3535 8912.5469
1432 5.1540 27433(166) 29678.8262 8899.9746
1433 5.1576 26336(162) 28961.8652 8887.4023
1434 5.1612 23989(155) 26569.2148 8874.8350
1435 5.1648 21143(145) 23299.6602 8862.2637
1436 5.1684 18237(135) 19914.9180 8849.6963
1437 5.1720 15701(125) 16895.7832 8837.1240
1438 5.1756 13689(117) 14475.8145 8824.5557
1439 5.1792 12190(110) 12697.2979 8811.9854
1440 5.1828 11154(106) 11480.5312 8799.4160
1441 5.1864 10476(102) 10692.1348 8786.8457
1442 5.1899 10050(100) 10195.6533 8774.2744
1443 5.1935 9742(99) 9882.4883 8761.7051
1444 5.1971 9583(98) 9678.5117 8749.1348
1445 5.2007 9486(97) 9539.8018 8736.5664
1446 5.2043 9411(97) 9442.5889 8723.9961
1447 5.2079 9395(97) 9375.0508 8711.4277
1448 5.2115 9410(97) 9330.5469 8698.8555
1449 5.2151 9412(97) 9303.7822 8686.2852
1450 5.2187 9444(97) 9287.9766 8673.7158
1451 5.2223 9492(97) 9274.6133 8661.1455
1452 5.2259 9469(97) 9251.5322 8648.5771
1453 5.2295 9422(97) 9210.0771 8636.0049
1454 5.2331 9345(97) 9147.9307 8623.4375
1455 5.2367 9251(96) 9076.1680 8610.8662
1456 5.2403 9151(96) 9003.0557 8598.2988
1457 5.2439 9091(95) 8933.8926 8585.7266
1458 5.2475 9026(95) 8875.5498 8573.1553
1459 5.2511 8970(95) 8827.5449 8560.5879
1460 5.2547 8921(94) 8789.4307 8548.0156
1461 5.2583 8903(94) 8760.1143 8535.4492
1462 5.2619 8865(94) 8738.5547 8522.8770
1463 5.2655 8854(94) 8724.3516 8510.3086
1464 5.2691 8844(94) 8717.7637 8497.7373
1465 5.2727 8827(94) 8719.5234 8485.2021
1466 5.2763 8836(94) 8737.8906 8480.2441
1467 5.2799 8870(94) 8765.4824 8475.2871
1468 5.2835 8923(94) 8801.5527 8470.3291
1469 5.2871 8954(95) 8844.1650 8465.3711
1470 5.2907 8991(95) 8890.9180 8460.4141
1471 5.2943 9027(95) 8941.6162 8455.4551
1472 5.2979 9064(95) 9000.3789 8450.4990
1473 5.3015 9115(95) 9073.4629 8445.5400
1474 5.3051 9207(96) 9164.5215 8440.5820
1475 5.3087 9376(97) 9270.2256 8435.6250
1476 5.3123 9530(98) 9377.8926 8430.6660
1477 5.3159 9611(98) 9464.7139 8425.7100
1478 5.3195 9670(98) 9500.6494 8420.7510
1479 5.3231 9636(98) 9463.9180 8415.7939
1480 5.3267 9490(97) 9362.6377 8410.8359
1481 5.3303 9332(97) 9243.0557 8405.8779
1482 5.3339 9177(96) 9060.5908 8400.9209
1483 5.3375 9071(95) 8958.7500 8395.9619
1484 5.3411 9006(95) 8890.2832 8391.0049
1485 5.3447 8981(95) 8851.7354 8386.0469
1486 5.3483 8986(95) 8830.2539 8381.0889
1487 5.3519 8946(95) 8807.7617 8376.1309
1488 5.3555 8868(94) 8770.1289 8371.1738
1489 5.3591 8805(94) 8715.8115 8366.2158
1490 5.3627 8734(93) 8652.9785 8361.2578
1491 5.3663 8648(93) 8590.8330 8356.2998
1492 5.3699 8558(93) 8535.6270 8351.3418
1493 5.3735 8475(92) 8490.3789 8346.3848
1494 5.3771 8440(92) 8455.5791 8341.4258
1495 5.3807 8428(92) 8430.0000 8336.4697
1496 5.3843 8404(92) 8411.6162 8331.5107
1497 5.3879 8401(92) 8399.1973 8326.5547
1498 5.3915 8426(92) 8389.4404 8321.5957
1499 5.3951 8425(92) 8382.0107 8316.6367
1500 5.3987 8424(92) 8376.2598 8311.6807
1501 5.4023 8452(92) 8371.8730 8306.7217
1502 5.4059 8456(92) 8368.0371 8301.7646
1503 5.4095 8468(92) 8366.0928 8296.8066
1504 5.4131 8461(92) 8365.1875 8291.8496
1505 5.4167 8452(92) 8365.0518 8286.8916
1506 5.4203 8438(92) 8365.2197 8281.9326
1507 5.4239 8417(92) 8365.0762 8276.9756
1508 5.4275 8387(92) 8364.1279 8272.0176
1509 5.4311 8378(92) 8362.4160 8267.0596
1510 5.4347 8351(91) 8360.5791 8262.1016
1511 5.4383 8347(91) 8359.4521 8257.1445
1512 5.4418 8354(91) 8359.7402 8252.1865
1513 5.4454 8345(91) 8361.9277 8247.2295
1514 5.4490 8340(91) 8366.3213 8242.2705
1515 5.4526 8358(91) 8373.1250 8237.3125
1516 5.4562 8355(91) 8382.6426 8232.3555
1517 5.4598 8340(91) 8395.7734 8227.3965
1518 5.4634 8353(91) 8413.0840 8222.4404
1519 5.4670 8420(92) 8438.1689 8217.4814
1520 5.4706 8442(92) 8475.7012 8212.5254
1521 5.4742 8505(92) 8535.2500 8207.5664
1522 5.4778 8587(93) 8631.6777 8202.6074
1523 5.4814 8698(93) 8787.3828 8197.6514
1524 5.4850 8902(94) 9030.1143 8192.6924
1525 5.4886 9199(96) 9388.1025 8187.7358
1526 5.4922 9624(98) 9881.6533 8182.7773
1527 5.4958 10168(101) 10507.5215 8177.8198
1528 5.4994 10794(104) 11225.2012 8172.8618
1529 5.5030 11394(107) 11949.9727 8167.9048
1530 5.5066 11783(109) 12531.0098 8162.9468
1531 5.5102 11855(109) 12789.1074 8157.9878
1532 5.5138 11631(108) 12621.2822 8153.0308
1533 5.5174 11216(106) 12094.2598 8148.0728
1534 5.5210 10681(103) 11381.2275 8143.1152
1535 5.5246 10129(101) 10642.8867 8138.1572
1536 5.5282 9651(98) 9982.9170 8133.2002
1537 5.5318 9271(96) 9449.8984 8128.2417
1538 5.5354 8980(95) 9065.9082 8123.2837
1539 5.5390 8769(94) 8798.2744 8118.3262
1540 5.5426 8639(93) 8629.7539 8113.3677
1541 5.5462 8516(92) 8533.5645 8108.4111
1542 5.5498 8431(92) 8487.3477 8103.4521
1543 5.5534 8402(92) 8474.6484 8098.4956
1544 5.5570 8433(92) 8482.7148 8093.5371
1545 5.5606 8472(92) 8501.4170 8088.5796
1546 5.5642 8519(92) 8517.8291 8083.6216
1547 5.5678 8542(92) 8519.7793 8078.6631
1548 5.5714 8563(93) 8498.0605 8073.7065
1549 5.5750 8568(93) 8453.7461 8068.7480
1550 5.5786 8486(92) 8396.6543 8063.7905
1551 5.5822 8414(92) 8337.4404 8058.8325
1552 5.5858 8355(91) 8283.3926 8053.8755
1553 5.5894 8293(91) 8238.2793 8048.9175
1554 5.5930 8247(91) 8203.1768 8043.9585
1555 5.5966 8204(91) 8177.4614 8039.0015
1556 5.6002 8188(90) 8165.4458 8034.0435
1557 5.6038 8180(90) 8154.3667 8029.0859
1558 5.6074 8161(90) 8148.9336 8024.1279
1559 5.6110 8150(90) 8153.2603 8023.2266
1560 5.6146 8204(91) 8164.2969 8022.3438
1561 5.6182 8252(91) 8183.3281 8021.4619
1562 5.6218 8284(91) 8212.1875 8020.5791
1563 5.6254 8354(91) 8252.0225 8019.6968
1564 5.6290 8461(92) 8302.4902 8018.8145
1565 5.6326 8546(92) 8360.5547 8017.9321
1566 5.6362 8612(93) 8419.7031 8017.0498
1567 5.6398 8650(93) 8470.5908 8016.1670
1568 5.6434 8676(93) 8503.8291 8015.2852
1569 5.6470 8665(93) 8513.4717 8014.4023
1570 5.6506 8612(93) 8497.8086 8013.5200
1571 5.6542 8521(92) 8460.7119 8012.6377
1572 5.6578 8442(92) 8411.9072 8011.7554
1573 5.6614 8349(91) 8362.9033 8010.8730
1574 5.6650 8228(91) 8322.6201 8009.9907
1575 5.6686 8162(90) 8296.4541 8009.1084
1576 5.6722 8146(90) 8288.1045 8008.2261
1577 5.6758 8138(90) 8301.5029 8007.3438
1578 5.6794 8158(90) 8342.9072 8006.4609
1579 5.6830 8240(91) 8422.5957 8005.5786
1580 5.6866 8380(92) 8555.1846 8004.6963
1581 5.6901 8610(93) 8745.0410 8003.8140
1582 5.6937 8999(95) 9033.0879 8002.9316
1583 5.6973 9539(98) 9410.6445 8002.0493
1584 5.7009 10217(101) 9863.4170 8001.1670
1585 5.7045 10905(104) 10349.8809 8000.2842
1586 5.7081 11438(107) 10791.6025 7999.4023
1587 5.7117 11720(108) 11078.2930 7998.5195
1588 5.7153 11680(108) 11113.3564 7997.6372
1589 5.7189 11371(107) 10892.4883 7996.7549
1590 5.7225 10864(104) 10507.5742 7995.8726
1591 5.7261 10302(101) 10071.2363 7994.9902
1592 5.7297 9813(99) 9662.5801 7994.1079
1593 5.7333 9420(97) 9321.4873 7993.2256
1594 5.7369 9082(95) 9057.3418 7992.3433
1595 5.7405 8819(94) 8862.6504 7991.4604
1596 5.7441 8668(93) 8727.0215 7990.5781
1597 5.7477 8590(93) 8645.1113 7989.6958
1598 5.7513 8558(93) 8620.6699 7988.8135
1599 5.7549 8606(93) 8658.2354 7987.9312
1600 5.7585 8752(94) 8763.9805 7987.0488
1601 5.7621 9054(95) 8940.4209 7986.1665
1602 5.7657 9383(97) 9180.4434 7985.2842
1603 5.7693 9758(99) 9462.1660 7984.4014
1604 5.7729 10119(101) 9742.1553 7983.5190
1605 5.7765 10345(102) 9953.8877 7982.6367
1606 5.7801 10392(102) 10024.0303 7981.7544
1607 5.7837 10260(101) 9921.6914 7980.8721
1608 5.7873 10009(100) 9684.7998 7979.9897
1609 5.7909 9670(98) 9384.8232 7979.1074
1610 5.7945 9310(96) 9081.9531 7978.2251
1611 5.7981 8992(95) 8812.1855 7977.3423
1612 5.8017 8720(93) 8593.8047 7976.4604
1613 5.8053 8540(92) 8428.7852 7975.5776
1614 5.8089 8402(92) 8311.2744 7974.6953
1615 5.8125 8297(91) 8230.8057 7973.8130
1616 5.8161 8222(91) 8176.9961 7972.9307
1617 5.8197 8176(90) 8141.0581 7972.0483
1618 5.8233 8128(90) 8118.1191 7971.1660
1619 5.8269 8096(90) 8102.8188 7970.2837
1620 5.8305 8088(90) 8093.1777 7969.4009
1621 5.8341 8085(90) 8087.3423 7968.5186
1622 5.8377 8072(90) 8083.1270 7967.6362
1623 5.8413 8041(90) 8078.6113 7966.7539
1624 5.8449 7986(89) 8072.0024 7965.8716
1625 5.8485 7959(89) 8062.9438 7964.9893
1626 5.8521 7918(89) 8052.2637 7964.1069
1627 5.8557 7880(89) 8041.2422 7963.2246
1628 5.8593 7842(89) 8035.3433 7962.3423
1629 5.8629 7806(88) 8026.4512 7961.4595
1630 5.8665 7791(88) 8019.0542 7960.5776
1631 5.8701 7792(88) 8006.3760 7952.9771
1632 5.8737 7804(88) 7995.0264 7945.3403
1633 5.8773 7844(89) 7984.5342 7937.7007
1634 5.8809 7877(89) 7974.7842 7930.0630
1635 5.8845 7907(89) 7965.5815 7922.4243
1636 5.8881 7891(89) 7956.7964 7914.7847
1637 5.8917 7874(89) 7939.3013 7907.1479
1638 5.8953 7864(89) 7931.5068 7899.5083
1639 5.8989 7824(88) 7923.9775 7891.8706
1640 5.9025 7777(88) 7916.7197 7884.2319
1641 5.9061 7751(88) 7909.7666 7876.5942
1642 5.9097 7733(88) 7903.1812 7868.9556
1643 5.9133 7723(88) 7896.9673 7861.3159
1644 5.9169 7715(88) 7891.5503 7853.6782
1645 5.9205 7732(88) 7886.4839 7846.0396
1646 5.9241 7755(88) 7883.5381 7838.4019
1647 5.9277 7752(88) 7882.6592 7830.7622
1648 5.9313 7750(88) 7884.5767 7823.1255
1649 5.9349 7791(88) 7890.2729 7815.4858
1650 5.9384 7847(89) 7899.8496 7807.8491
1651 5.9420 7887(89) 7913.7881 7800.2095
1652 5.9456 7935(89) 7931.6797 7792.5698
1653 5.9492 7984(89) 7952.4268 7784.9331
1654 5.9528 8003(89) 7974.1382 7777.2935
1655 5.9564 8029(90) 7994.6787 7769.6567
1656 5.9600 8050(90) 8007.6416 7762.0171
1657 5.9636 8028(90) 8025.8887 7754.3794
1658 5.9672 8009(89) 8043.9565 7746.7407
1659 5.9708 8027(90) 8059.3018 7739.1011
1660 5.9744 8053(90) 8067.3994 7731.4644
1661 5.9780 8054(90) 8065.7041 7723.8247
1662 5.9816 8048(90) 8054.3560 7716.1870
1663 5.9852 8030(90) 8035.5430 7708.5483
1664 5.9888 7987(89) 8014.8438 7700.9106
1665 5.9924 7963(89) 7998.1304 7693.2720
1666 5.9960 7975(89) 7990.1738 7685.6343
1667 5.9996 7986(89) 7992.5591 7677.9946
1668 6.0032 7974(89) 8006.3481 7670.3560
1669 6.0068 7979(89) 8033.8882 7662.7183
1670 6.0104 8035(90) 8080.9438 7655.0786
1671 6.0140 8121(90) 8155.3369 7647.4419
1672 6.0176 8267(91) 8264.2080 7639.8022
1673 6.0212 8471(92) 8410.1006 7632.1655
1674 6.0248 8705(93) 8587.1309 7624.5259
1675 6.0284 8981(95) 8776.3477 7616.8862
1676 6.0320 9175(96) 8941.7324 7609.2495
1677 6.0356 9269(96) 9033.3438 7601.6099
1678 6.0392 9236(96) 9011.6035 7593.9731
1679 6.0428 9059(95) 8910.5801 7586.3335
1680 6.0464 8829(94) 8710.9834 7578.6958
1681 6.0500 8566(93) 8490.1406 7571.0571
1682 6.0536 8334(91) 8280.7510 7563.4194
1683 6.0572 8118(90) 8100.8892 7555.7808
1684 6.0608 7968(89) 7957.6855 7548.1411
1685 6.0644 7874(89) 7850.6455 7540.5034
1686 6.0680 7766(88) 7774.3457 7532.8647
1687 6.0716 7708(88) 7721.4019 7525.2271
1688 6.0752 7659(88) 7684.9277 7517.5884
1689 6.0788 7646(87) 7659.5933 7509.9512
1690 6.0824 7635(87) 7641.6978 7502.3110
1691 6.0860 7624(87) 7629.1562 7494.6748
1692 6.0896 7637(87) 7620.9165 7487.0347
1693 6.0932 7622(87) 7616.5894 7479.3960
1694 6.0968 7610(87) 7616.0166 7471.7588
1695 6.1004 7655(87) 7618.9526 7464.1187
1696 6.1040 7706(88) 7624.7339 7456.4824
1697 6.1076 7741(88) 7631.9980 7448.8423
1698 6.1112 7768(88) 7638.4614 7441.2061
1699 6.1148 7795(88) 7641.1768 7433.5664
1700 6.1184 7788(88) 7638.0312 7425.9263
1701 6.1220 7759(88) 7629.5552 7418.2900
1702 6.1256 7689(88) 7618.5479 7410.6504
1703 6.1292 7653(87) 7608.3901 7403.0127
1704 6.1328 7659(88) 7601.7959 7395.3740
1705 6.1364 7604(87) 7600.6377 7387.7363
1706 6.1400 7584(87) 7607.3682 7380.0977
1707 6.1436 7598(87) 7633.8784 7382.9678
1708 6.1472 7602(87) 7671.2876 7385.9277
1709 6.1508 7640(87) 7720.5688 7388.8867
1710 6.1544 7742(88) 7781.3413 7391.8457
1711 6.1580 7841(89) 7852.8447 7394.8047
1712 6.1616 7937(89) 7930.2808 7397.7637
1713 6.1652 8057(90) 8008.3594 7400.7231
1714 6.1688 8146(90) 8079.0669 7403.6816
1715 6.1724 8209(91) 8136.3984 7406.6416
1716 6.1760 8257(91) 8181.2983 7409.6006
1717 6.1796 8286(91) 8225.8320 7412.5596
1718 6.1832 8312(91) 8292.2402 7415.5190
1719 6.1868 8378(92) 8411.1934 7418.4775
1720 6.1904 8538(92) 8620.7920 7421.4375
1721 6.1939 8806(94) 8968.0205 7424.3960
1722 6.1975 9284(96) 9505.1514 7427.3555
1723 6.2011 10029(100) 10280.1738 7430.3145
1724 6.2047 11095(105) 11321.2666 7433.2734
1725 6.2083 12463(112) 12613.6553 7436.2334
1726 6.2119 13864(118) 14072.8066 7439.1919
1727 6.2155 15167(123) 15516.3408 7442.1514
1728 6.2191 16012(127) 16657.2227 7445.1104
1729 6.2227 16177(127) 17144.9062 7448.0693
1730 6.2263 15678(125) 16791.3105 7451.0283
1731 6.2299 14680(121) 15734.1289 7453.9878
1732 6.2335 13422(116) 14312.0352 7456.9473
1733 6.2371 12142(110) 12836.0098 7459.9062
1734 6.2407 11035(105) 11503.2812 7462.8652
1735 6.2443 10095(100) 10410.7314 7465.8242
1736 6.2479 9370(97) 9580.0859 7468.7837
1737 6.2515 8877(94) 8987.3857 7471.7422
1738 6.2551 8539(92) 8584.5176 7474.7021
1739 6.2587 8323(91) 8318.7686 7477.6606
1740 6.2623 8199(91) 8144.1328 7480.6201
1741 6.2659 8083(90) 8026.8369 7483.5796
1742 6.2695 8056(90) 7944.6851 7486.5381
1743 6.2731 8084(90) 7884.1558 7489.4980
1744 6.2767 8076(90) 7837.5957 7492.4565
1745 6.2803 8114(90) 7800.5654 7495.4160
1746 6.2839 8162(90) 7770.5068 7498.3750
1747 6.2875 8198(91) 7745.7920 7501.3340
1748 6.2911 8256(91) 7725.2881 7504.2939
1749 6.2947 8295(91) 7707.9438 7507.2524
1750 6.2983 8330(91) 7693.6206 7510.2119
1751 6.3019 8348(91) 7681.6455 7513.1709
1752 6.3055 8336(91) 7671.6143 7516.1299
1753 6.3091 8281(91) 7663.3203 7519.0889
1754 6.3127 8198(91) 7656.4468 7522.0483
1755 6.3163 8086(90) 7650.8271 7525.0068
1756 6.3199 7979(89) 7646.3906 7527.9668
1757 6.3235 7889(89) 7643.0996 7530.9258
1758 6.3271 7777(88) 7640.9932 7533.8848
1759 6.3307 7694(88) 7640.2124 7536.8442
1760 6.3343 7631(87) 7641.0132 7539.8027
1761 6.3379 7550(87) 7644.0034 7542.7627
1762 6.3415 7534(87) 7674.3770 7545.7212
1763 6.3451 7496(87) 7683.5391 7548.6807
1764 6.3487 7466(86) 7695.6484 7551.6401
1765 6.3523 7477(86) 7704.1211 7547.5176
1766 6.3559 7480(86) 7715.5513 7543.3677
1767 6.3595 7481(86) 7729.2065 7539.2192
1768 6.3631 7542(87) 7743.1318 7535.0693
1769 6.3667 7573(87) 7755.7974 7530.9209
1770 6.3703 7587(87) 7765.8242 7526.7715
1771 6.3739 7587(87) 7771.7397 7522.6226
1772 6.3775 7590(87) 7772.5513 7518.4731
1773 6.3811 7612(87) 7768.4902 7514.3232
1774 6.3847 7638(87) 7760.8936 7510.1743
1775 6.3883 7625(87) 7749.1421 7506.0249
1776 6.3919 7585(87) 7733.2842 7501.8765
1777 6.3955 7556(87) 7714.7344 7497.7266
1778 6.3991 7515(87) 7696.4912 7493.5781
1779 6.4027 7492(87) 7650.0469 7489.4282
1780 6.4063 7473(86) 7641.4004 7485.2788
1781 6.4099 7474(86) 7637.0303 7481.1304
1782 6.4135 7481(86) 7636.3979 7476.9805
1783 6.4171 7486(87) 7638.1338 7472.8320
1784 6.4207 7517(87) 7640.7144 7468.6821
1785 6.4243 7549(87) 7642.3711 7464.5337
1786 6.4279 7561(87) 7641.7178 7460.3838
1787 6.4315 7610(87) 7637.5557 7456.2354
1788 6.4351 7643(87) 7631.0542 7452.0859
1789 6.4387 7678(88) 7624.3315 7447.9360
1790 6.4422 7673(88) 7619.4956 7443.7876
1791 6.4458 7665(88) 7617.8081 7439.6377
1792 6.4494 7628(87) 7619.7856 7435.4893
1793 6.4530 7599(87) 7626.0117 7431.3398
1794 6.4566 7575(87) 7636.7871 7427.1909
1795 6.4602 7562(87) 7652.4966 7423.0415
1796 6.4638 7562(87) 7673.7153 7418.8740
1797 6.4674 7581(87) 7699.8823 7413.0513
1798 6.4710 7600(87) 7734.4863 7407.2295
1799 6.4746 7635(87) 7780.8120 7401.4082
1800 6.4782 7697(88) 7844.6079 7395.5864
1801 6.4818 7814(88) 7935.8447 7389.7651
1802 6.4854 7960(89) 8071.0542 7383.9424
1803 6.4890 8192(91) 8274.2451 7378.1221
1804 6.4926 8561(93) 8579.5840 7372.2993
1805 6.4962 9072(95) 9025.1826 7366.4771
1806 6.4998 9806(99) 9646.1035 7360.6562
1807 6.5034 10868(104) 10459.8555 7354.8340
1808 6.5070 12205(110) 11448.8223 7349.0132
1809 6.5106 13566(116) 12543.5205 7343.1904
1810 6.5142 14782(122) 13658.0439 7337.3696
1811 6.5178 15527(125) 14452.7002 7331.5474
1812 6.5214 15641(125) 14734.5898 7325.7266
1813 6.5250 15105(123) 14394.5664 7319.9043
1814 6.5286 14119(119) 13560.0762 7314.0820
1815 6.5322 12906(114) 12483.6992 7308.2607
1816 6.5358 11710(108) 11386.2842 7302.4390
1817 6.5394 10642(103) 10404.2656 7296.6177
1818 6.5430 9746(99) 9602.9141 7290.7954
1819 6.5466 9073(95) 8996.9883 7284.9746
1820 6.5502 8592(93) 8567.6357 7279.1519
1821 6.5538 8246(91) 8279.7783 7273.3301
1822 6.5574 8039(90) 8094.9570 7267.5088
1823 6.5610 7912(89) 7978.1128 7261.6870
1824 6.5646 7817(88) 7902.0981 7255.8657
1825 6.5682 7745(88) 7849.1245 7250.0430
1826 6.5718 7735(88) 7810.2212 7244.2227
1827 6.5754 7711(88) 7780.6123 7238.3999
1828 6.5790 7686(88) 7756.9824 7232.5796
1829 6.5826 7695(88) 7736.6660 7226.7568
1830 6.5862 7734(88) 7717.0205 7220.9341
1831 6.5898 7749(88) 7697.5552 7215.1138
1832 6.5934 7761(88) 7680.2808 7209.2910
1833 6.5970 7770(88) 7667.5469 7203.4707
1834 6.6006 7770(88) 7660.7339 7197.6479
1835 6.6042 7739(88) 7659.5820 7191.8267
1836 6.6078 7721(88) 7662.7739 7186.0049
1837 6.6114 7708(88) 7669.7676 7180.1821
1838 6.6150 7724(88) 7680.1255 7174.3608
1839 6.6186 7724(88) 7693.4614 7168.5391
1840 6.6222 7711(88) 7709.1504 7162.7178
1841 6.6258 7710(88) 7726.8545 7156.8960
1842 6.6294 7693(88) 7748.0371 7151.0747
1843 6.6330 7702(88) 7776.0957 7145.2520
1844 6.6366 7723(88) 7815.3369 7139.4316
1845 6.6402 7749(88) 7870.5830 7133.6089
1846 6.6438 7802(88) 7947.7900 7127.7871
1847 6.6474 7871(89) 8055.8594 7121.9658
1848 6.6510 8034(90) 8208.8633 7116.1431
1849 6.6546 8252(91) 8430.0762 7110.3228
1850 6.6582 8538(92) 8756.6895 7104.5000
1851 6.6618 8972(95) 9241.2891 7098.6797
1852 6.6654 9680(98) 9953.5332 7092.8569
1853 6.6690 10689(103) 10970.8916 7087.0342
1854 6.6726 12134(110) 12362.2129 7081.2139
1855 6.6762 14055(119) 14161.0752 7075.3911
1856 6.6798 16343(128) 16327.1445 7069.5708
1857 6.6834 18809(137) 18710.2500 7063.7480
1858 6.6870 20828(144) 20994.8320 7057.9272
1859 6.6905 22049(148) 22687.2852 7052.1050
1860 6.6941 22157(149) 23251.4180 7046.2842
1861 6.6977 21217(146) 22463.6406 7040.4614
1862 6.7013 19489(140) 20589.1289 7034.6392
1863 6.7049 17348(132) 18227.6797 7028.8184
1864 6.7085 15244(123) 15824.8027 7022.9961
1865 6.7121 13287(115) 13672.8770 7017.1753
1866 6.7157 11707(108) 11906.9570 7011.3525
1867 6.7193 10514(103) 10558.4102 7005.5322
1868 6.7229 9646(98) 9587.5293 6999.7095
1869 6.7265 9040(95) 8920.9326 6993.8877
1870 6.7301 8622(93) 8476.6787 6988.0664
1871 6.7337 8328(91) 8183.1172 6982.2437
1872 6.7373 8121(90) 7985.4712 6976.4233
1873 6.7409 7963(89) 7845.8599 6970.6006
1874 6.7445 7822(88) 7740.6768 6964.7803
1875 6.7481 7707(88) 7656.8013 6958.9575
1876 6.7517 7624(87) 7585.5513 6953.1362
1877 6.7553 7542(87) 7521.5303 6947.3145
1878 6.7589 7512(87) 7461.1768 6941.4917
1879 6.7625 7440(86) 7403.6973 6935.6714
1880 6.7661 7384(86) 7349.8999 6929.8486
1881 6.7697 7336(86) 7301.5220 6924.0273
1882 6.7733 7280(85) 7259.0542 6918.2056
1883 6.7769 7248(85) 7222.6616 6912.3843
1884 6.7805 7248(85) 7191.9580 6906.5625
1885 6.7841 7236(85) 7166.2559 6900.7412
1886 6.7877 7217(85) 7144.3599 6894.9185
1887 6.7913 7210(85) 7163.2773 6889.0967
1888 6.7949 7201(85) 7147.2520 6883.2754
1889 6.7985 7198(85) 7132.0093 6877.4526
1890 6.8021 7199(85) 7117.3477 6871.6323
1891 6.8057 7172(85) 7103.3892 6865.8096
1892 6.8093 7141(85) 7091.4854 6859.9893
1893 6.8129 7112(84) 7082.2310 6854.1665
1894 6.8165 7111(84) 7076.0396 6848.3438
1895 6.8201 7114(84) 7072.7559 6842.5234
1896 6.8237 7110(84) 7071.5391 6836.7007
1897 6.8273 7113(84) 7070.9658 6830.8804
1898 6.8309 7107(84) 7069.4204 6825.0576
1899 6.8345 7145(85) 7065.3950 6819.2363
1900 6.8381 7164(85) 7057.5298 6813.4146
1901 6.8417 7162(85) 7045.4165 6807.5938
1902 6.8453 7131(84) 7029.6304 6801.7715
1903 6.8489 7105(84) 7013.1021 6795.9487
1904 6.8525 7070(84) 6996.9722 6790.1279
1905 6.8561 7060(84) 6983.3784 6784.3057
1906 6.8597 7041(84) 6972.2559 6778.4849
1907 6.8633 7033(84) 6963.8184 6772.6626
1908 6.8669 7014(84) 6958.2188 6766.8418
1909 6.8705 6990(84) 6954.7183 6761.0190
1910 6.8741 7001(84) 6900.9541 6761.0166
1911 6.8777 6997(84) 6909.5361 6761.0498
1912 6.8813 7018(84) 6919.8179 6761.0830
1913 6.8849 7055(84) 6931.8477 6761.1167
1914 6.8885 7071(84) 6945.8066 6761.1499
1915 6.8921 7101(84) 6961.9648 6761.1831
1916 6.8957 7130(84) 6980.7368 6761.2163
1917 6.8993 7142(85) 7002.6816 6761.2500
1918 6.9029 7141(85) 7028.3784 6761.2832
1919 6.9065 7156(85) 7058.7031 6761.3164
1920 6.9101 7176(85) 7094.5737 6761.3496
1921 6.9137 7201(85) 7137.1182 6761.3833
1922 6.9173 7243(85) 7187.6763 6761.4165
1923 6.9209 7282(85) 7248.0952 6761.4497
1924 6.9245 7351(86) 7322.1040 6761.4829
1925 6.9281 7442(86) 7416.4678 6761.5166
1926 6.9317 7541(87) 7544.3472 6761.5498
1927 6.9353 7717(88) 7727.6362 6761.5830
1928 6.9389 7991(89) 7998.0190 6761.6162
1929 6.9424 8385(92) 8397.5449 6761.6499
1930 6.9460 8937(95) 8974.7754 6761.6831
1931 6.9496 9686(98) 9774.5312 6761.7163
1932 6.9532 10733(104) 10836.0312 6761.7495
1933 6.9568 11969(109) 12125.5117 6761.7832
1934 6.9604 13328(115) 13583.0117 6761.8164
1935 6.9640 14562(121) 15048.8213 6761.8496
1936 6.9676 15407(124) 16253.2979 6761.8828
1937 6.9712 15711(125) 16862.3184 6761.9165
1938 6.9748 15404(124) 16658.0625 6761.9497
1939 6.9784 14639(121) 15720.4629 6761.9829
1940 6.9820 13544(116) 14354.1523 6762.0161
1941 6.9856 12374(111) 12870.1973 6762.0498
1942 6.9892 11239(106) 11482.0430 6762.0830
1943 6.9928 10250(101) 10303.5615 6762.1162
1944 6.9964 9457(97) 9374.8633 6762.1494
1945 7.0000 8859(94) 8688.2080 6762.1831
1946 7.0036 8381(92) 8206.6943 6762.2163
1947 7.0072 8050(90) 7883.4839 6762.2495
1948 7.0108 7860(89) 7672.2769 6762.2827
1949 7.0144 7703(88) 7536.0171 6762.3164
1950 7.0180 7590(87) 7446.8276 6762.3496
1951 7.0216 7512(87) 7386.5845 6762.3828
1952 7.0252 7450(86) 7343.3477 6762.4160
1953 7.0288 7413(86) 7309.4507 6762.4497
1954 7.0324 7389(86) 7280.2500 6762.4829
1955 7.0360 7386(86) 7252.4443 6762.5161
1956 7.0396 7388(86) 7224.1875 6762.5493
1957 7.0432 7339(86) 7194.8013 6762.5830
1958 7.0468 7312(86) 7164.4023 6762.6162
1959 7.0504 7301(85) 7133.4688 6762.6494
1960 7.0540 7270(85) 7103.7349 6762.6826
1961 7.0576 7226(85) 7077.2769 6762.7163
1962 7.0612 7192(85) 7055.7124 6762.7495
1963 7.0648 7183(85) 7039.7979 6762.7827
1964 7.0684 7149(85) 7029.5522 6762.8159
1965 7.0720 7099(84) 7024.5791 6762.8496
1966 7.0756 7091(84) 7024.3052 6762.8828
1967 7.0792 7091(84) 7028.4028 6762.9160
1968 7.0828 7067(84) 7037.3047 6762.9492
1969 7.0864 7065(84) 7052.5024 6762.9829
1970 7.0900 7070(84) 7076.6865 6763.0161
1971 7.0936 7067(84) 7114.5034 6763.0493
1972 7.0972 7091(84) 7171.9238 6763.0825
1973 7.1008 7158(85) 7258.3789 6763.1162
1974 7.1044 7264(85) 7385.1499 6763.1494
1975 7.1080 7447(86) 7564.8022 6763.1826
1976 7.1116 7668(88) 7807.8296 6763.2158
1977 7.1152 7970(89) 8116.6895 6763.2495
1978 7.1188 8339(91) 8484.3750 6763.2827
1979 7.1224 8748(94) 8889.7832 6763.3159
1980 7.1260 9092(95) 9288.4629 6763.3491
1981 7.1296 9309(96) 9604.8418 6763.3828
1982 7.1332 9381(97) 9747.0879 6763.4160
1983 7.1368 9242(96) 9659.5918 6763.4492
1984 7.1404 8944(95) 9371.2910 6763.4824
1985 7.1440 8588(93) 8970.0137 6763.5161
1986 7.1476 8221(91) 8543.2773 6763.5493
1987 7.1512 7893(89) 8109.7612 6763.5825
1988 7.1548 7633(87) 7778.3511 6763.6157
1989 7.1584 7429(86) 7518.9785 6763.6494
1990 7.1620 7279(85) 7328.2588 6763.6826
1991 7.1656 7173(85) 7196.3970 6763.7158
1992 7.1692 7110(84) 7110.4736 6763.7490
1993 7.1728 7112(84) 7056.8911 6763.7827
1994 7.1764 7177(85) 7025.4966 6763.8159
1995 7.1800 7176(85) 7008.1553 6763.8491
1996 7.1836 7186(85) 6998.5635 6763.8823
1997 7.1872 7181(85) 6992.0122 6763.9160
1998 7.1908 7163(85) 6985.8457 6763.9492
1999 7.1943 7158(85) 6979.5430 6763.9824
2000 7.1979 7139(84) 6973.3115 6764.0156
2001 7.2015 7119(84) 6966.4492 6764.0493
2002 7.2051 7113(84) 6957.8184 6764.0825
2003 7.2087 7119(84) 6946.1187 6764.1157
2004 7.2123 7114(84) 6932.3530 6764.1489
2005 7.2159 7095(84) 6931.6738 6764.1826
2006 7.2195 7073(84) 6919.4038 6764.2158
2007 7.2231 7051(84) 6909.1797 6764.2490
2008 7.2267 7027(84) 6900.4668 6764.2822
2009 7.2303 6998(84) 6893.0410 6764.3159
2010 7.2339 6939(83) 6886.4917 6764.3491
2011 7.2375 6892(83) 6881.2930 6764.3823
2012 7.2411 6873(83) 6878.1816 6764.4155
2013 7.2447 6876(83) 6878.0786 6764.4492
2014 7.2483 6849(83) 6881.8438 6764.4824
2015 7.2519 6823(83) 6890.3418 6764.5156
2016 7.2555 6812(83) 6904.5498 6764.5552
2017 7.2591 6840(83) 6926.3369 6765.5068
2018 7.2627 6846(83) 6955.5854 6766.4585
2019 7.2663 6887(83) 6992.5488 6767.4102
2020 7.2699 6908(83) 7036.5088 6768.3618
2021 7.2735 6925(83) 7085.9453 6769.3135
2022 7.2771 6980(84) 7139.0347 6770.2651
2023 7.2807 7049(84) 7193.6953 6771.2168
2024 7.2843 7119(84) 7244.9834 6772.1685
2025 7.2879 7162(85) 7283.8989 6773.1201
2026 7.2915 7187(85) 7299.7617 6774.0718
2027 7.2951 7202(85) 7286.4502 6775.0234
2028 7.2987 7181(85) 7247.6348 6775.9751
2029 7.3023 7134(84) 7193.4609 6776.9268
2030 7.3059 7091(84) 7135.7988 6777.8784
2031 7.3095 7060(84) 7083.7300 6778.8301
2032 7.3131 7030(84) 7031.0381 6779.7812
2033 7.3167 7014(84) 7003.3604 6780.7334
2034 7.3203 6989(84) 6989.1694 6781.6846
2035 7.3239 6988(84) 6987.5635 6782.6367
2036 7.3275 6984(84) 6996.9146 6783.5879
2037 7.3311 6968(83) 7015.0205 6784.5396
2038 7.3347 7003(84) 7039.1855 6785.4912
2039 7.3383 7024(84) 7066.6050 6786.4429
2040 7.3419 7019(84) 7094.6094 6787.3945
2041 7.3455 7032(84) 7121.5581 6788.3462
2042 7.3491 7047(84) 7146.8838 6789.2983
2043 7.3527 7062(84) 7172.6714 6790.2495
2044 7.3563 7085(84) 7205.9155 6791.2012
2045 7.3599 7160(85) 7258.4331 6792.1528
2046 7.3635 7276(85) 7345.1519 6793.1045
2047 7.3671 7445(86) 7493.7539 6794.0562
2048 7.3707 7728(88) 7695.7993 6795.0078
2049 7.3743 8114(90) 7975.2397 6795.9595
2050 7.3779 8609(93) 8335.8770 6796.9111
2051 7.3815 9265(96) 8766.7109 6797.8628
2052 7.3851 9895(99) 9236.4707 6798.8145
2053 7.3887 10440(102) 9683.8789 6799.7661
2054 7.3923 10800(104) 10014.5537 6800.7178
2055 7.3959 10846(104) 10128.5840 6801.6694
2056 7.3995 10616(103) 9984.9180 6802.6211
2057 7.4031 10157(101) 9636.7979 6803.5728
2058 7.4067 9607(98) 9185.3457 6804.5244
2059 7.4103 9058(95) 8720.2100 6805.4761
2060 7.4139 8550(92) 8297.1279 6806.4277
2061 7.4175 8098(90) 7945.7793 6807.3789
2062 7.4211 7751(88) 7669.8115 6808.3311
2063 7.4247 7501(87) 7466.2480 6809.2827
2064 7.4283 7338(86) 7322.8179 6810.2339
2065 7.4319 7188(85) 7224.9395 6811.1855
2066 7.4355 7110(84) 7159.1797 6812.1372
2067 7.4391 7040(84) 7114.9297 6813.0894
2068 7.4426 6990(84) 7085.1074 6814.0405
2069 7.4462 6972(83) 7065.3208 6814.9922
2070 7.4498 6963(83) 7052.8828 6815.9438
2071 7.4534 6971(83) 7045.6436 6816.8955
2072 7.4570 6959(83) 7042.7676 6817.8472
2073 7.4606 6947(83) 7042.7090 6818.7988
2074 7.4642 6959(83) 7044.1611 6819.7505
2075 7.4678 6956(83) 7045.8003 6820.7021
2076 7.4714 6973(84) 7045.0840 6821.6538
2077 7.4750 6966(83) 7042.6362 6822.6055
2078 7.4786 6966(83) 7040.0771 6823.5571
2079 7.4822 6967(83) 7037.5449 6824.5088
2080 7.4858 6950(83) 7036.9087 6825.4604
2081 7.4894 6928(83) 7039.7534 6826.4121
2082 7.4930 6908(83) 7047.3164 6827.3345
2083 7.4966 6934(83) 7057.2549 6824.6709
2084 7.5002 6934(83) 7074.7104 6822.0078
2085 7.5038 6948(83) 7102.1631 6819.3442
2086 7.5074 6984(84) 7143.3921 6816.6816
2087 7.5110 7036(84) 7204.5039 6814.0181
2088 7.5146 7149(85) 7294.0830 6811.3545
2089 7.5182 7291(85) 7423.5010 6808.6914
2090 7.5218 7481(86) 7605.4741 6806.0278
2091 7.5254 7783(88) 7852.4448 6803.3652
2092 7.5290 8203(91) 8171.7236 6800.7012
2093 7.5326 8739(93) 8560.1387 6798.0386
2094 7.5362 9300(96) 8997.4199 6795.3750
2095 7.5398 9830(99) 9438.1562 6792.7119
2096 7.5434 10237(101) 9807.1699 6790.0483
2097 7.5470 10380(102) 10010.4180 6787.3848
2098 7.5506 10298(101) 9981.4033 6784.7222
2099 7.5542 9964(100) 9732.5859 6782.0581
2100 7.5578 9486(97) 9343.9199 6779.3950
2101 7.5614 8987(95) 8906.0732 6776.7319
2102 7.5650 8555(92) 8486.7285 6774.0688
2103 7.5686 8148(90) 8125.6680 6771.4053
2104 7.5722 7817(88) 7842.1836 6768.7417
2105 7.5758 7570(87) 7626.6099 6766.0786
2106 7.5794 7412(86) 7499.9404 6763.4150
2107 7.5830 7322(86) 7435.2529 6760.7524
2108 7.5866 7288(85) 7416.2324 6758.0884
2109 7.5902 7292(85) 7424.3062 6755.4258
2110 7.5938 7279(85) 7438.2715 6752.7622
2111 7.5974 7251(85) 7436.4004 6750.0996
2112 7.6010 7226(85) 7403.9604 6747.4355
2113 7.6046 7174(85) 7341.1167 6744.7720
2114 7.6082 7100(84) 7260.1743 6742.1094
2115 7.6118 7019(84) 7175.3003 6739.4453
2116 7.6154 6952(83) 7103.2344 6736.7827
2117 7.6190 6921(83) 7036.7563 6734.1191
2118 7.6226 6896(83) 6984.5322 6731.4561
2119 7.6262 6893(83) 6946.6587 6728.7925
2120 7.6298 6888(83) 6921.9136 6726.1289
2121 7.6334 6876(83) 6908.2632 6723.4663
2122 7.6370 6887(83) 6903.4614 6720.8027
2123 7.6406 6887(83) 6904.4355 6718.1396
2124 7.6442 6895(83) 6908.4434 6715.4761
2125 7.6478 6896(83) 6912.1421 6712.8130
2126 7.6514 6896(83) 6913.6880 6710.1494
2127 7.6550 6905(83) 6911.2842 6707.4868
2128 7.6586 6882(83) 6904.9541 6704.8228
2129 7.6622 6860(83) 6894.1719 6702.1597
2130 7.6658 6863(83) 6880.1572 6699.4966
2131 7.6694 6849(83) 6865.7246 6696.8325
2132 7.6730 6848(83) 6853.0723 6694.1699
2133 7.6766 6826(83) 6844.5000 6691.5063
2134 7.6802 6800(82) 6841.0259 6688.8438
2135 7.6838 6797(82) 6842.8247 6686.1797
2136 7.6874 6808(83) 6849.3887 6683.5161
2137 7.6909 6812(83) 6859.5654 6680.8535
2138 7.6945 6806(82) 6871.3457 6678.1899
2139 7.6981 6799(82) 6881.6333 6675.5269
2140 7.7017 6795(82) 6887.4102 6672.8633
2141 7.7053 6797(82) 6886.6973 6670.2002
2142 7.7089 6793(82) 6879.4858 6667.5371
2143 7.7125 6792(82) 6866.6069 6664.8740
2144 7.7161 6779(82) 6850.0962 6662.2339
2145 7.7197 6794(82) 6835.1191 6661.6987
2146 7.7233 6802(82) 6821.8179 6661.1636
2147 7.7269 6806(82) 6799.2666 6660.6284
2148 7.7305 6790(82) 6793.4829 6660.0933
2149 7.7341 6811(83) 6790.1240 6659.5581
2150 7.7377 6833(83) 6787.6787 6659.0234
2151 7.7413 6844(83) 6787.8970 6658.4883
2152 7.7449 6857(83) 6789.1338 6657.9531
2153 7.7485 6894(83) 6793.8379 6657.4180
2154 7.7521 6923(83) 6804.3218 6656.8828
2155 7.7557 6970(83) 6821.2949 6656.3477
2156 7.7593 7010(84) 6878.8081 6655.8125
2157 7.7629 7060(84) 6922.7271 6655.2773
2158 7.7665 7147(85) 6987.3799 6654.7422
2159 7.7701 7249(85) 7078.6797 6654.2070
2160 7.7737 7373(86) 7201.7402 6653.6724
2161 7.7773 7553(87) 7356.8369 6653.1367
2162 7.7809 7833(89) 7545.9238 6652.6021
2163 7.7845 8099(90) 7756.6768 6652.0669
2164 7.7881 8355(91) 7967.3936 6651.5317
2165 7.7917 8528(92) 8142.1221 6650.9966
2166 7.7953 8580(93) 8236.5234 6650.4614
2167 7.7989 8515(92) 8222.2803 6649.9263
2168 7.8025 8348(91) 8109.2632 6649.3911
2169 7.8061 8126(90) 7937.9297 6648.8560
2170 7.8097 7888(89) 7752.1372 6648.3208
2171 7.8133 7712(88) 7576.3970 6647.7861
2172 7.8169 7518(87) 7426.8672 6647.2510
2173 7.8205 7356(86) 7307.5293 6646.7158
2174 7.8241 7247(85) 7217.1128 6646.1807
2175 7.8277 7164(85) 7150.9375 6645.6455
2176 7.8313 7093(84) 7103.5640 6645.1104
2177 7.8349 7063(84) 7069.0337 6644.5752
2178 7.8385 7051(84) 7043.0732 6644.0400
2179 7.8421 7012(84) 7022.6641 6643.5049
2180 7.8457 6965(83) 7006.7075 6642.9702
2181 7.8493 6917(83) 6993.2734 6642.4351
2182 7.8529 6886(83) 6981.2427 6641.8999
2183 7.8565 6873(83) 6970.9292 6641.3647
2184 7.8601 6852(83) 6964.1309 6640.8296
2185 7.8637 6834(83) 6963.0405 6640.2944
2186 7.8673 6830(83) 6969.2822 6639.7593
2187 7.8709 6824(83) 6984.1304 6639.2241
2188 7.8745 6839(83) 7008.0122 6638.6890
2189 7.8781 6889(83) 7041.2373 6638.1543
2190 7.8817 6934(83) 7083.3369 6637.6191
2191 7.8853 6971(83) 7134.6396 6637.0840
2192 7.8889 7022(84) 7194.6675 6636.5488
2193 7.8925 7077(84) 7264.8945 6636.0137
2194 7.8961 7175(85) 7351.6943 6635.4785
2195 7.8997 7282(85) 7465.4355 6634.9434
2196 7.9033 7413(86) 7621.3999 6634.4082
2197 7.9069 7630(87) 7838.8877 6633.8730
2198 7.9105 7936(89) 8140.1841 6633.3384
2199 7.9141 8347(91) 8549.2119 6632.8027
2200 7.9177 8927(94) 9085.4668 6632.2681
2201 7.9213 9704(99) 9758.7295 6631.7329
2202 7.9249 10632(103) 10559.1797 6631.1978
2203 7.9285 11641(108) 11448.7520 6630.6626
2204 7.9321 12600(112) 12346.9668 6630.1274
2205 7.9357 13272(115) 13114.1240 6629.5923
2206 7.9393 13534(116) 13564.3750 6629.0571
2207 7.9428 13344(116) 13543.3203 6628.5220
2208 7.9464 12768(113) 13045.6816 6627.9873
2209 7.9500 11916(109) 12224.1113 6627.4517
2210 7.9536 10973(105) 11277.0957 6626.9170
2211 7.9572 10090(100) 10357.0654 6626.3818
2212 7.9608 9310(96) 9551.7412 6625.8467
2213 7.9644 8725(93) 8900.4268 6625.3115
2214 7.9680 8321(91) 8410.0283 6624.7764
2215 7.9716 8067(90) 8065.3242 6624.2412
2216 7.9752 7922(89) 7832.8809 6623.7061
2217 7.9788 7828(88) 7694.2700 6623.1709
2218 7.9824 7774(88) 7609.8271 6622.6357
2219 7.9860 7723(88) 7548.9888 6622.1011
2220 7.9896 7665(88) 7487.5166 6621.5659
2221 7.9932 7574(87) 7412.5483 6621.0308
2222 7.9968 7459(86) 7328.4316 6620.4956
2223 8.0004 7329(86) 7235.5752 6619.9604
2224 8.0040 7192(85) 7145.7051 6619.4253
2225 8.0076 7069(84) 7064.1372 6618.8901
2226 8.0112 6957(83) 6993.8530 6618.3550
2227 8.0148 6876(83) 6935.8823 6617.8198
2228 8.0184 6818(83) 6889.5850 6617.2852
2229 8.0220 6786(82) 6853.5933 6616.7495
2230 8.0256 6754(82) 6825.9634 6616.2148
2231 8.0292 6718(82) 6804.8369 6615.6797
2232 8.0328 6686(82) 6788.3950 6615.1445
2233 8.0364 6698(82) 6776.0063 6614.6094
2234 8.0400 6686(82) 6766.3745 6614.0742
2235 8.0436 6655(82) 6758.6704 6613.5405
2236 8.0472 6673(82) 6752.5894 6613.5166
2237 8.0508 6689(82) 6746.8037 6613.4922
2238 8.0544 6679(82) 6740.6294 6613.4683
2239 8.0580 6691(82) 6733.8433 6613.4438
2240 8.0616 6723(82) 6726.7412 6613.4199
2241 8.0652 6729(82) 6719.8306 6613.3960
2242 8.0688 6707(82) 6713.3218 6613.3716
2243 8.0724 6704(82) 6707.7197 6613.3477
2244 8.0760 6704(82) 6703.3926 6613.3237
2245 8.0796 6697(82) 6700.1680 6613.2993
2246 8.0832 6697(82) 6698.1260 6613.2754
2247 8.0868 6685(82) 6697.1011 6613.2515
2248 8.0904 6689(82) 6697.4629 6613.2271
2249 8.0940 6694(82) 6698.7842 6613.2031
2250 8.0976 6710(82) 6701.3564 6613.1792
2251 8.1012 6749(82) 6705.0952 6613.1548
2252 8.1048 6758(82) 6708.8960 6613.1309
2253 8.1084 6775(82) 6714.1899 6613.1069
2254 8.1120 6800(82) 6718.9082 6613.0825
2255 8.1156 6808(83) 6725.3794 6613.0586
2256 8.1192 6799(82) 6732.8003 6613.0347
2257 8.1228 6783(82) 6711.3096 6613.0103
2258 8.1264 6797(82) 6721.9155 6612.9863
2259 8.1300 6813(83) 6732.7969 6612.9624
2260 8.1336 6820(83) 6743.6611 6612.9380
2261 8.1372 6853(83) 6755.1738 6612.9141
2262 8.1408 6899(83) 6769.4199 6612.8901
2263 8.1444 6902(83) 6789.7183 6612.8657
2264 8.1480 6932(83) 6819.7812 6612.8418
2265 8.1516 6981(84) 6862.9629 6612.8174
2266 8.1552 7051(84) 6921.7188 6612.7935
2267 8.1588 7153(85) 6996.9951 6612.7695
2268 8.1624 7294(85) 7086.9468 6612.7451
2269 8.1660 7407(86) 7186.5508 6612.7212
2270 8.1696 7501(87) 7281.8564 6612.6973
2271 8.1732 7575(87) 7358.0166 6612.6729
2272 8.1768 7553(87) 7391.6401 6612.6489
2273 8.1804 7487(87) 7370.1797 6612.6250
2274 8.1840 7388(86) 7300.5942 6612.6006
2275 8.1876 7295(85) 7202.6895 6612.5767
2276 8.1911 7164(85) 7097.0269 6612.5527
2277 8.1947 7015(84) 6997.3350 6612.5283
2278 8.1983 6930(83) 6910.9614 6612.5044
2279 8.2019 6829(83) 6840.7876 6612.4805
2280 8.2055 6758(82) 6786.6528 6612.4561
2281 8.2091 6707(82) 6746.4956 6612.4321
2282 8.2127 6690(82) 6717.5439 6612.4082
2283 8.2163 6679(82) 6696.9907 6612.3838
2284 8.2199 6665(82) 6682.4072 6612.3599
2285 8.2235 6687(82) 6671.9824 6612.3359
2286 8.2271 6707(82) 6664.4131 6612.3115
2287 8.2307 6706(82) 6658.8755 6612.2876
2288 8.2343 6716(82) 6654.7979 6612.2637
2289 8.2379 6706(82) 6652.1646 6612.2393
2290 8.2415 6697(82) 6650.6831 6612.2153
2291 8.2451 6696(82) 6650.3823 6612.1909
2292 8.2487 6673(82) 6651.2173 6612.1670
2293 8.2523 6650(82) 6653.1763 6612.1431
2294 8.2559 6629(81) 6656.1274 6612.1187
2295 8.2595 6594(81) 6659.7808 6612.0947
2296 8.2631 6589(81) 6663.7544 6612.0708
2297 8.2667 6601(81) 6667.2437 6612.0464
2298 8.2703 6595(81) 6669.7041 6612.0225
2299 8.2739 6572(81) 6670.7295 6611.9985
2300 8.2775 6563(81) 6670.5054 6611.9741
2301 8.2811 6586(81) 6668.5156 6611.9502
2302 8.2847 6576(81) 6665.2598 6611.9263
2303 8.2883 6556(81) 6661.3008 6611.9019
2304 8.2919 6560(81) 6656.9902 6611.8779
2305 8.2955 6558(81) 6652.8638 6611.8540
2306 8.2991 6562(81) 6649.0391 6611.8296
2307 8.3027 6553(81) 6645.6729 6611.7969
2308 8.3063 6560(81) 6637.3838 6606.2178
2309 8.3099 6581(81) 6629.8296 6600.6377
2310 8.3135 6584(81) 6622.9116 6595.0591
2311 8.3171 6585(81) 6616.8281 6589.4800
2312 8.3207 6587(81) 6611.4844 6583.9014
2313 8.3243 6607(81) 6607.1216 6578.3213
2314 8.3279 6605(81) 6603.7261 6572.7407
2315 8.3315 6611(81) 6601.8008 6567.1621
2316 8.3351 6605(81) 6600.5669 6561.5835
2317 8.3387 6614(81) 6598.8662 6556.0044
2318 8.3423 6618(81) 6596.5435 6550.4243
2319 8.3459 6631(81) 6592.8335 6544.8457
2320 8.3495 6640(81) 6587.1338 6539.2651
2321 8.3531 6619(81) 6579.2349 6533.6880
2322 8.3567 6621(81) 6569.7197 6528.1079
2323 8.3603 6625(81) 6626.4028 6522.5273
2324 8.3639 6618(81) 6618.8818 6516.9487
2325 8.3675 6624(81) 6611.9683 6511.3687
2326 8.3711 6619(81) 6605.9878 6505.7910
2327 8.3747 6601(81) 6601.0469 6500.2109
2328 8.3783 6597(81) 6597.1851 6494.6323
2329 8.3819 6576(81) 6594.3433 6489.0518
2330 8.3855 6578(81) 6592.4521 6483.4717
2331 8.3891 6586(81) 6591.4521 6477.8931
2332 8.3927 6584(81) 6591.3828 6472.3140
2333 8.3963 6584(81) 6592.2461 6466.7354
2334 8.3999 6596(81) 6594.0571 6461.1553
2335 8.4035 6619(81) 6596.9351 6455.5762
2336 8.4071 6606(81) 6600.9536 6449.9961
2337 8.4107 6610(81) 6606.1587 6444.4189
2338 8.4143 6637(81) 6612.8608 6438.8384
2339 8.4179 6640(81) 6625.3979 6438.3525
2340 8.4215 6658(82) 6638.9751 6437.9224
2341 8.4251 6667(82) 6653.6353 6437.4922
2342 8.4287 6681(82) 6669.8257 6437.0625
2343 8.4323 6710(82) 6688.0815 6436.6323
2344 8.4359 6719(82) 6708.7358 6436.2021
2345 8.4395 6742(82) 6732.1987 6435.7720
2346 8.4431 6777(82) 6757.9727 6435.3418
2347 8.4466 6780(82) 6785.9404 6434.9121
2348 8.4502 6803(82) 6815.1235 6434.4819
2349 8.4538 6831(83) 6845.2510 6434.0518
2350 8.4574 6846(83) 6875.5459 6433.6216
2351 8.4610 6892(83) 6904.1343 6433.1914
2352 8.4646 6929(83) 6931.0049 6432.7617
2353 8.4682 6941(83) 6957.8896 6432.3315
2354 8.4718 6965(83) 6988.3066 6431.9014
2355 8.4754 6989(84) 7026.0288 6431.4712
2356 8.4790 7030(84) 7074.5967 6431.0410
2357 8.4826 7103(84) 7137.9443 6430.6113
2358 8.4862 7144(85) 7220.5327 6430.1812
2359 8.4898 7205(85) 7328.3467 6429.7510
2360 8.4934 7339(86) 7492.0186 6429.3208
2361 8.4970 7489(87) 7681.9678 6428.8906
2362 8.5006 7716(88) 7938.0264 6428.4609
2363 8.5042 8051(90) 8287.3916 6428.0308
2364 8.5078 8503(92) 8765.4922 6427.6006
2365 8.5114 9142(96) 9412.4531 6427.1704
2366 8.5150 10029(100) 10272.7002 6426.7402
2367 8.5186 11248(106) 11384.9941 6426.3105
2368 8.5222 12845(113) 12773.4053 6425.8804
2369 8.5258 14769(122) 14421.8672 6425.4502
2370 8.5294 16792(130) 16253.6992 6425.0200
2371 8.5330 18595(136) 18087.1113 6424.5898
2372 8.5366 19931(141) 19622.0059 6424.1602
2373 8.5402 20450(143) 20475.5234 6423.7300
2374 8.5438 20079(142) 20366.4160 6423.2998
2375 8.5474 18921(138) 19327.9277 6422.8696
2376 8.5510 17289(131) 17677.6055 6422.4399
2377 8.5546 15478(124) 15794.6797 6422.0098
2378 8.5582 13745(117) 13957.5586 6421.5796
2379 8.5618 12210(111) 12327.5352 6421.1494
2380 8.5654 10962(105) 10976.1094 6420.7192
2381 8.5690 9980(100) 9913.7061 6420.2896
2382 8.5726 9270(96) 9116.3770 6419.8594
2383 8.5762 8751(94) 8540.0176 6419.4292
2384 8.5798 8359(91) 8133.8652 6418.9990
2385 8.5834 8067(90) 7852.1680 6418.5693
2386 8.5870 7885(89) 7657.2822 6418.1392
2387 8.5906 7730(88) 7520.5410 6417.7090
2388 8.5942 7616(87) 7422.3027 6417.2788
2389 8.5978 7521(87) 7348.7158 6416.8486
2390 8.6014 7458(86) 7291.9023 6416.4189
2391 8.6050 7388(86) 7248.3984 6415.9888
2392 8.6086 7316(86) 7216.1299 6415.5586
2393 8.6122 7252(85) 7193.8940 6415.1284
2394 8.6158 7236(85) 7180.9385 6414.6982
2395 8.6194 7220(85) 7176.2959 6414.2686
2396 8.6230 7220(85) 7179.8257 6413.8384
2397 8.6266 7219(85) 7192.4634 6413.4082
2398 8.6302 7231(85) 7217.6973 6412.9780
2399 8.6338 7264(85) 7262.0640 6412.5483
2400 8.6374 7345(86) 7335.4922 6412.1182
2401 8.6410 7446(86) 7450.3877 6411.6880
2402 8.6446 7619(87) 7620.6230 6411.2578
2403 8.6482 7909(89) 7862.5566 6410.8276
2404 8.6518 8257(91) 8188.3403 6410.3979
2405 8.6554 8750(94) 8602.9551 6409.9678
2406 8.6590 9332(97) 9098.6357 6409.5376
2407 8.6626 9943(100) 9646.0713 6409.1074
2408 8.6662 10470(102) 10185.5146 6408.6777
2409 8.6698 10817(104) 10621.4463 6408.2476
2410 8.6734 10895(104) 10838.7891 6407.8174
2411 8.6770 10715(104) 10763.4277 6407.3872
2412 8.6806 10331(102) 10417.6172 6406.9570
2413 8.6842 9778(99) 9902.9717 6406.5273
2414 8.6878 9185(96) 9330.3223 6406.0972
2415 8.6913 8626(93) 8779.4512 6405.6670
2416 8.6949 8163(90) 8294.4473 6405.2368
2417 8.6985 7793(88) 7895.1035 6404.8066
2418 8.7021 7502(87) 7583.5781 6404.3770
2419 8.7057 7292(85) 7350.5474 6403.9468
2420 8.7093 7132(84) 7197.2056 6403.5166
2421 8.7129 7024(84) 7075.1567 6403.0864
2422 8.7165 6944(83) 6984.8682 6402.6562
2423 8.7201 6875(83) 6914.9292 6402.2266
2424 8.7237 6810(83) 6788.3428 6401.7964
2425 8.7273 6769(82) 6744.3887 6401.3662
2426 8.7309 6722(82) 6708.5615 6400.9360
2427 8.7345 6693(82) 6679.9771 6400.5059
2428 8.7381 6685(82) 6658.0259 6400.0762
2429 8.7417 6654(82) 6641.9531 6399.6460
2430 8.7453 6633(81) 6630.8164 6399.2158
2431 8.7489 6623(81) 6623.4727 6398.7856
2432 8.7525 6651(82) 6618.3350 6398.3560
2433 8.7561 6666(82) 6614.0366 6397.9258
2434 8.7597 6645(82) 6609.7651 6397.4956
2435 8.7633 6606(81) 6605.5342 6397.0654
2436 8.7669 6611(81) 6602.0430 6396.6353
2437 8.7705 6622(81) 6599.9946 6396.2056
2438 8.7741 6609(81) 6599.6265 6395.7754
2439 8.7777 6609(81) 6600.1519 6395.3452
2440 8.7813 6628(81) 6601.4507 6394.9150
2441 8.7849 6625(81) 6602.3877 6394.4854
2442 8.7885 6621(81) 6602.3467 6394.0552
2443 8.7921 6633(81) 6600.8901 6393.6250
2444 8.7957 6614(81) 6597.8594 6393.1948
2445 8.7993 6616(81) 6593.2549 6392.7646
2446 8.8029 6628(81) 6586.8765 6392.3350
2447 8.8065 6619(81) 6579.6523 6391.9048
2448 8.8101 6602(81) 6572.2456 6391.4746
2449 8.8137 6588(81) 6566.4941 6391.0444
2450 8.8173 6597(81) 6562.9688 6390.6147
2451 8.8209 6602(81) 6562.2744 6390.1846
2452 8.8245 6594(81) 6564.5449 6389.7544
2453 8.8281 6572(81) 6570.4556 6389.3242
2454 8.8317 6600(81) 6579.9858 6388.5381
2455 8.8353 6612(81) 6626.8433 6387.7515
2456 8.8389 6626(81) 6647.5938 6386.9648
2457 8.8425 6648(82) 6675.7412 6386.1777
2458 8.8461 6674(82) 6714.2466 6385.3911
2459 8.8497 6720(82) 6767.2764 6384.6045
2460 8.8533 6794(82) 6841.0850 6383.8179
2461 8.8569 6917(83) 6921.9185 6383.0312
2462 8.8605 7081(84) 7062.9990 6382.2441
2463 8.8641 7308(85) 7251.1123 6381.4575
2464 8.8677 7613(87) 7493.4668 6380.6709
2465 8.8713 7997(89) 7793.1592 6379.8843
2466 8.8749 8433(92) 8145.6074 6379.0977
2467 8.8785 8907(94) 8535.5742 6378.3105
2468 8.8821 9309(96) 8926.4824 6377.5239
2469 8.8857 9600(98) 9259.4863 6376.7373
2470 8.8893 9732(99) 9457.4502 6375.9507
2471 8.8929 9658(98) 9459.0664 6375.1641
2472 8.8965 9414(97) 9263.0762 6374.3774
2473 8.9001 9045(95) 8930.4736 6373.5908
2474 8.9037 8618(93) 8539.1289 6372.8042
2475 8.9073 8201(91) 8150.8423 6372.0176
2476 8.9109 7831(88) 7801.9482 6371.2305
2477 8.9145 7509(87) 7509.4507 6370.4438
2478 8.9181 7273(85) 7277.9136 6369.6572
2479 8.9217 7104(84) 7103.3975 6368.8706
2480 8.9253 6963(83) 6977.4697 6368.0840
2481 8.9289 6844(83) 6890.2798 6367.2974
2482 8.9325 6789(82) 6831.7969 6366.5103
2483 8.9361 6771(82) 6793.7441 6365.7236
2484 8.9397 6746(82) 6770.0132 6364.9370
2485 8.9432 6714(82) 6756.3320 6364.1504
2486 8.9468 6688(82) 6750.4795 6363.3638
2487 8.9504 6677(82) 6751.1445 6362.5767
2488 8.9540 6669(82) 6758.0269 6361.7900
2489 8.9576 6669(82) 6771.5405 6361.0034
2490 8.9612 6694(82) 6792.4648 6360.2168
2491 8.9648 6706(82) 6822.8989 6359.4302
2492 8.9684 6745(82) 6865.4463 6358.6431
2493 8.9720 6794(82) 6925.1279 6357.8564
2494 8.9756 6853(83) 7009.2935 6357.0698
2495 8.9792 6934(83) 7128.5410 6356.2832
2496 8.9828 7076(84) 7297.4019 6355.4966
2497 8.9864 7294(85) 7534.4336 6354.7100
2498 8.9900 7614(87) 7859.5864 6353.9229
2499 8.9936 8051(90) 8291.6738 6353.1362
2500 8.9972 8642(93) 8842.7734 6352.3496
2501 9.0008 9426(97) 9513.3066 6351.5630
2502 9.0044 10306(102) 10281.3779 6350.7764
2503 9.0080 11165(106) 11094.9961 6349.9897
2504 9.0116 11909(109) 11853.4336 6349.2031
2505 9.0152 12365(111) 12410.7012 6348.4165
2506 9.0188 12420(111) 12615.4619 6347.6299
2507 9.0224 12103(110) 12402.2246 6346.8428
2508 9.0260 11534(107) 11843.2461 6346.0562
2509 9.0296 10788(104) 11092.5732 6345.2695
2510 9.0332 10012(100) 10296.3828 6344.4829
2511 9.0368 9315(97) 9552.0527 6343.6963
2512 9.0404 8707(93) 8911.3115 6342.9092
2513 9.0440 8245(91) 8395.7021 6342.1226
2514 9.0476 7911(89) 8002.9414 6341.3359
2515 9.0512 7650(87) 7718.3555 6340.5493
2516 9.0548 7471(86) 7518.5610 6339.7627
2517 9.0584 7337(86) 7377.7075 6338.9756
2518 9.0620 7241(85) 7271.3682 6338.1890
2519 9.0656 7166(85) 7182.0952 6337.4023
2520 9.0692 7077(84) 7101.3154 6336.6157
2521 9.0728 6995(84) 7010.6909 6335.8291
2522 9.0764 6924(83) 6943.3130 6335.0425
2523 9.0800 6859(83) 6882.6030 6334.2554
2524 9.0836 6799(82) 6827.7471 6333.4688
2525 9.0872 6748(82) 6777.3345 6332.6821
2526 9.0908 6713(82) 6730.3848 6331.8955
2527 9.0944 6666(82) 6686.8140 6331.1089
2528 9.0980 6616(81) 6647.1055 6330.3223
2529 9.1016 6584(81) 6611.8271 6329.5356
2530 9.1052 6560(81) 6581.4580 6328.7490
2531 9.1088 6549(81) 6556.0703 6327.9619
2532 9.1124 6527(81) 6535.1958 6327.1753
2533 9.1160 6514(81) 6517.9497 6326.3887
2534 9.1196 6505(81) 6503.3594 6325.6021
2535 9.1232 6480(80) 6490.3887 6324.8154
2536 9.1268 6472(80) 6478.4136 6324.0288
2537 9.1304 6463(80) 6467.3418 6323.2417
2538 9.1340 6444(80) 6457.3091 6322.4551
2539 9.1376 6436(80) 6448.4497 6321.6685
2540 9.1412 6432(80) 6440.7524 6320.8813
2541 9.1448 6443(80) 6434.2163 6320.0952
2542 9.1484 6436(80) 6429.0259 6319.3081
2543 9.1520 6430(80) 6425.0825 6318.5215
2544 9.1556 6447(80) 6422.6357 6317.7349
2545 9.1592 6438(80) 6421.7534 6316.9482
2546 9.1628 6443(80) 6422.3311 6316.1616
2547 9.1664 6480(80) 6435.8462 6315.3750
2548 9.1700 6512(81) 6439.0239 6314.5879
2549 9.1736 6521(81) 6442.5933 6313.8013
2550 9.1772 6536(81) 6445.4902 6313.0146
2551 9.1808 6563(81) 6446.4771 6312.2280
2552 9.1844 6556(81) 6444.4858 6311.4414
2553 9.1880 6532(81) 6439.3662 6310.6543
2554 9.1916 6517(81) 6432.0679 6309.8677
2555 9.1951 6500(81) 6423.9360 6309.0811
2556 9.1987 6463(80) 6416.2847 6308.2944
2557 9.2023 6440(80) 6376.8433 6307.5078
2558 9.2059 6421(80) 6373.7729 6306.7212
2559 9.2095 6417(80) 6371.2349 6305.9346
2560 9.2131 6413(80) 6369.8081 6305.1475
2561 9.2167 6412(80) 6369.4146 6304.3613
2562 9.2203 6403(80) 6369.3198 6303.5742
2563 9.2239 6417(80) 6368.8843 6302.7876
2564 9.2275 6434(80) 6367.7310 6302.0010
2565 9.2311 6420(80) 6365.6865 6301.2139
2566 9.2347 6413(80) 6363.3340 6300.4277
2567 9.2383 6393(80) 6360.9238 6299.6406
2568 9.2419 6373(80) 6358.9629 6298.8540
2569 9.2455 6357(80) 6356.7061 6298.0669
2570 9.2491 6361(80) 6356.2744 6297.2417
2571 9.2527 6364(80) 6356.7866 6296.4160
2572 9.2563 6348(80) 6358.5986 6295.5903
2573 9.2599 6345(80) 6361.3804 6294.7646
2574 9.2635 6363(80) 6365.1084 6293.9390
2575 9.2671 6369(80) 6369.4565 6293.1138
2576 9.2707 6353(80) 6374.9072 6292.2881
2577 9.2743 6356(80) 6381.2397 6291.4624
2578 9.2779 6369(80) 6388.0044 6290.6367
2579 9.2815 6379(80) 6395.3115 6289.8115
2580 9.2851 6387(80) 6403.1191 6288.9858
2581 9.2887 6369(80) 6411.7227 6288.1602
2582 9.2923 6364(80) 6421.9312 6287.3350
2583 9.2959 6376(80) 6434.9629 6286.5088
2584 9.2995 6384(80) 6452.0098 6285.6836
2585 9.3031 6389(80) 6474.8687 6284.8579
2586 9.3067 6434(80) 6506.3252 6284.0327
2587 9.3103 6482(81) 6549.7925 6283.2070
2588 9.3139 6534(81) 6610.1743 6282.3813
2589 9.3175 6651(82) 6692.5732 6281.5557
2590 9.3211 6783(82) 6803.1855 6280.7300
2591 9.3247 6969(83) 6947.5947 6279.9048
2592 9.3283 7194(85) 7129.8564 6279.0791
2593 9.3319 7488(87) 7349.6689 6278.2534
2594 9.3355 7844(89) 7601.6074 6277.4277
2595 9.3391 8161(90) 7870.4893 6276.6025
2596 9.3427 8437(92) 8127.1445 6275.7764
2597 9.3463 8604(93) 8326.7617 6274.9512
2598 9.3499 8640(93) 8418.6650 6274.1255
2599 9.3535 8552(92) 8374.3320 6273.2998
2600 9.3571 8336(91) 8208.6455 6272.4746
2601 9.3607 8053(90) 7968.8042 6271.6489
2602 9.3643 7773(88) 7705.1167 6270.8232
2603 9.3679 7503(87) 7461.9233 6269.9976
2604 9.3715 7270(85) 7243.0938 6269.1719
2605 9.3751 7111(84) 7065.0903 6268.3467
2606 9.3787 6983(84) 6928.3394 6267.5210
2607 9.3823 6885(83) 6828.2163 6266.6958
2608 9.3859 6806(83) 6756.0688 6265.8696
2609 9.3895 6727(82) 6701.5454 6265.0444
2610 9.3931 6680(82) 6655.6860 6264.2188
2611 9.3967 6627(81) 6613.5337 6263.3931
2612 9.4003 6566(81) 6574.0732 6262.5679
2613 9.4039 6525(81) 6538.3076 6261.7422
2614 9.4075 6464(80) 6506.8301 6260.9165
2615 9.4111 6441(80) 6479.9990 6260.0908
2616 9.4147 6421(80) 6457.2407 6259.2651
2617 9.4183 6406(80) 6437.9067 6258.4399
2618 9.4219 6392(80) 6421.2598 6257.6143
2619 9.4255 6373(80) 6406.9995 6256.7886
2620 9.4291 6367(80) 6394.8120 6255.9634
2621 9.4327 6355(80) 6384.5625 6255.1372
2622 9.4363 6348(80) 6376.2207 6254.3120
2623 9.4399 6355(80) 6369.7456 6253.4863
2624 9.4434 6345(80) 6365.1929 6252.6606
2625 9.4470 6317(79) 6362.4048 6251.8354
2626 9.4506 6315(79) 6361.3960 6251.0098
2627 9.4542 6309(79) 6361.8008 6250.1841
2628 9.4578 6305(79) 6363.4189 6249.3584
2629 9.4614 6298(79) 6366.1289 6248.5327
2630 9.4650 6284(79) 6369.8394 6247.7046
2631 9.4686 6318(79) 6374.2407 6246.6206
2632 9.4722 6338(80) 6379.2256 6245.5371
2633 9.4758 6335(80) 6384.6030 6244.4531
2634 9.4794 6333(80) 6389.5713 6243.3696
2635 9.4830 6310(79) 6394.1035 6242.2856
2636 9.4866 6319(79) 6414.7490 6241.2021
2637 9.4902 6345(80) 6420.0698 6240.1187
2638 9.4938 6353(80) 6426.0728 6239.0347
2639 9.4974 6368(80) 6432.8633 6237.9507
2640 9.5010 6373(80) 6440.8667 6236.8672
2641 9.5046 6377(80) 6451.4243 6235.7832
2642 9.5082 6394(80) 6467.0376 6234.6997
2643 9.5118 6442(80) 6491.1304 6233.6162
2644 9.5154 6477(80) 6527.6465 6232.5322
2645 9.5190 6527(81) 6581.1147 6231.4482
2646 9.5226 6616(81) 6656.2480 6230.3647
2647 9.5262 6735(82) 6756.9717 6229.2808
2648 9.5298 6890(83) 6886.2505 6228.1973
2649 9.5334 7082(84) 7032.5708 6227.1133
2650 9.5370 7317(86) 7215.5342 6226.0298
2651 9.5406 7532(87) 7412.0645 6224.9458
2652 9.5442 7708(88) 7600.9756 6223.8628
2653 9.5478 7818(88) 7750.6807 6222.7788
2654 9.5514 7854(89) 7824.8984 6221.6948
2655 9.5550 7819(88) 7802.6738 6220.6113
2656 9.5586 7716(88) 7693.0566 6219.5273
2657 9.5622 7539(87) 7527.8877 6218.4434
2658 9.5658 7351(86) 7341.6938 6217.3599
2659 9.5694 7182(85) 7159.6636 6216.2764
2660 9.5730 6997(84) 6995.9009 6215.1924
2661 9.5766 6862(83) 6856.4263 6214.1084
2662 9.5802 6789(82) 6745.0474 6213.0249
2663 9.5838 6720(82) 6659.4106 6211.9414
2664 9.5874 6669(82) 6596.1860 6210.8574
2665 9.5910 6655(82) 6551.1816 6209.7739
2666 9.5946 6661(82) 6520.3628 6208.6899
2667 9.5982 6682(82) 6500.4941 6207.6060
2668 9.6018 6691(82) 6489.2212 6206.5229
2669 9.6054 6698(82) 6484.5278 6205.4390
2670 9.6090 6719(82) 6485.3545 6204.3550
2671 9.6126 6723(82) 6491.0195 6203.2715
2672 9.6162 6714(82) 6501.7339 6202.1875
2673 9.6198 6688(82) 6518.7407 6201.1040
2674 9.6234 6693(82) 6544.0249 6200.0200
2675 9.6270 6693(82) 6580.5400 6198.9365
2676 9.6306 6701(82) 6632.9023 6197.8525
2677 9.6342 6765(82) 6706.1299 6196.7686
2678 9.6378 6846(83) 6807.7031 6195.6855
2679 9.6414 6958(83) 6945.3438 6194.6016
2680 9.6450 7135(84) 7126.8657 6193.5181
2681 9.6486 7347(86) 7357.3887 6192.4341
2682 9.6522 7638(87) 7637.7056 6191.3501
2683 9.6558 7967(89) 7960.3643 6190.2666
2684 9.6594 8269(91) 8305.4092 6189.1831
2685 9.6630 8559(93) 8635.8604 6188.0991
2686 9.6666 8744(94) 8894.8262 6187.0151
2687 9.6702 8766(94) 9018.0527 6185.9316
2688 9.6738 8653(93) 8967.0859 6184.8481
2689 9.6774 8437(92) 8756.8809 6183.7642
2690 9.6810 8145(90) 8462.7031 6182.6802
2691 9.6846 7824(88) 8113.0781 6181.5967
2692 9.6882 7519(87) 7772.4561 6180.5127
2693 9.6918 7270(85) 7467.6240 6179.4292
2694 9.6953 7038(84) 7210.1187 6178.3457
2695 9.6989 6863(83) 7002.3828 6177.2617
2696 9.7025 6759(82) 6840.7607 6176.1782
2697 9.7061 6667(82) 6717.9805 6175.0942
2698 9.7097 6584(81) 6626.1411 6174.0107
2699 9.7133 6517(81) 6557.9683 6172.9268
2700 9.7169 6478(80) 6507.3613 6171.8433
2701 9.7205 6430(80) 6469.5669 6170.7593
2702 9.7241 6409(80) 6440.9087 6169.6753
2703 9.7277 6396(80) 6418.7334 6168.5918
2704 9.7313 6371(80) 6401.0669 6167.5083
2705 9.7349 6362(80) 6386.1162 6166.4243
2706 9.7385 6352(80) 6364.4492 6165.3408
2707 9.7421 6338(80) 6352.6562 6164.2568
2708 9.7457 6343(80) 6341.8330 6163.1729
2709 9.7493 6309(79) 6331.7319 6162.0894
2710 9.7529 6283(79) 6322.3315 6161.0059
2711 9.7565 6271(79) 6314.0815 6159.9219
2712 9.7601 6253(79) 6307.3052 6158.8384
2713 9.7637 6251(79) 6302.0376 6157.7520
2714 9.7673 6258(79) 6297.9990 6156.2676
2715 9.7709 6262(79) 6295.7690 6154.7822
2716 9.7745 6261(79) 6295.0532 6153.2974
2717 9.7781 6253(79) 6296.3828 6151.8125
2718 9.7817 6252(79) 6299.8237 6150.3271
2719 9.7853 6252(79) 6305.4692 6148.8428
2720 9.7889 6257(79) 6313.7085 6147.3579
2721 9.7925 6278(79) 6324.7710 6145.8730
2722 9.7961 6300(79) 6358.6914 6144.3877
2723 9.7997 6321(80) 6377.2188 6142.9028
2724 9.8033 6340(80) 6399.3682 6141.4185
2725 9.8069 6373(80) 6425.1167 6139.9336
2726 9.8105 6420(80) 6454.2588 6138.4482
2727 9.8141 6469(80) 6486.3115 6136.9634
2728 9.8177 6517(81) 6522.0166 6135.4785
2729 9.8213 6574(81) 6563.3867 6133.9937
2730 9.8249 6633(81) 6615.6895 6132.5088
2731 9.8285 6699(82) 6686.4858 6131.0239
2732 9.8321 6783(82) 6786.4077 6129.5391
2733 9.8357 6918(83) 6921.5967 6128.0542
2734 9.8393 7102(84) 7102.3525 6126.5693
2735 9.8429 7371(86) 7335.0635 6125.0845
2736 9.8465 7734(88) 7621.1646 6123.5991
2737 9.8501 8130(90) 7955.0503 6122.1147
2738 9.8537 8551(92) 8319.7520 6120.6294
2739 9.8573 8942(95) 8664.0391 6119.1450
2740 9.8609 9218(96) 8965.3701 6117.6597
2741 9.8645 9343(97) 9139.4229 6116.1753
2742 9.8681 9286(96) 9136.4707 6114.6899
2743 9.8717 9060(95) 8958.8721 6113.2051
2744 9.8753 8745(94) 8659.0947 6111.7207
2745 9.8789 8367(91) 8304.1631 6110.2354
2746 9.8825 7995(89) 7947.6289 6108.7505
2747 9.8861 7638(87) 7620.9272 6107.2656
2748 9.8897 7348(86) 7340.3818 6105.7808
2749 9.8933 7124(84) 7109.8325 6104.2959
2750 9.8969 6962(83) 6927.6553 6102.8105
2751 9.9005 6796(82) 6789.0796 6101.3262
2752 9.9041 6710(82) 6687.1279 6099.8408
2753 9.9077 6612(81) 6614.6128 6098.3560
2754 9.9113 6554(81) 6564.6797 6096.8711
2755 9.9149 6512(81) 6531.6816 6095.3867
2756 9.9185 6490(81) 6511.2148 6093.9014
2757 9.9221 6478(80) 6500.9419 6092.4165
2758 9.9257 6482(81) 6499.8823 6090.9316
2759 9.9293 6501(81) 6508.6914 6089.4463
2760 9.9329 6508(81) 6529.2358 6087.9619
2761 9.9365 6539(81) 6564.8101 6086.4771
2762 9.9401 6611(81) 6620.1499 6084.9922
2763 9.9437 6708(82) 6701.2065 6083.5068
2764 9.9472 6860(83) 6815.8027 6082.0225
2765 9.9508 7047(84) 6971.7056 6080.5376
2766 9.9544 7284(85) 7176.6206 6079.0522
2767 9.9580 7607(87) 7435.9756 6077.5674
2768 9.9616 7979(89) 7750.8169 6076.0825
2769 9.9652 8439(92) 8114.5908 6074.5977
2770 9.9688 8896(94) 8509.5889 6073.1128
2771 9.9724 9287(96) 8899.8564 6071.6284
2772 9.9760 9570(98) 9227.2539 6070.1431
2773 9.9796 9666(98) 9420.7070 6068.6582
2774 9.9832 9566(98) 9434.4893 6067.1733
2775 9.9868 9302(96) 9256.4619 6065.6885
2776 9.9904 8948(95) 8948.3496 6064.2036
2777 9.9940 8567(93) 8581.5576 6062.7188
2778 9.9976 8219(91) 8213.6758 6061.2339
2779 10.0012 7901(89) 7878.4243 6059.7476
2780 10.0048 7633(87) 7594.1768 6058.2617
2781 10.0084 7430(86) 7364.6309 6056.7808
2782 10.0120 7270(85) 7183.7217 6055.2949
2783 10.0156 7131(84) 7040.6143 6053.8096
2784 10.0192 6998(84) 6921.4399 6052.3242
2785 10.0228 6880(83) 6814.9888 6050.8384
2786 10.0264 6760(82) 6716.2510 6049.3535
2787 10.0300 6662(82) 6625.2930 6047.8677
2788 10.0336 6543(81) 6544.0459 6046.3862
2789 10.0372 6457(80) 6473.0527 6044.9009
2790 10.0408 6380(80) 6412.8706 6043.4155
2791 10.0444 6328(80) 6362.9878 6041.9302
2792 10.0480 6265(79) 6322.5474 6040.4443
2793 10.0516 6227(79) 6272.7104 6038.9590
2794 10.0552 6185(79) 6248.4736 6037.4731
2795 10.0588 6169(79) 6230.2056 6035.9922
2796 10.0624 6155(78) 6216.7983 6034.5068
2797 10.0660 6140(78) 6207.3052 6033.0210
2798 10.0696 6149(78) 6200.9824 6031.5356
2799 10.0732 6143(78) 6196.9590 6030.0498
2800 10.0768 6128(78) 6194.2964 6028.5645
2801 10.0804 6149(78) 6191.3213 6025.9038
2802 10.0840 6156(78) 6188.6016 6023.2510
2803 10.0876 6149(78) 6185.5806 6020.5903
2804 10.0912 6151(78) 6182.0186 6017.9297
2805 10.0948 6149(78) 6196.5586 6015.2690
2806 10.0984 6150(78) 6193.5273 6012.6089
2807 10.1020 6152(78) 6191.5913 6009.9482
2808 10.1056 6151(78) 6191.4453 6007.2876
2809 10.1092 6132(78) 6194.0371 6004.6343
2810 10.1128 6146(78) 6199.4375 6001.9741
2811 10.1164 6146(78) 6207.9829 5999.3135
2812 10.1200 6151(78) 6219.9048 5996.6528
2813 10.1236 6185(79) 6235.5771 5993.9922
2814 10.1272 6208(79) 6255.7822 5991.3315
2815 10.1308 6234(79) 6282.5332 5988.6709
2816 10.1344 6268(79) 6316.2480 5986.0181
2817 10.1380 6341(80) 6360.6016 5983.3574
2818 10.1416 6416(80) 6418.5947 5980.6968
2819 10.1452 6490(81) 6493.6240 5978.0361
2820 10.1488 6603(81) 6587.8472 5975.3755
2821 10.1524 6780(82) 6701.4238 5972.7148
2822 10.1560 6942(83) 6831.0029 5970.0620
2823 10.1596 7084(84) 6968.6479 5967.4014
2824 10.1632 7213(85) 7097.7456 5964.7407
2825 10.1668 7264(85) 7175.1992 5962.0801
2826 10.1704 7235(85) 7216.2642 5959.4204
2827 10.1740 7188(85) 7188.3350 5956.7598
2828 10.1776 7079(84) 7099.9937 5954.0991
2829 10.1812 6919(83) 6974.3643 5951.4453
2830 10.1847 6750(82) 6835.3311 5948.7856
2831 10.1883 6600(81) 6700.2354 5946.1250
2832 10.1919 6484(81) 6579.7935 5943.4644
2833 10.1955 6392(80) 6478.3979 5940.8037
2834 10.1992 6310(79) 6397.0874 5938.1431
2835 10.2028 6252(79) 6334.8213 5935.4824
2836 10.2063 6216(79) 6287.8276 5932.8296
2837 10.2099 6190(79) 6256.3403 5930.1689
2838 10.2135 6165(79) 6235.8662 5927.5083
2839 10.2171 6152(78) 6224.1440 5924.8477
2840 10.2207 6149(78) 6219.7129 5922.1870
2841 10.2243 6162(78) 6221.9287 5919.5264
2842 10.2279 6171(79) 6231.2080 5916.8662
2843 10.2315 6182(79) 6248.7754 5914.2129
2844 10.2351 6177(79) 6276.8872 5911.5522
2845 10.2387 6202(79) 6318.8589 5908.8916
2846 10.2423 6279(79) 6379.4507 5906.2314
2847 10.2459 6370(80) 6464.7412 5903.5708
2848 10.2495 6497(81) 6582.0874 5900.9102
2849 10.2531 6680(82) 6739.1616 5898.2495
2850 10.2567 6930(83) 6941.7720 5895.5967
2851 10.2603 7225(85) 7194.9453 5892.9360
2852 10.2639 7563(87) 7496.4917 5890.2754
2853 10.2675 7955(89) 7837.3037 5887.6147
2854 10.2711 8319(91) 8195.7393 5884.9541
2855 10.2747 8637(93) 8531.8623 5882.2935
2856 10.2783 8824(94) 8789.3984 5879.6328
2857 10.2819 8848(94) 8902.6787 5876.9800
2858 10.2855 8750(94) 8841.3965 5874.3193
2859 10.2891 8514(92) 8624.1055 5871.6587
2860 10.2927 8195(91) 8308.7383 5868.9980
2861 10.2963 7844(89) 7957.2920 5866.3374
2862 10.2999 7520(87) 7615.3691 5863.6772
2863 10.3035 7239(85) 7309.1226 5861.0166
2864 10.3071 6996(84) 7051.4814 5858.3633
2865 10.3107 6840(83) 6842.5220 5855.7026
2866 10.3143 6701(82) 6678.1182 5853.0425
2867 10.3179 6590(81) 6549.1079 5850.3818
2868 10.3215 6488(81) 6445.6777 5847.7212
2869 10.3251 6413(80) 6360.3457 5845.0605
2870 10.3287 6328(80) 6288.0854 5842.3999
2871 10.3323 6269(79) 6226.2432 5839.7471
2872 10.3359 6236(79) 6172.9731 5837.0864
2873 10.3395 6170(79) 6127.5674 5834.4258
2874 10.3431 6109(78) 6089.0142 5831.7651
2875 10.3467 6081(78) 6056.6777 5829.1045
2876 10.3503 6043(78) 6029.7549 5826.4438
2877 10.3539 6000(77) 6007.4341 5823.7832
2878 10.3575 5977(77) 5981.8232 5821.1304
2879 10.3611 5961(77) 5966.5210 5818.4697
2880 10.3647 5936(77) 5953.3979 5815.8091
2881 10.3683 5925(77) 5942.3975 5813.1484
2882 10.3719 5929(77) 5934.4600 5812.0229
2883 10.3755 5927(77) 5927.7715 5810.9053
2884 10.3791 5924(77) 5921.8589 5809.7881
2885 10.3827 5915(77) 5916.6411 5808.6738
2886 10.3863 5899(77) 5915.3115 5807.5566
2887 10.3899 5889(77) 5911.1006 5806.4390
2888 10.3935 5877(77) 5907.1548 5805.3218
2889 10.3971 5880(77) 5903.3726 5804.2041
2890 10.4007 5850(76) 5899.6201 5803.0869
2891 10.4043 5832(76) 5895.8564 5801.9697
2892 10.4079 5830(76) 5892.4233 5800.8555
2893 10.4115 5853(77) 5889.4458 5799.7378
2894 10.4151 5883(77) 5887.3232 5798.6206
2895 10.4187 5913(77) 5886.4248 5797.5029
2896 10.4223 5920(77) 5887.3848 5796.3857
2897 10.4259 5910(77) 5890.5327 5795.2686
2898 10.4295 5935(77) 5896.5005 5794.1514
2899 10.4331 5974(77) 5906.0527 5793.0366
2900 10.4367 5999(77) 5919.6641 5791.9194
2901 10.4403 6039(78) 5937.9961 5790.8018
2902 10.4438 6103(78) 5961.5820 5789.6851
2903 10.4474 6170(79) 5989.9907 5788.5674
2904 10.4510 6249(79) 6022.5874 5787.4502
2905 10.4546 6335(80) 6057.7007 5786.3325
2906 10.4582 6386(80) 6091.4824 5785.2183
2907 10.4618 6423(80) 6118.7197 5784.1011
2908 10.4654 6443(80) 6133.5161 5782.9839
2909 10.4690 6423(80) 6113.1235 5781.8662
2910 10.4726 6377(80) 6096.8936 5780.7490
2911 10.4762 6307(79) 6070.3198 5779.6313
2912 10.4798 6222(79) 6038.7617 5778.5142
2913 10.4834 6189(79) 6006.4043 5777.3999
2914 10.4870 6113(78) 5975.8105 5776.2822
2915 10.4906 6062(78) 5948.8057 5775.1650
2916 10.4942 6019(78) 5926.5303 5774.0479
2917 10.4978 5967(77) 5909.3599 5772.9302
2918 10.5014 5940(77) 5897.2075 5771.8130
2919 10.5050 5918(77) 5888.6772 5770.6958
2920 10.5086 5872(77) 5884.5210 5769.5811
2921 10.5122 5876(77) 5882.8311 5768.4639
2922 10.5158 5876(77) 5882.5576 5767.3467
2923 10.5194 5862(77) 5882.8838 5766.2295
2924 10.5230 5862(77) 5883.5747 5765.1118
2925 10.5266 5869(77) 5884.8794 5763.9946
2926 10.5302 5861(77) 5887.7144 5762.8770
2927 10.5338 5880(77) 5892.9292 5761.7632
2928 10.5374 5881(77) 5902.2510 5760.6455
2929 10.5410 5869(77) 5917.5200 5759.5283
2930 10.5446 5889(77) 5940.2529 5758.4106
2931 10.5482 5927(77) 5971.9209 5757.2935
2932 10.5518 5992(77) 6013.4941 5756.1758
2933 10.5554 6039(78) 6064.9321 5755.0586
2934 10.5590 6113(78) 6124.8047 5753.9443
2935 10.5626 6178(79) 6190.1650 5752.8271
2936 10.5662 6244(79) 6277.7471 5751.7095
2937 10.5698 6299(79) 6332.9800 5750.5923
2938 10.5734 6314(79) 6366.6021 5749.4751
2939 10.5770 6291(79) 6370.4019 5748.3579
2940 10.5806 6265(79) 6344.1011 5747.2402
2941 10.5842 6211(79) 6295.8428 5746.1260
2942 10.5878 6123(78) 6235.8862 5745.0088
2943 10.5914 6055(78) 6173.5132 5743.8911
2944 10.5950 6004(77) 6114.9795 5742.7739
2945 10.5986 5959(77) 6063.9004 5741.6562
2946 10.6022 5914(77) 6021.8130 5740.5391
2947 10.6058 5869(77) 5988.6660 5739.4219
2948 10.6094 5838(76) 5963.7319 5738.3076
2949 10.6130 5835(76) 5945.6318 5737.1899
2950 10.6166 5818(76) 5933.0596 5736.0728
2951 10.6202 5813(76) 5924.9531 5734.9551
2952 10.6238 5818(76) 5920.1587 5733.8379
2953 10.6274 5816(76) 5917.5371 5732.7207
2954 10.6310 5809(76) 5916.0034 5731.6035
2955 10.6346 5810(76) 5912.9570 5728.5337
2956 10.6382 5825(76) 5910.3447 5725.4443
2957 10.6418 5853(77) 5908.4072 5722.3555
2958 10.6454 5850(76) 5907.2539 5719.2676
2959 10.6490 5856(77) 5906.6060 5716.1782
2960 10.6526 5869(77) 5903.9922 5713.0894
2961 10.6562 5860(77) 5902.7998 5710.0005
2962 10.6598 5870(77) 5901.1074 5706.9194
2963 10.6634 5867(77) 5899.2891 5703.8315
2964 10.6670 5855(77) 5897.9585 5700.7422
2965 10.6706 5847(76) 5907.7427 5697.6533
2966 10.6742 5851(76) 5909.4170 5694.5645
2967 10.6778 5849(76) 5913.0264 5691.4756
2968 10.6814 5857(77) 5919.1621 5688.3862
2969 10.6849 5866(77) 5928.0757 5685.3066
2970 10.6885 5861(77) 5940.3975 5682.2173
2971 10.6922 5896(77) 5956.7588 5679.1284
2972 10.6958 5912(77) 5978.0693 5676.0396
2973 10.6994 5921(77) 6005.6938 5672.9507
2974 10.7029 5950(77) 6041.4795 5669.8623
2975 10.7065 6021(78) 6088.4648 5666.7817
2976 10.7101 6119(78) 6150.8218 5663.6924
2977 10.7137 6231(79) 6233.8677 5660.6035
2978 10.7173 6352(80) 6344.1870 5657.5146
2979 10.7209 6527(81) 6489.6440 5654.4263
2980 10.7245 6769(82) 6678.2354 5651.3374
2981 10.7281 7102(84) 6917.1021 5648.2485
2982 10.7317 7504(87) 7209.0039 5645.1675
2983 10.7353 7977(89) 7554.2412 5642.0796
2984 10.7389 8488(92) 7941.3682 5638.9902
2985 10.7425 8994(95) 8345.4902 5635.9014
2986 10.7461 9423(97) 8722.7510 5632.8125
2987 10.7497 9680(98) 9008.4961 5629.7236
2988 10.7533 9710(99) 9135.1553 5626.6343
2989 10.7569 9550(98) 9066.8535 5623.5542
2990 10.7605 9214(96) 8822.9492 5620.4653
2991 10.7641 8764(94) 8460.6924 5617.3765
2992 10.7677 8286(91) 8055.6973 5614.2876
2993 10.7713 7821(88) 7655.9785 5611.1982
2994 10.7749 7402(86) 7292.3389 5608.1094
2995 10.7785 7074(84) 6979.5195 5605.0215
2996 10.7821 6804(82) 6723.0923 5601.9404
2997 10.7857 6578(81) 6519.2798 5598.8516
2998 10.7893 6433(80) 6363.1606 5595.7627
2999 10.7929 6321(80) 6247.0195 5592.6743
3000 10.7965 6229(79) 6162.2881 5589.5854
3001 10.8001 6172(79) 6101.8594 5586.4961
3002 10.8037 6117(78) 6059.3145 5583.4072
3003 10.8073 6076(78) 6030.5620 5580.3271
3004 10.8109 6054(78) 6013.3760 5577.2383
3005 10.8145 6044(78) 6006.9375 5574.1494
3006 10.8181 6038(78) 6011.8691 5571.0605
3007 10.8217 6041(78) 6030.3921 5567.9712
3008 10.8253 6071(78) 6065.5884 5564.8823
3009 10.8289 6143(78) 6121.0024 5561.7935
3010 10.8325 6217(79) 6199.6802 5558.7134
3011 10.8361 6335(80) 6304.2354 5555.6245
3012 10.8397 6470(80) 6434.2412 5552.5356
3013 10.8433 6596(81) 6605.8242 5549.4463
3014 10.8469 6757(82) 6773.3696 5546.3574
3015 10.8505 6905(83) 6939.3301 5543.2690
3016 10.8541 6975(84) 7078.4697 5540.1802
3017 10.8577 7001(84) 7160.4805 5537.0996
3018 10.8613 6964(83) 7161.7017 5534.0103
3019 10.8649 6859(83) 7079.7920 5530.9224
3020 10.8685 6704(82) 6934.6875 5527.8335
3021 10.8721 6536(81) 6756.7124 5524.7441
3022 10.8757 6359(80) 6571.8896 5521.6553
3023 10.8793 6210(79) 6397.3882 5518.5664
3024 10.8829 6059(78) 6243.3594 5515.4863
3025 10.8865 5969(77) 6112.7109 5512.3975
3026 10.8901 5907(77) 6006.6143 5509.3086
3027 10.8937 5839(76) 5923.2603 5506.2192
3028 10.8973 5797(76) 5859.7148 5503.1304
3029 10.9009 5763(76) 5812.6699 5500.0415
3030 10.9045 5748(76) 5778.6636 5496.9521
3031 10.9081 5715(76) 5755.2168 5493.8726
3032 10.9117 5681(75) 5739.4985 5490.7832
3033 10.9153 5703(76) 5733.5747 5491.5283
3034 10.9189 5721(76) 5731.7861 5492.3164
3035 10.9225 5715(76) 5732.7842 5493.1045
3036 10.9261 5729(76) 5735.0566 5493.8926
3037 10.9297 5736(76) 5737.4414 5494.6807
3038 10.9333 5754(76) 5739.3086 5495.4668
3039 10.9368 5757(76) 5740.6602 5496.2544
3040 10.9404 5748(76) 5741.8652 5497.0425
3041 10.9440 5749(76) 5720.6030 5497.8306
3042 10.9476 5749(76) 5725.8906 5498.6187
3043 10.9513 5755(76) 5727.6191 5499.4072
3044 10.9549 5774(76) 5729.3398 5500.1953
3045 10.9584 5770(76) 5731.8022 5500.9810
3046 10.9620 5782(76) 5735.8008 5501.7690
3047 10.9656 5793(76) 5742.3696 5502.5571
3048 10.9692 5791(76) 5752.1660 5503.3452
3049 10.9728 5804(76) 5765.7837 5504.1333
3050 10.9764 5820(76) 5784.0381 5504.9214
3051 10.9800 5839(76) 5808.5171 5505.7095
3052 10.9836 5876(77) 5839.1880 5506.4956
3053 10.9872 5918(77) 5879.6055 5507.2837
3054 10.9908 5966(77) 5933.6523 5508.0718
3055 10.9944 6044(78) 6005.9639 5508.8594
3056 10.9980 6143(78) 6102.4370 5509.6475
3057 11.0016 6248(79) 6229.2461 5510.4355
3058 11.0052 6420(80) 6392.7095 5511.2236
3059 11.0088 6625(81) 6597.2080 5512.0098
3060 11.0124 6859(83) 6846.1904 5512.7979
3061 11.0160 7135(84) 7136.4185 5513.5859
3062 11.0196 7437(86) 7457.4541 5514.3740
3063 11.0232 7698(88) 7787.3184 5515.1621
3064 11.0268 7940(89) 8088.2881 5515.9502
3065 11.0304 8082(90) 8307.7607 5516.7383
3066 11.0340 8106(90) 8394.2812 5517.5239
3067 11.0376 8007(89) 8325.2998 5518.3125
3068 11.0412 7809(88) 8120.7236 5519.1006
3069 11.0448 7528(87) 7830.1372 5519.8887
3070 11.0484 7252(85) 7495.7148 5520.6768
3071 11.0520 6971(83) 7177.0264 5521.4644
3072 11.0556 6747(82) 6885.7690 5522.2524
3073 11.0592 6561(81) 6634.4219 5523.0386
3074 11.0628 6389(80) 6425.1582 5523.8267
3075 11.0664 6241(79) 6257.7822 5524.6147
3076 11.0700 6155(78) 6127.9072 5525.4028
3077 11.0736 6067(78) 6029.6855 5526.1909
3078 11.0772 6012(78) 5957.0166 5526.9790
3079 11.0808 5960(77) 5904.1787 5527.7671
3080 11.0844 5915(77) 5866.4976 5528.5527
3081 11.0880 5892(77) 5840.3516 5529.3408
3082 11.0916 5848(76) 5823.5610 5530.1294
3083 11.0952 5846(76) 5814.9863 5530.9175
3084 11.0988 5845(76) 5814.2026 5531.7056
3085 11.1024 5866(77) 5821.3330 5532.4937
3086 11.1060 5904(77) 5836.9331 5533.2817
3087 11.1096 5921(77) 5861.4595 5534.0674
3088 11.1132 5972(77) 5895.6514 5534.8555
3089 11.1168 6023(78) 5945.5630 5535.6436
3090 11.1204 6087(78) 5997.8867 5536.4316
3091 11.1240 6161(78) 6056.2549 5537.2197
3092 11.1276 6233(79) 6115.3979 5538.0078
3093 11.1312 6298(79) 6167.2832 5538.7959
3094 11.1348 6318(79) 6202.4219 5539.5820
3095 11.1384 6339(80) 6213.1992 5540.3696
3096 11.1420 6318(79) 6198.0542 5541.1577
3097 11.1456 6279(79) 6163.7495 5541.9458
3098 11.1492 6266(79) 6120.0146 5542.7344
3099 11.1528 6247(79) 6075.5933 5543.5225
3100 11.1564 6254(79) 6036.0122 5544.3105
3101 11.1600 6250(79) 6003.5566 5545.0962
3102 11.1636 6262(79) 5977.3672 5545.8843
3103 11.1672 6256(79) 5955.0640 5546.6724
3104 11.1708 6235(79) 5933.2949 5547.4604
3105 11.1744 6210(79) 5909.6147 5548.2485
3106 11.1780 6145(78) 5883.0352 5549.0366
3107 11.1816 6080(78) 5854.5381 5549.8247
3108 11.1852 6019(78) 5825.4331 5550.6108
3109 11.1888 5948(77) 5796.7329 5551.3989
3110 11.1924 5897(77) 5769.8799 5552.1870
3111 11.1959 5835(76) 5745.9155 5552.9746
3112 11.1995 5777(76) 5725.3691 5553.7627
3113 11.2031 5755(76) 5708.3843 5554.5513
3114 11.2067 5703(76) 5694.8301 5555.3394
3115 11.2103 5654(75) 5684.4033 5556.1250
3116 11.2139 5652(75) 5676.6431 5556.8828
3117 11.2175 5629(75) 5687.5708 5554.9590
3118 11.2211 5616(75) 5682.3550 5553.0352
3119 11.2247 5600(75) 5660.0811 5551.1113
3120 11.2283 5598(75) 5658.9233 5549.1875
3121 11.2319 5606(75) 5659.1333 5547.2637
3122 11.2355 5583(75) 5660.1934 5545.3457
3123 11.2391 5592(75) 5661.9360 5543.4219
3124 11.2427 5610(75) 5664.2041 5541.4980
3125 11.2463 5605(75) 5666.9971 5539.5742
3126 11.2499 5595(75) 5671.2578 5537.6504
3127 11.2535 5598(75) 5677.1968 5535.7271
3128 11.2571 5637(75) 5685.9219 5533.8081
3129 11.2607 5636(75) 5698.4907 5531.8843
3130 11.2643 5639(75) 5716.2568 5529.9604
3131 11.2679 5686(75) 5740.5654 5528.0371
3132 11.2715 5729(76) 5773.1401 5526.1133
3133 11.2751 5789(76) 5815.6582 5524.1895
3134 11.2787 5868(77) 5869.8467 5522.2656
3135 11.2823 5989(77) 5936.4839 5520.3477
3136 11.2859 6119(78) 6016.1265 5518.4238
3137 11.2895 6266(79) 6107.3633 5516.5000
3138 11.2931 6413(80) 6206.4185 5514.5762
3139 11.2967 6542(81) 6306.1245 5512.6523
3140 11.3003 6651(82) 6395.0503 5510.7285
3141 11.3039 6723(82) 6457.5483 5508.8047
3142 11.3075 6695(82) 6479.2314 5506.8862
3143 11.3111 6623(81) 6454.4277 5504.9624
3144 11.3147 6528(81) 6389.8467 5503.0391
3145 11.3183 6408(80) 6300.8779 5501.1152
3146 11.3219 6276(79) 6203.4102 5499.1914
3147 11.3255 6154(78) 6109.3472 5497.2681
3148 11.3291 6057(78) 6022.1074 5495.3442
3149 11.3327 5958(77) 5952.3613 5493.4253
3150 11.3363 5874(77) 5897.4761 5491.5015
3151 11.3399 5823(76) 5857.6470 5489.5781
3152 11.3435 5803(76) 5831.9575 5487.6543
3153 11.3471 5774(76) 5819.3784 5485.7305
3154 11.3507 5776(76) 5819.0557 5483.8066
3155 11.3543 5796(76) 5830.4941 5481.8828
3156 11.3579 5824(76) 5853.9106 5479.9648
3157 11.3615 5843(76) 5889.9839 5478.0410
3158 11.3651 5890(77) 5942.5234 5476.1172
3159 11.3687 5957(77) 6013.3750 5474.1934
3160 11.3723 6045(78) 6106.8569 5472.2695
3161 11.3759 6180(79) 6227.0640 5470.3457
3162 11.3795 6321(80) 6378.9614 5468.4219
3163 11.3831 6501(81) 6567.9307 5466.5034
3164 11.3867 6764(82) 6793.7549 5464.5796
3165 11.3903 7038(84) 7055.2534 5462.6558
3166 11.3939 7304(85) 7342.8184 5460.7319
3167 11.3975 7555(87) 7636.2354 5458.8081
3168 11.4011 7761(88) 7900.9180 5456.8848
3169 11.4047 7851(89) 8089.4307 5454.9609
3170 11.4083 7857(89) 8156.6621 5453.0425
3171 11.4119 7733(88) 8083.2021 5451.1187
3172 11.4155 7529(87) 7887.6768 5449.1953
3173 11.4191 7273(85) 7614.9224 5447.2715
3174 11.4227 6984(84) 7312.5781 5445.3477
3175 11.4263 6722(82) 7015.3271 5443.4238
3176 11.4299 6498(81) 6743.7393 5441.5000
3177 11.4334 6314(79) 6508.6929 5439.5815
3178 11.4370 6158(78) 6311.4102 5437.6577
3179 11.4406 6027(78) 6151.0176 5435.7339
3180 11.4443 5931(77) 6023.2212 5433.8101
3181 11.4479 5884(77) 5922.9170 5431.8862
3182 11.4515 5822(76) 5844.8462 5429.9629
3183 11.4551 5757(76) 5784.3984 5428.0391
3184 11.4586 5706(76) 5737.4941 5426.1206
3185 11.4622 5687(75) 5700.6567 5424.1968
3186 11.4658 5674(75) 5671.4849 5422.2729
3187 11.4694 5649(75) 5648.0806 5420.3491
3188 11.4730 5637(75) 5629.1069 5418.4258
3189 11.4766 5628(75) 5613.3418 5416.5020
3190 11.4802 5615(75) 5615.5962 5414.5781
3191 11.4838 5609(75) 5604.4858 5412.6597
3192 11.4874 5598(75) 5594.5981 5410.7363
3193 11.4910 5592(75) 5585.4258 5408.8125
3194 11.4946 5574(75) 5576.7217 5406.9058
3195 11.4982 5551(75) 5564.1577 5407.0557
3196 11.5018 5558(75) 5558.0742 5407.2061
3197 11.5054 5555(75) 5552.2891 5407.3564
3198 11.5090 5541(74) 5546.9473 5407.5063
3199 11.5126 5537(74) 5542.3970 5407.6567
3200 11.5162 5535(74) 5538.3838 5407.8071
3201 11.5198 5531(74) 5535.2739 5407.9575
3202 11.5234 5527(74) 5533.3579 5408.1079
3203 11.5270 5548(74) 5532.9917 5408.2583
3204 11.5306 5524(74) 5534.5635 5408.4082
3205 11.5342 5522(74) 5538.4595 5408.5581
3206 11.5378 5545(74) 5545.0884 5408.7085
3207 11.5414 5560(75) 5554.8525 5408.8589
3208 11.5450 5597(75) 5568.0474 5409.0093
3209 11.5486 5627(75) 5584.8472 5409.1597
3210 11.5522 5671(75) 5605.3579 5409.3101
3211 11.5558 5725(76) 5629.4492 5409.4604
3212 11.5594 5770(76) 5656.0938 5409.6104
3213 11.5630 5811(76) 5684.1548 5409.7603
3214 11.5666 5850(76) 5710.3521 5409.9106
3215 11.5702 5870(77) 5731.4971 5410.0610
3216 11.5738 5870(77) 5743.1299 5410.2114
3217 11.5774 5855(77) 5743.2993 5410.3618
3218 11.5810 5818(76) 5732.9897 5410.5122
3219 11.5846 5762(76) 5716.0601 5410.6621
3220 11.5882 5734(76) 5696.7002 5410.8125
3221 11.5918 5703(76) 5678.3330 5410.9629
3222 11.5954 5675(75) 5662.9199 5411.1128
3223 11.5990 5661(75) 5632.6660 5411.2632
3224 11.6026 5658(75) 5626.6558 5411.4136
3225 11.6062 5666(75) 5625.4072 5411.5640
3226 11.6098 5655(75) 5629.0132 5411.7139
3227 11.6134 5649(75) 5637.6650 5411.8643
3228 11.6170 5689(75) 5651.7881 5412.0146
3229 11.6206 5710(76) 5672.2012 5412.1650
3230 11.6242 5734(76) 5700.5825 5412.3149
3231 11.6278 5768(76) 5739.0103 5412.4653
3232 11.6314 5837(76) 5790.3574 5412.6157
3233 11.6350 5913(77) 5857.7188 5412.7656
3234 11.6386 6024(78) 5945.8706 5412.9160
3235 11.6422 6170(79) 6059.5640 5413.0664
3236 11.6458 6335(80) 6200.2656 5413.2168
3237 11.6494 6550(81) 6371.3623 5413.3672
3238 11.6530 6819(83) 6572.6675 5413.5176
3239 11.6566 7107(84) 6799.3535 5413.6675
3240 11.6602 7371(86) 7039.2153 5413.8174
3241 11.6638 7604(87) 7272.4238 5413.9678
3242 11.6674 7761(88) 7465.8652 5414.1182
3243 11.6710 7812(88) 7581.2090 5414.2686
3244 11.6746 7745(88) 7589.8916 5414.4189
3245 11.6782 7598(87) 7489.6450 5414.5693
3246 11.6818 7384(86) 7306.0601 5414.7197
3247 11.6854 7114(84) 7077.8179 5414.8696
3248 11.6889 6850(83) 6837.6108 5415.0195
3249 11.6925 6633(81) 6609.0479 5415.1699
3250 11.6961 6423(80) 6404.5586 5415.3203
3251 11.6997 6257(79) 6229.4937 5415.4707
3252 11.7034 6137(78) 6084.5278 5415.6211
3253 11.7070 6043(78) 5967.5410 5415.7715
3254 11.7105 5955(77) 5875.3467 5415.9214
3255 11.7141 5850(76) 5803.6997 5416.0718
3256 11.7177 5781(76) 5749.2119 5416.2222
3257 11.7213 5755(76) 5708.6318 5416.3721
3258 11.7249 5692(75) 5679.2041 5416.5225
3259 11.7285 5649(75) 5658.3545 5416.6729
3260 11.7321 5627(75) 5644.2065 5416.8232
3261 11.7357 5585(75) 5635.2402 5416.9731
3262 11.7393 5569(75) 5632.3809 5417.1235
3263 11.7429 5569(75) 5629.9629 5417.2739
3264 11.7465 5581(75) 5629.2251 5417.4243
3265 11.7501 5579(75) 5628.9707 5417.5742
3266 11.7537 5564(75) 5628.0562 5417.7246
3267 11.7573 5537(74) 5625.6758 5417.8750
3268 11.7609 5517(74) 5621.2832 5418.0249
3269 11.7645 5524(74) 5614.6943 5418.1753
3270 11.7681 5515(74) 5604.4180 5418.3257
3271 11.7717 5521(74) 5594.1699 5418.4761
3272 11.7753 5499(74) 5583.1084 5418.6074
3273 11.7789 5485(74) 5568.7324 5415.3633
3274 11.7825 5479(74) 5555.2686 5412.1284
3275 11.7861 5477(74) 5543.1436 5408.8838
3276 11.7897 5468(74) 5532.6855 5405.6396
3277 11.7933 5453(74) 5524.2529 5402.3950
3278 11.7969 5442(74) 5518.2529 5399.1509
3279 11.8005 5454(74) 5514.8848 5395.9067
3280 11.8041 5476(74) 5514.2446 5392.6631
3281 11.8077 5482(74) 5516.3120 5389.4272
3282 11.8113 5476(74) 5521.0947 5386.1831
3283 11.8149 5514(74) 5528.1006 5382.9385
3284 11.8185 5549(74) 5536.8418 5379.6953
3285 11.8221 5569(75) 5546.4902 5376.4507
3286 11.8257 5574(75) 5555.8379 5373.2065
3287 11.8293 5581(75) 5563.1226 5369.9624
3288 11.8329 5587(75) 5565.7905 5366.7275
3289 11.8365 5569(75) 5562.2627 5363.4829
3290 11.8401 5548(74) 5552.0532 5360.2388
3291 11.8437 5527(74) 5536.5400 5356.9941
3292 11.8473 5508(74) 5518.1089 5353.7500
3293 11.8509 5480(74) 5499.0415 5350.5059
3294 11.8545 5455(74) 5480.9600 5347.2612
3295 11.8581 5422(74) 5464.8301 5344.0264
3296 11.8617 5410(74) 5450.9873 5340.7822
3297 11.8653 5396(73) 5423.7227 5337.5381
3298 11.8689 5378(73) 5414.8750 5334.2935
3299 11.8725 5363(73) 5407.7612 5331.0493
3300 11.8761 5366(73) 5402.2437 5327.8057
3301 11.8797 5359(73) 5398.3193 5324.5615
3302 11.8833 5363(73) 5396.1455 5321.3257
3303 11.8869 5359(73) 5396.1211 5318.0815
3304 11.8905 5356(73) 5398.7676 5314.8379
3305 11.8941 5370(73) 5404.7178 5311.5938
3306 11.8977 5374(73) 5417.6440 5308.3491
3307 11.9013 5380(73) 5431.8545 5305.1050
3308 11.9049 5417(74) 5450.7959 5301.8604
3309 11.9085 5438(74) 5474.5757 5298.6255
3310 11.9121 5464(74) 5503.0576 5295.3813
3311 11.9157 5484(74) 5535.2534 5292.1372
3312 11.9193 5512(74) 5569.2959 5288.8926
3313 11.9229 5530(74) 5601.9414 5285.6484
3314 11.9265 5556(75) 5628.5132 5282.4038
3315 11.9301 5566(75) 5643.7583 5279.1597
3316 11.9337 5574(75) 5643.8945 5275.9248
3317 11.9373 5546(74) 5628.6260 5272.6807
3318 11.9409 5521(74) 5601.3667 5269.4360
3319 11.9445 5502(74) 5567.5835 5266.1919
3320 11.9480 5497(74) 5531.6992 5262.9482
3321 11.9516 5471(74) 5497.2593 5259.7041
3322 11.9552 5439(74) 5465.9253 5256.4595
3323 11.9588 5412(74) 5438.6841 5253.2241
3324 11.9624 5413(74) 5415.3257 5249.9805
3325 11.9660 5401(73) 5395.8022 5246.7363
3326 11.9696 5399(73) 5379.7847 5243.4917
3327 11.9732 5393(73) 5366.8994 5240.2476
3328 11.9768 5367(73) 5356.4458 5237.0029
3329 11.9804 5363(73) 5348.0151 5233.7588
3330 11.9840 5359(73) 5340.9653 5230.5239
3331 11.9876 5365(73) 5334.8887 5227.2798
3332 11.9912 5360(73) 5339.0601 5224.0352
3333 11.9948 5356(73) 5334.4214 5220.7910
3334 11.9984 5369(73) 5330.0298 5217.5464
3335 12.0020 5366(73) 5325.5669 5214.3022
3336 12.0056 5361(73) 5321.0327 5211.0586
3337 12.0092 5361(73) 5316.3135 5207.8232
3338 12.0128 5374(73) 5311.4707 5204.5786
3339 12.0164 5359(73) 5306.6489 5201.3345
3340 12.0200 5349(73) 5302.6938 5198.0908
3341 12.0236 5349(73) 5298.2031 5194.8467
3342 12.0272 5350(73) 5293.0156 5191.6021
3343 12.0308 5338(73) 5289.5425 5188.3794
3344 12.0344 5349(73) 5290.9766 5188.9932
3345 12.0380 5339(73) 5293.7573 5189.6079
3346 12.0416 5345(73) 5298.4688 5190.2231
3347 12.0452 5359(73) 5305.7432 5190.8384
3348 12.0488 5378(73) 5316.3203 5191.4536
3349 12.0524 5385(73) 5331.0894 5192.0688
3350 12.0560 5388(73) 5350.6206 5192.6841
3351 12.0596 5405(74) 5375.7974 5193.2974
3352 12.0632 5442(74) 5407.3374 5193.9126
3353 12.0668 5462(74) 5445.2642 5194.5278
3354 12.0704 5519(74) 5489.6157 5195.1431
3355 12.0740 5576(75) 5539.3301 5195.7583
3356 12.0776 5631(75) 5592.1699 5196.3735
3357 12.0812 5657(75) 5644.0063 5196.9888
3358 12.0848 5701(76) 5688.2764 5197.6021
3359 12.0884 5723(76) 5717.5669 5198.2173
3360 12.0920 5698(75) 5725.4741 5198.8325
3361 12.0956 5677(75) 5710.6992 5199.4478
3362 12.0992 5639(75) 5677.6895 5200.0630
3363 12.1028 5607(75) 5634.1484 5200.6782
3364 12.1064 5553(75) 5587.4253 5201.2935
3365 12.1100 5500(74) 5542.9482 5201.9067
3366 12.1136 5447(74) 5503.5947 5202.5220
3367 12.1172 5437(74) 5471.3369 5203.1372
3368 12.1208 5418(74) 5446.7607 5203.7524
3369 12.1244 5416(74) 5427.6108 5204.3677
3370 12.1280 5396(73) 5418.6055 5204.9829
3371 12.1316 5402(73) 5417.1294 5205.5981
3372 12.1352 5428(74) 5423.3774 5206.2114
3373 12.1388 5453(74) 5437.8081 5206.8267
3374 12.1424 5479(74) 5461.2817 5207.4419
3375 12.1460 5519(74) 5505.2671 5208.0571
3376 12.1496 5579(75) 5551.7231 5208.6724
3377 12.1532 5655(75) 5612.5044 5209.2871
3378 12.1568 5733(76) 5689.2173 5209.9023
3379 12.1604 5828(76) 5783.2021 5210.5161
3380 12.1640 5975(77) 5894.5479 5211.1313
3381 12.1676 6119(78) 6021.2129 5211.7466
3382 12.1712 6249(79) 6158.2236 5212.3613
3383 12.1748 6369(80) 6295.9038 5212.9766
3384 12.1784 6465(80) 6419.0713 5213.5918
3385 12.1820 6480(81) 6507.7466 5214.2070
3386 12.1855 6468(80) 6543.4448 5214.8208
3387 12.1891 6418(80) 6519.1040 5215.4360
3388 12.1927 6318(79) 6442.8213 5216.0508
3389 12.1964 6202(79) 6333.1846 5216.6660
3390 12.2000 6088(78) 6209.8462 5217.2812
3391 12.2036 5978(77) 6087.7417 5217.8965
3392 12.2072 5874(77) 5975.6284 5218.5117
3393 12.2107 5795(76) 5877.3916 5219.1255
3394 12.2143 5720(76) 5792.8228 5219.7407
3395 12.2179 5652(75) 5720.6880 5220.3555
3396 12.2215 5600(75) 5659.6855 5220.9707
3397 12.2251 5550(74) 5608.4419 5221.5859
3398 12.2287 5513(74) 5565.9229 5222.2012
3399 12.2323 5491(74) 5531.3599 5222.8164
3400 12.2359 5456(74) 5506.1299 5223.4302
3401 12.2395 5414(74) 5484.5381 5224.0449
3402 12.2431 5401(73) 5467.8569 5224.6602
3403 12.2467 5418(74) 5454.9419 5225.2754
3404 12.2503 5418(74) 5444.6875 5225.8906
3405 12.2539 5412(74) 5436.1216 5226.5059
3406 12.2575 5409(74) 5428.5752 5227.1211
3407 12.2611 5405(74) 5421.8423 5227.7344
3408 12.2647 5397(73) 5416.0303 5228.3496
3409 12.2683 5383(73) 5411.4824 5228.9648
3410 12.2719 5391(73) 5408.5615 5229.5801
3411 12.2755 5381(73) 5407.7363 5230.1953
3412 12.2791 5350(73) 5409.3218 5230.8086
3413 12.2827 5370(73) 5413.5078 5231.0972
3414 12.2863 5377(73) 5418.0098 5231.3848
3415 12.2899 5399(73) 5430.5972 5231.6733
3416 12.2935 5421(74) 5449.0815 5231.9619
3417 12.2971 5454(74) 5474.9692 5232.2505
3418 12.3007 5513(74) 5510.2065 5232.5386
3419 12.3043 5564(75) 5556.8516 5232.8271
3420 12.3079 5638(75) 5617.1313 5233.1157
3421 12.3115 5732(76) 5692.8335 5233.4033
3422 12.3151 5865(77) 5785.7871 5233.6919
3423 12.3187 6002(77) 5896.2603 5233.9805
3424 12.3223 6164(79) 6022.9526 5234.2690
3425 12.3259 6344(80) 6161.5947 5234.5576
3426 12.3295 6525(81) 6303.5142 5234.8457
3427 12.3331 6663(82) 6434.0527 5235.1338
3428 12.3367 6740(82) 6534.1533 5235.4219
3429 12.3403 6746(82) 6583.1016 5235.7104
3430 12.3439 6670(82) 6568.9570 5235.9990
3431 12.3475 6556(81) 6495.6006 5236.2876
3432 12.3511 6411(80) 6379.9893 5236.5762
3433 12.3547 6249(79) 6243.0342 5236.8643
3434 12.3583 6072(78) 6102.7241 5237.1523
3435 12.3619 5942(77) 5969.6616 5237.4409
3436 12.3655 5820(76) 5850.9473 5237.7290
3437 12.3691 5736(76) 5749.3887 5238.0176
3438 12.3727 5654(75) 5665.5811 5238.3062
3439 12.3763 5575(75) 5598.8027 5238.5947
3440 12.3799 5524(74) 5537.7876 5238.8833
3441 12.3835 5495(74) 5500.0933 5239.1709
3442 12.3871 5487(74) 5473.4214 5239.4595
3443 12.3907 5453(74) 5457.1074 5239.7476
3444 12.3943 5444(74) 5447.6924 5240.0361
3445 12.3979 5444(74) 5445.1431 5240.3247
3446 12.4015 5446(74) 5448.7046 5240.6133
3447 12.4051 5457(74) 5458.0029 5240.9019
3448 12.4087 5474(74) 5472.6855 5241.1895
3449 12.4123 5498(74) 5491.7285 5241.4780
3450 12.4159 5557(75) 5515.9702 5241.7661
3451 12.4195 5583(75) 5543.3174 5242.0547
3452 12.4231 5622(75) 5571.4414 5242.3433
3453 12.4267 5635(75) 5596.8413 5242.6318
3454 12.4303 5647(75) 5614.6108 5242.9204
3455 12.4339 5631(75) 5620.3633 5243.2080
3456 12.4375 5622(75) 5612.1279 5243.4966
3457 12.4410 5590(75) 5591.5239 5243.7847
3458 12.4446 5571(75) 5562.6113 5244.0732
3459 12.4482 5542(74) 5530.2739 5244.3618
3460 12.4518 5514(74) 5497.8535 5244.6504
3461 12.4555 5471(74) 5467.8623 5244.9390
3462 12.4590 5419(74) 5441.3711 5245.2266
3463 12.4626 5389(73) 5418.4907 5245.5151
3464 12.4662 5399(73) 5399.0879 5245.8037
3465 12.4698 5387(73) 5382.8691 5246.0918
3466 12.4734 5372(73) 5369.3926 5246.3804
3467 12.4770 5351(73) 5358.2822 5246.6689
3468 12.4806 5337(73) 5353.3623 5246.9575
3469 12.4842 5342(73) 5345.7393 5247.2451
3470 12.4878 5360(73) 5339.2334 5247.5337
3471 12.4914 5343(73) 5333.5850 5247.8223
3472 12.4950 5333(73) 5328.6250 5248.1108
3473 12.4986 5332(73) 5324.3184 5248.3989
3474 12.5022 5336(73) 5320.5508 5248.6875
3475 12.5058 5339(73) 5317.3223 5248.9761
3476 12.5094 5323(73) 5317.3428 5249.2637
3477 12.5130 5305(73) 5315.3022 5249.5522
3478 12.5166 5281(73) 5313.8755 5249.8408
3479 12.5202 5279(73) 5313.0903 5250.1294
3480 12.5238 5272(73) 5312.9502 5250.4175
3481 12.5274 5269(73) 5313.3955 5250.7065
3482 12.5310 5277(73) 5314.4038 5251.0698
3483 12.5346 5270(73) 5315.7939 5251.4321
3484 12.5382 5277(73) 5307.6313 5251.7959
3485 12.5418 5285(73) 5310.2412 5252.1592
3486 12.5454 5269(73) 5313.5439 5252.5225
3487 12.5490 5273(73) 5317.9058 5252.8857
3488 12.5526 5281(73) 5323.6855 5253.2495
3489 12.5562 5284(73) 5331.3491 5253.6128
3490 12.5598 5295(73) 5340.9419 5253.9751
3491 12.5634 5319(73) 5352.6450 5254.3384
3492 12.5670 5350(73) 5366.3315 5254.7021
3493 12.5706 5407(74) 5381.4600 5255.0654
3494 12.5742 5435(74) 5397.2466 5255.4287
3495 12.5778 5435(74) 5412.1958 5255.7920
3496 12.5814 5463(74) 5424.3687 5256.1553
3497 12.5850 5467(74) 5431.6060 5256.5176
3498 12.5886 5467(74) 5432.6548 5256.8813
3499 12.5922 5447(74) 5427.6289 5257.2446
3500 12.5958 5410(74) 5418.2451 5257.6079
3501 12.5994 5388(73) 5406.6250 5257.9717
3502 12.6030 5396(73) 5394.7168 5258.3350
3503 12.6066 5386(73) 5383.9102 5258.6982
3504 12.6102 5378(73) 5375.1338 5259.0605
3505 12.6138 5365(73) 5368.7510 5259.4238
3506 12.6174 5349(73) 5365.1333 5259.7876
3507 12.6210 5353(73) 5364.4429 5260.1509
3508 12.6246 5369(73) 5364.7046 5258.3394
3509 12.6282 5368(73) 5377.2148 5256.5161
3510 12.6318 5355(73) 5382.7617 5254.6919
3511 12.6354 5361(73) 5395.1348 5252.8730
3512 12.6390 5385(73) 5412.6484 5251.0493
3513 12.6426 5404(74) 5436.1387 5249.2261
3514 12.6462 5423(74) 5466.5269 5247.4023
3515 12.6498 5488(74) 5504.4780 5245.5786
3516 12.6534 5546(74) 5550.4189 5243.7549
3517 12.6570 5643(75) 5604.3013 5241.9312
3518 12.6606 5736(76) 5664.8193 5240.1123
3519 12.6642 5827(76) 5730.3262 5238.2886
3520 12.6678 5896(77) 5796.2007 5236.4648
3521 12.6714 5952(77) 5856.0913 5234.6411
3522 12.6750 5976(77) 5902.1851 5232.8174
3523 12.6786 5973(77) 5928.4346 5230.9937
3524 12.6822 5980(77) 5933.7720 5229.1699
3525 12.6858 5954(77) 5923.0078 5227.3516
3526 12.6894 5924(77) 5903.4653 5225.5278
3527 12.6930 5891(77) 5881.5942 5223.7041
3528 12.6966 5871(77) 5860.7832 5221.8799
3529 12.7001 5843(76) 5840.6611 5220.0566
3530 12.7037 5788(76) 5817.8442 5218.2329
3531 12.7073 5761(76) 5788.3442 5216.4092
3532 12.7109 5706(76) 5750.0776 5214.5903
3533 12.7145 5658(75) 5703.9702 5212.7671
3534 12.7181 5616(75) 5664.1074 5210.9434
3535 12.7217 5556(75) 5614.7529 5209.1196
3536 12.7253 5520(74) 5568.8779 5207.2959
3537 12.7289 5483(74) 5528.1001 5205.4717
3538 12.7325 5447(74) 5492.9844 5203.6479
3539 12.7361 5427(74) 5463.7524 5201.8296
3540 12.7397 5401(73) 5439.6655 5200.0059
3541 12.7433 5357(73) 5420.2397 5198.1821
3542 12.7469 5359(73) 5404.9463 5196.3584
3543 12.7505 5354(73) 5393.3188 5194.5347
3544 12.7541 5353(73) 5384.9565 5192.7109
3545 12.7577 5358(73) 5379.4321 5190.8877
3546 12.7613 5368(73) 5376.5801 5189.0684
3547 12.7649 5395(73) 5376.3477 5187.2446
3548 12.7685 5409(74) 5378.8071 5185.4209
3549 12.7721 5393(73) 5384.4180 5183.5972
3550 12.7757 5414(74) 5393.7764 5181.7739
3551 12.7793 5446(74) 5407.9463 5179.9502
3552 12.7829 5452(74) 5427.1387 5178.1265
3553 12.7865 5482(74) 5454.9639 5176.3076
3554 12.7901 5549(74) 5492.2314 5174.4839
3555 12.7937 5624(75) 5540.7148 5172.6602
3556 12.7973 5680(75) 5602.1509 5170.8364
3557 12.8009 5760(76) 5677.7031 5169.0127
3558 12.8045 5884(77) 5767.6582 5167.1890
3559 12.8081 6018(78) 5871.0073 5165.3652
3560 12.8117 6137(78) 5984.1143 5163.5469
3561 12.8153 6252(79) 6100.9067 5161.7231
3562 12.8189 6329(80) 6209.7554 5159.8994
3563 12.8225 6391(80) 6294.9678 5158.0752
3564 12.8261 6388(80) 6340.3628 5156.2515
3565 12.8297 6339(80) 6335.2583 5154.4277
3566 12.8333 6256(79) 6281.4141 5152.6045
3567 12.8369 6171(79) 6191.5581 5150.7856
3568 12.8405 6051(78) 6082.1279 5148.9619
3569 12.8441 5939(77) 5968.1318 5147.1382
3570 12.8477 5812(76) 5859.8550 5145.3149
3571 12.8513 5715(76) 5763.5518 5143.4912
3572 12.8549 5637(75) 5682.2202 5141.6670
3573 12.8585 5585(75) 5617.1704 5139.8481
3574 12.8621 5544(74) 5568.2891 5138.0249
3575 12.8657 5523(74) 5547.3042 5136.2012
3576 12.8693 5498(74) 5530.2051 5134.3774
3577 12.8729 5510(74) 5528.2231 5132.5537
3578 12.8765 5513(74) 5537.2695 5130.7300
3579 12.8801 5532(74) 5566.4614 5128.9062
3580 12.8837 5567(75) 5612.0669 5127.0879
3581 12.8873 5631(75) 5675.2339 5125.2637
3582 12.8909 5721(76) 5756.2979 5123.4399
3583 12.8945 5809(76) 5854.6104 5121.6162
3584 12.8981 5946(77) 5968.1362 5119.7925
3585 12.9017 6068(78) 6092.0176 5117.9688
3586 12.9053 6180(79) 6214.6001 5116.1455
3587 12.9089 6273(79) 6327.1987 5114.3267
3588 12.9125 6312(79) 6409.4067 5112.5029
3589 12.9161 6310(79) 6443.4043 5110.6792
3590 12.9197 6256(79) 6420.4209 5108.8555
3591 12.9233 6138(78) 6345.3379 5107.0317
3592 12.9269 6033(78) 6233.6226 5105.2080
3593 12.9305 5896(77) 6103.7783 5103.3843
3594 12.9340 5782(76) 5971.3296 5101.5659
3595 12.9376 5667(75) 5845.3311 5099.7422
3596 12.9412 5578(75) 5731.9556 5097.9185
3597 12.9448 5528(74) 5633.6860 5096.0947
3598 12.9485 5475(74) 5550.8701 5094.2710
3599 12.9521 5414(74) 5490.3301 5092.4468
3600 12.9557 5373(73) 5436.0322 5090.6230
3601 12.9592 5348(73) 5393.2114 5088.8047
3602 12.9628 5336(73) 5359.6177 5086.9810
3603 12.9664 5301(73) 5333.5884 5085.1572
3604 12.9700 5275(73) 5313.4790 5083.3335
3605 12.9736 5259(73) 5298.0957 5081.5098
3606 12.9772 5276(73) 5286.4819 5079.6865
3607 12.9808 5268(73) 5278.3633 5077.8628
3608 12.9844 5247(72) 5272.8672 5076.0522
3609 12.9880 5252(72) 5270.8848 5075.2188
3610 12.9916 5250(72) 5271.3457 5074.3857
3611 12.9952 5249(72) 5274.1899 5073.5527
3612 12.9988 5258(73) 5279.5728 5072.7192
3613 13.0024 5268(73) 5287.8428 5071.8862
3614 13.0060 5286(73) 5299.4663 5071.0532
3615 13.0096 5298(73) 5315.2095 5070.2222
3616 13.0132 5308(73) 5336.2793 5069.3892
3617 13.0168 5355(73) 5363.7632 5068.5562
3618 13.0204 5395(73) 5399.3022 5067.7227
3619 13.0240 5459(74) 5444.5957 5066.8896
3620 13.0276 5533(74) 5492.9976 5066.0562
3621 13.0312 5599(75) 5564.4053 5065.2231
3622 13.0348 5703(76) 5651.5781 5064.3926
3623 13.0384 5840(76) 5756.4678 5063.5591
3624 13.0420 5980(77) 5878.8091 5062.7261
3625 13.0456 6147(78) 6016.4170 5061.8931
3626 13.0492 6293(79) 6163.8970 5061.0601
3627 13.0528 6435(80) 6310.9824 5060.2266
3628 13.0564 6551(81) 6441.3784 5059.3936
3629 13.0600 6598(81) 6534.4883 5058.5625
3630 13.0636 6604(81) 6571.5566 5057.7295
3631 13.0672 6515(81) 6543.9458 5056.8965
3632 13.0708 6407(80) 6458.4561 5056.0630
3633 13.0744 6251(79) 6333.5312 5055.2300
3634 13.0780 6095(78) 6190.1221 5054.3970
3635 13.0816 5962(77) 6045.1436 5053.5635
3636 13.0852 5852(76) 5910.2705 5052.7329
3637 13.0888 5744(76) 5790.8398 5051.8999
3638 13.0924 5674(75) 5690.2197 5051.0664
3639 13.0960 5600(75) 5616.5049 5050.2334
3640 13.0996 5549(74) 5554.6094 5049.3999
3641 13.1032 5529(74) 5510.7085 5048.5669
3642 13.1068 5524(74) 5483.6553 5047.7339
3643 13.1104 5532(74) 5472.5269 5046.9028
3644 13.1140 5538(74) 5466.3438 5046.0698
3645 13.1176 5557(75) 5485.7690 5045.2368
3646 13.1212 5616(75) 5519.9189 5044.4038
3647 13.1248 5698(75) 5568.7979 5043.5703
3648 13.1284 5799(76) 5631.6807 5042.7373
3649 13.1320 5900(77) 5706.9229 5041.9038
3650 13.1356 5986(77) 5791.1006 5041.0732
3651 13.1392 6086(78) 5878.7866 5040.2402
3652 13.1428 6157(78) 5960.5562 5039.4067
3653 13.1464 6184(79) 6023.9448 5038.5737
3654 13.1500 6179(79) 6055.9380 5037.7407
3655 13.1536 6137(78) 6048.3647 5036.9072
3656 13.1572 6051(78) 6002.2710 5036.0742
3657 13.1608 5962(77) 5927.4038 5035.2432
3658 13.1644 5882(77) 5836.2964 5034.4102
3659 13.1680 5791(76) 5740.7700 5033.5771
3660 13.1716 5698(75) 5648.9756 5032.7437
3661 13.1752 5638(75) 5565.1929 5031.9106
3662 13.1788 5571(75) 5491.3442 5031.0776
3663 13.1824 5504(74) 5434.8867 5030.2446
3664 13.1860 5454(74) 5381.7827 5029.4136
3665 13.1896 5405(74) 5337.8262 5028.5801
3666 13.1931 5376(73) 5302.2095 5027.7476
3667 13.1967 5345(73) 5273.7578 5026.9141
3668 13.2003 5326(73) 5251.4082 5026.0811
3669 13.2039 5297(73) 5234.0117 5025.2476
3670 13.2076 5258(73) 5220.5762 5024.4146
3671 13.2111 5258(73) 5210.2578 5023.5840
3672 13.2147 5254(72) 5202.3970 5022.7505
3673 13.2183 5241(72) 5196.6035 5021.9175
3674 13.2219 5229(72) 5192.6738 5021.0845
3675 13.2255 5212(72) 5190.3042 5020.2510
3676 13.2291 5207(72) 5189.8926 5019.4180
3677 13.2327 5198(72) 5191.3569 5018.5845
3678 13.2363 5212(72) 5194.9473 5017.7539
3679 13.2399 5211(72) 5201.0293 5016.9209
3680 13.2435 5191(72) 5210.2451 5016.0874
3681 13.2471 5209(72) 5223.3335 5015.2544
3682 13.2507 5242(72) 5241.1831 5014.4214
3683 13.2543 5275(73) 5264.8750 5013.5884
3684 13.2579 5306(73) 5295.5244 5012.7549
3685 13.2615 5335(73) 5334.2690 5011.9238
3686 13.2651 5378(73) 5370.6670 5011.0908
3687 13.2687 5433(74) 5429.2310 5010.2578
3688 13.2723 5517(74) 5498.2993 5009.4248
3689 13.2759 5619(75) 5577.3359 5008.5913
3690 13.2795 5698(75) 5664.2046 5007.7583
3691 13.2831 5771(76) 5754.3726 5006.9253
3692 13.2867 5842(76) 5839.9702 5006.0942
3693 13.2903 5879(77) 5910.3916 5005.2612
3694 13.2939 5894(77) 5953.1099 5004.4277
3695 13.2975 5866(77) 5958.9897 5003.5947
3696 13.3011 5804(76) 5927.0854 5002.7617
3697 13.3047 5749(76) 5864.9121 5001.9282
3698 13.3083 5689(75) 5784.6055 5001.0952
3699 13.3119 5595(75) 5698.0547 5000.2646
3700 13.3155 5513(74) 5613.2368 4999.4312
3701 13.3191 5441(74) 5536.0259 4998.5981
3702 13.3227 5409(74) 5469.3027 4997.7651
3703 13.3263 5371(73) 5414.5371 4996.9316
3704 13.3299 5349(73) 5372.4224 4996.0986
3705 13.3335 5342(73) 5343.0669 4995.2656
3706 13.3371 5338(73) 5326.3955 4994.4346
3707 13.3407 5327(73) 5322.1851 4993.6016
3708 13.3443 5332(73) 5330.4185 4992.7686
3709 13.3479 5357(73) 5351.0200 4991.9351
3710 13.3515 5401(73) 5376.7988 4991.1021
3711 13.3551 5446(74) 5422.5645 4990.2686
3712 13.3587 5508(74) 5480.0947 4989.4355
3713 13.3623 5556(75) 5547.8335 4988.6050
3714 13.3659 5611(75) 5623.3818 4987.7715
3715 13.3695 5667(75) 5701.8066 4986.9385
3716 13.3731 5736(76) 5775.3638 4986.1055
3717 13.3767 5756(76) 5833.5176 4985.2720
3718 13.3803 5751(76) 5864.7456 4984.4390
3719 13.3839 5721(76) 5861.6777 4983.6060
3720 13.3875 5677(75) 5824.0425 4982.7749
3721 13.3911 5632(75) 5758.8970 4981.9419
3722 13.3947 5560(75) 5677.6055 4981.1089
3723 13.3983 5487(74) 5590.3989 4980.2754
3724 13.4019 5421(74) 5505.0020 4979.4424
3725 13.4055 5358(73) 5430.2197 4978.6094
3726 13.4091 5314(73) 5360.4272 4977.7783
3727 13.4127 5262(73) 5300.0806 4976.9453
3728 13.4163 5224(72) 5249.2290 4976.1123
3729 13.4199 5206(72) 5207.3130 4975.2788
3730 13.4235 5192(72) 5173.3779 4974.4458
3731 13.4271 5184(72) 5146.2275 4973.6123
3732 13.4307 5164(72) 5124.6714 4972.7793
3733 13.4342 5151(72) 5109.1138 4971.9487
3734 13.4378 5137(72) 5095.5791 4971.1152
3735 13.4415 5125(72) 5084.7622 4970.2822
3736 13.4451 5097(71) 5075.9722 4969.4492
3737 13.4487 5106(71) 5068.7065 4968.6157
3738 13.4522 5104(71) 5062.5640 4967.7827
3739 13.4558 5074(71) 5057.2490 4966.9497
3740 13.4594 5060(71) 5052.4395 4966.1309
3741 13.4630 5050(71) 5048.9746 4966.3740
3742 13.4666 5073(71) 5045.7764 4966.6177
3743 13.4702 5067(71) 5042.7598 4966.8613
3744 13.4738 5044(71) 5039.9634 4967.1045
3745 13.4774 5059(71) 5037.5244 4967.3481
3746 13.4810 5059(71) 5035.4785 4967.5918
3747 13.4846 5052(71) 5033.8027 4967.8345
3748 13.4882 5028(71) 5032.4893 4968.0781
3749 13.4918 5010(71) 5031.4897 4968.3218
3750 13.4954 4986(71) 5023.2593 4968.5649
3751 13.4990 4997(71) 5022.8730 4968.8086
3752 13.5026 4987(71) 5022.6431 4969.0522
3753 13.5062 4997(71) 5022.4087 4969.2959
3754 13.5098 5000(71) 5022.2759 4969.5386
3755 13.5134 4997(71) 5022.2974 4969.7822
3756 13.5170 4981(71) 5022.6460 4970.0254
3757 13.5206 4980(71) 5023.2256 4970.2690
3758 13.5242 4957(70) 5024.1714 4970.5039
3759 13.5278 4963(70) 5023.9551 4969.1553
3760 13.5314 4983(71) 5024.1445 4967.8062
3761 13.5350 4977(71) 5024.7329 4966.4609
3762 13.5386 4977(71) 5025.7354 4965.1123
3763 13.5422 4995(71) 5027.2847 4963.7637
3764 13.5458 4987(71) 5031.7568 4962.4150
3765 13.5494 4998(71) 5035.1167 4961.0659
3766 13.5530 5010(71) 5039.7666 4959.7173
3767 13.5566 5014(71) 5046.0762 4958.3682
3768 13.5602 5038(71) 5054.5664 4957.0234
3769 13.5638 5072(71) 5065.8193 4955.6743
3770 13.5674 5061(71) 5080.4648 4954.3257
3771 13.5710 5083(71) 5099.2910 4952.9771
3772 13.5746 5129(72) 5122.9258 4951.6279
3773 13.5782 5166(72) 5152.1030 4950.2793
3774 13.5818 5228(72) 5187.2446 4948.9302
3775 13.5854 5278(73) 5221.6182 4947.5854
3776 13.5890 5352(73) 5268.9102 4946.2363
3777 13.5926 5433(74) 5320.9390 4944.8877
3778 13.5962 5497(74) 5375.3662 4943.5386
3779 13.5998 5552(75) 5428.1455 4942.1904
3780 13.6034 5583(75) 5473.5898 4940.8413
3781 13.6070 5603(75) 5505.4121 4939.4927
3782 13.6106 5606(75) 5518.9717 4938.1475
3783 13.6142 5588(75) 5513.7578 4936.7988
3784 13.6178 5539(74) 5493.5977 4935.4497
3785 13.6214 5502(74) 5464.1831 4934.1011
3786 13.6250 5461(74) 5430.6538 4932.7524
3787 13.6286 5416(74) 5406.9233 4931.4033
3788 13.6322 5369(73) 5372.5049 4930.0547
3789 13.6358 5322(73) 5337.2686 4928.7095
3790 13.6394 5265(73) 5300.2905 4927.3608
3791 13.6430 5228(72) 5261.9424 4926.0117
3792 13.6466 5198(72) 5223.5693 4924.6631
3793 13.6502 5158(72) 5186.9878 4923.3140
3794 13.6538 5130(72) 5153.6328 4921.9653
3795 13.6574 5104(71) 5124.3325 4920.6167
3796 13.6610 5053(71) 5099.4556 4919.2715
3797 13.6646 5044(71) 5078.6616 4917.9229
3798 13.6682 5046(71) 5061.9854 4916.5737
3799 13.6718 5044(71) 5048.8179 4915.2251
3800 13.6754 5036(71) 5038.8047 4913.8765
3801 13.6790 5041(71) 5031.5288 4912.5278
3802 13.6826 5023(71) 5026.6411 4911.1787
3803 13.6861 5042(71) 5023.8247 4909.8340
3804 13.6897 5051(71) 5022.7881 4908.4849
3805 13.6933 5047(71) 5023.4077 4907.1362
3806 13.6969 5038(71) 5025.6411 4905.7871
3807 13.7006 5047(71) 5029.4434 4904.4385
3808 13.7042 5085(71) 5034.8828 4903.0894
3809 13.7078 5088(71) 5042.2290 4901.7407
3810 13.7113 5095(71) 5051.5947 4900.3960
3811 13.7149 5107(71) 5063.2832 4899.0469
3812 13.7185 5111(71) 5077.5293 4897.6982
3813 13.7221 5157(72) 5094.4058 4896.3491
3814 13.7257 5200(72) 5113.9307 4895.0005
3815 13.7293 5248(72) 5135.9590 4893.6519
3816 13.7329 5283(73) 5159.8486 4892.3032
3817 13.7365 5304(73) 5184.2344 4890.9575
3818 13.7401 5330(73) 5207.1914 4889.6089
3819 13.7437 5344(73) 5225.6309 4888.2603
3820 13.7473 5344(73) 5236.4780 4886.9116
3821 13.7509 5336(73) 5237.7026 4885.5625
3822 13.7545 5309(73) 5229.5127 4884.2139
3823 13.7581 5284(73) 5214.2842 4882.8647
3824 13.7617 5240(72) 5195.5981 4881.5200
3825 13.7653 5197(72) 5177.5645 4880.1709
3826 13.7689 5177(72) 5161.1611 4878.8223
3827 13.7725 5141(72) 5149.0581 4877.4736
3828 13.7761 5104(71) 5142.5874 4876.1245
3829 13.7797 5117(72) 5142.8242 4874.7759
3830 13.7833 5141(72) 5150.8755 4873.4268
3831 13.7869 5145(72) 5167.7754 4872.0820
3832 13.7905 5162(72) 5194.9160 4870.7329
3833 13.7941 5198(72) 5233.5142 4869.3843
3834 13.7977 5250(72) 5284.9185 4868.0352
3835 13.8013 5300(73) 5350.2705 4866.6870
3836 13.8049 5387(73) 5430.2803 4865.3379
3837 13.8085 5480(74) 5524.9209 4863.9893
3838 13.8121 5595(75) 5628.3721 4862.6440
3839 13.8157 5686(75) 5746.2197 4861.2954
3840 13.8193 5779(76) 5867.3477 4859.9463
3841 13.8229 5858(77) 5981.0962 4858.5977
3842 13.8265 5905(77) 6072.7627 4857.2490
3843 13.8301 5912(77) 6126.1948 4855.8999
3844 13.8337 5878(77) 6129.6440 4854.5513
3845 13.8373 5790(76) 6081.8696 4853.2061
3846 13.8409 5691(75) 5990.6963 4851.8574
3847 13.8445 5617(75) 5874.8628 4850.5083
3848 13.8481 5528(74) 5750.9570 4849.1597
3849 13.8517 5420(74) 5625.7437 4847.8105
3850 13.8553 5335(73) 5509.1143 4846.4619
3851 13.8589 5260(73) 5404.9575 4845.1133
3852 13.8625 5203(72) 5315.1719 4843.7681
3853 13.8661 5145(72) 5239.2246 4842.4194
3854 13.8697 5111(71) 5176.5547 4841.0703
3855 13.8733 5077(71) 5125.8760 4839.7217
3856 13.8769 5042(71) 5085.1270 4838.3730
3857 13.8805 5022(71) 5052.8232 4837.0244
3858 13.8841 4997(71) 5027.3774 4835.6753
3859 13.8877 5002(71) 5007.3931 4834.3306
3860 13.8913 4994(71) 4991.5923 4832.9814
3861 13.8949 4964(70) 4979.0098 4831.6328
3862 13.8985 4977(71) 4968.8574 4830.2837
3863 13.9021 4983(71) 4960.4932 4828.9351
3864 13.9057 4955(70) 4953.4800 4827.5859
3865 13.9093 4957(70) 4947.2974 4826.2373
3866 13.9129 4975(71) 4941.9468 4824.8926
3867 13.9165 4988(71) 4937.2012 4823.5435
3868 13.9201 4976(71) 4933.0444 4822.1948
3869 13.9237 4967(70) 4929.4878 4820.8457
3870 13.9273 4949(70) 4926.7886 4819.4971
3871 13.9309 4957(70) 4926.3643 4819.5264
3872 13.9345 4969(70) 4926.9873 4819.5713
3873 13.9381 4980(71) 4928.7896 4819.6162
3874 13.9417 4974(71) 4931.9141 4819.6606
3875 13.9452 4977(71) 4936.4058 4819.7056
3876 13.9488 4982(71) 4942.2939 4819.7505
3877 13.9524 5009(71) 4947.2695 4819.7954
3878 13.9560 4992(71) 4955.3916 4819.8403
3879 13.9596 4994(71) 4963.7407 4819.8853
3880 13.9632 5009(71) 4971.3657 4819.9302
3881 13.9668 5012(71) 4977.0039 4819.9751
3882 13.9704 5008(71) 4979.6235 4820.0200
3883 13.9740 5006(71) 4978.8833 4820.0649
3884 13.9776 4994(71) 4975.2568 4820.1099
3885 13.9812 4988(71) 4975.5801 4820.1548
3886 13.9848 4992(71) 4969.8911 4820.1992
3887 13.9884 4997(71) 4964.5820 4820.2441
3888 13.9920 4994(71) 4960.3633 4820.2891
3889 13.9956 4980(71) 4957.5625 4820.3340
3890 13.9992 4974(71) 4956.3521 4820.3789
3891 14.0028 4968(70) 4956.9663 4820.4238
3892 14.0064 5007(71) 4959.6265 4820.4688
3893 14.0100 5006(71) 4964.5273 4820.5137
3894 14.0136 5010(71) 4971.9375 4820.5586
3895 14.0172 5026(71) 4982.0864 4820.6035
3896 14.0208 5039(71) 4995.1729 4820.6479
3897 14.0244 5061(71) 5011.3730 4820.6929
3898 14.0280 5096(71) 5030.8164 4820.7378
3899 14.0316 5112(71) 5053.5513 4820.7827
3900 14.0352 5135(72) 5067.8848 4820.8276
3901 14.0388 5169(72) 5094.9292 4820.8726
3902 14.0424 5179(72) 5120.9878 4820.9175
3903 14.0460 5191(72) 5142.8047 4820.9624
3904 14.0496 5184(72) 5156.6860 4821.0073
3905 14.0532 5168(72) 5159.7334 4821.0522
3906 14.0568 5160(72) 5151.3276 4821.0972
3907 14.0604 5150(72) 5135.0757 4821.1416
3908 14.0640 5104(71) 5111.0464 4821.1865
3909 14.0676 5069(71) 5084.3242 4821.2314
3910 14.0712 5037(71) 5057.5703 4821.2764
3911 14.0748 5009(71) 5032.4072 4821.3213
3912 14.0784 4989(71) 5009.5947 4821.3662
3913 14.0820 4988(71) 4989.5176 4821.4111
3914 14.0856 4970(71) 4972.3335 4821.4561
3915 14.0892 4959(70) 4957.9541 4821.5010
3916 14.0928 4947(70) 4946.3496 4821.5459
3917 14.0964 4937(70) 4937.2534 4821.5903
3918 14.1000 4930(70) 4930.3838 4821.6353
3919 14.1036 4903(70) 4925.3643 4821.6802
3920 14.1072 4909(70) 4921.8159 4821.7251
3921 14.1108 4934(70) 4919.4590 4821.7700
3922 14.1144 4937(70) 4918.1445 4821.8149
3923 14.1180 4929(70) 4917.8271 4821.8599
3924 14.1216 4940(70) 4918.7764 4821.9048
3925 14.1252 4933(70) 4921.0801 4821.9497
3926 14.1288 4929(70) 4925.0205 4821.9946
3927 14.1324 4925(70) 4931.0508 4822.0396
3928 14.1360 4926(70) 4939.5874 4822.0840
3929 14.1396 4947(70) 4951.2334 4822.1289
3930 14.1432 4972(71) 4966.7427 4822.1738
3931 14.1468 4997(71) 4986.8950 4822.2188
3932 14.1504 5028(71) 5012.4951 4822.2637
3933 14.1540 5078(71) 5044.4136 4822.3086
3934 14.1576 5134(72) 5083.2261 4822.3535
3935 14.1612 5177(72) 5129.2251 4822.3984
3936 14.1648 5246(72) 5182.4292 4822.4434
3937 14.1684 5328(73) 5241.9531 4822.4883
3938 14.1720 5413(74) 5305.7070 4822.5332
3939 14.1756 5473(74) 5368.9854 4822.5776
3940 14.1792 5521(74) 5427.7969 4822.6226
3941 14.1828 5567(75) 5473.3379 4822.6675
3942 14.1863 5556(75) 5497.7993 4822.7124
3943 14.1899 5525(74) 5496.5068 4822.7573
3944 14.1936 5471(74) 5471.5234 4822.8022
3945 14.1972 5425(74) 5425.1489 4822.8472
3946 14.2008 5342(73) 5366.9805 4822.8921
3947 14.2044 5257(73) 5304.6626 4822.9370
3948 14.2079 5196(72) 5243.8945 4822.9819
3949 14.2115 5117(72) 5188.2002 4823.0264
3950 14.2151 5081(71) 5139.3252 4823.0713
3951 14.2187 5079(71) 5098.2554 4823.1162
3952 14.2223 5052(71) 5065.2373 4823.1611
3953 14.2259 5020(71) 5039.8979 4823.2061
3954 14.2295 5000(71) 5021.8613 4823.2510
3955 14.2331 5003(71) 5010.4385 4823.2959
3956 14.2367 4989(71) 5004.8501 4823.3408
3957 14.2403 4982(71) 5004.3486 4823.3857
3958 14.2439 4989(71) 5008.1953 4823.4307
3959 14.2475 4991(71) 5015.6558 4823.4756
3960 14.2511 5015(71) 5025.9912 4823.5205
3961 14.2547 5032(71) 5038.0225 4823.5649
3962 14.2583 5018(71) 5047.6245 4823.6099
3963 14.2619 5011(71) 5057.8892 4823.6548
3964 14.2655 5040(71) 5063.8105 4823.6997
3965 14.2691 5028(71) 5063.4160 4823.7446
3966 14.2727 5010(71) 5059.2764 4823.7896
3967 14.2763 5011(71) 5045.8901 4823.8345
3968 14.2799 4998(71) 5028.4478 4823.8794
3969 14.2835 4970(70) 5008.9087 4823.9243
3970 14.2871 4962(70) 4989.5767 4823.9688
3971 14.2907 4959(70) 4971.3354 4824.0137
3972 14.2943 4933(70) 4954.9907 4824.0586
3973 14.2979 4900(70) 4940.9253 4824.1533
3974 14.3015 4894(70) 4948.3638 4842.8677
3975 14.3051 4890(70) 4957.4648 4861.5820
3976 14.3087 4885(70) 4968.6372 4880.2397
3977 14.3123 4890(70) 4962.2080 4879.4800
3978 14.3159 4906(70) 4957.2979 4878.7173
3979 14.3195 4903(70) 4953.7568 4877.9551
3980 14.3231 4900(70) 4951.3252 4877.1924
3981 14.3267 4886(70) 4949.7759 4876.4302
3982 14.3303 4888(70) 4948.8813 4875.6680
3983 14.3339 4910(70) 4948.5552 4874.9053
3984 14.3375 4911(70) 4948.7153 4874.1455
3985 14.3411 4907(70) 4949.3643 4873.3828
3986 14.3447 4901(70) 4950.5503 4872.6206
3987 14.3483 4904(70) 4952.3916 4871.8579
3988 14.3519 4923(70) 4955.0430 4871.0957
3989 14.3555 4917(70) 4958.7026 4870.3335
3990 14.3591 4935(70) 4963.5752 4869.5713
3991 14.3627 4980(71) 4969.8696 4868.8105
3992 14.3663 4975(71) 4977.8872 4868.0483
3993 14.3699 4981(71) 4987.7412 4867.2861
3994 14.3735 4991(71) 4999.6162 4866.5239
3995 14.3771 5044(71) 5013.5400 4865.7612
3996 14.3807 5086(71) 5029.3584 4864.9990
3997 14.3843 5113(72) 5046.5923 4864.2368
3998 14.3879 5138(72) 5064.3770 4863.4766
3999 14.3915 5175(72) 5081.5991 4862.7139
4000 14.3951 5185(72) 5090.6504 4861.9517
4001 14.3987 5183(72) 5100.9106 4861.1895
4002 14.4023 5175(72) 5104.6348 4860.4268
4003 14.4059 5167(72) 5103.2671 4859.6646
4004 14.4095 5144(72) 5093.4116 4858.9023
4005 14.4131 5119(72) 5079.3848 4858.1421
4006 14.4167 5109(71) 5063.5444 4857.3794
4007 14.4203 5067(71) 5048.0864 4856.6172
4008 14.4239 5036(71) 5034.5444 4855.8550
4009 14.4275 5031(71) 5023.9390 4855.0928
4010 14.4311 5032(71) 5016.9087 4854.3301
4011 14.4347 5028(71) 5013.9121 4853.5679
4012 14.4382 5040(71) 5015.1362 4852.8076
4013 14.4418 5037(71) 5020.8521 4852.0454
4014 14.4454 5045(71) 5031.1523 4851.2827
4015 14.4490 5054(71) 5046.2646 4850.5205
4016 14.4527 5074(71) 5066.1753 4849.7578
4017 14.4563 5110(71) 5090.7886 4848.9956
4018 14.4599 5161(72) 5119.8223 4848.2334
4019 14.4634 5193(72) 5152.3589 4847.4731
4020 14.4670 5242(72) 5187.3291 4846.7104
4021 14.4706 5284(73) 5222.3423 4845.9482
4022 14.4742 5320(73) 5252.1382 4845.1860
4023 14.4778 5312(73) 5275.9634 4844.4233
4024 14.4814 5329(73) 5294.8369 4843.6611
4025 14.4850 5307(73) 5293.5537 4842.9009
4026 14.4886 5278(73) 5279.4717 4842.1387
4027 14.4922 5254(72) 5255.9048 4841.3760
4028 14.4958 5201(72) 5226.8623 4840.6138
4029 14.4994 5182(72) 5195.5820 4839.8516
4030 14.5030 5167(72) 5164.1870 4839.0894
4031 14.5066 5121(72) 5133.6069 4838.3267
4032 14.5102 5093(71) 5104.3672 4837.5664
4033 14.5138 5049(71) 5076.4185 4836.8042
4034 14.5174 5010(71) 5050.2788 4836.0420
4035 14.5210 4990(71) 5026.3696 4835.2793
4036 14.5246 4990(71) 5005.0610 4834.5171
4037 14.5282 4977(71) 4986.4839 4833.7549
4038 14.5318 4951(70) 4970.6094 4832.9922
4039 14.5354 4954(70) 4957.3413 4832.2319
4040 14.5390 4961(70) 4946.4116 4831.4697
4041 14.5426 4944(70) 4937.6616 4830.7075
4042 14.5462 4928(70) 4930.9023 4829.9448
4043 14.5498 4929(70) 4925.9565 4829.1826
4044 14.5534 4937(70) 4922.7998 4828.4204
4045 14.5570 4928(70) 4921.3135 4827.6577
4046 14.5606 4925(70) 4921.4692 4826.8975
4047 14.5642 4915(70) 4923.3384 4826.1353
4048 14.5678 4917(70) 4926.9648 4825.3730
4049 14.5714 4941(70) 4932.6040 4824.6108
4050 14.5750 4952(70) 4940.3169 4823.8481
4051 14.5786 4954(70) 4950.4502 4823.0859
4052 14.5822 4973(71) 4963.1689 4822.3232
4053 14.5858 4983(71) 4978.5107 4821.5635
4054 14.5894 5032(71) 4996.6426 4820.8008
4055 14.5930 5073(71) 5017.1738 4820.0386
4056 14.5966 5101(71) 5039.7847 4819.2759
4057 14.6002 5133(72) 5063.2305 4818.5137
4058 14.6038 5145(72) 5085.7378 4817.7515
4059 14.6074 5185(72) 5104.8843 4816.9888
4060 14.6110 5194(72) 5119.3657 4816.2285
4061 14.6146 5192(72) 5124.5586 4815.4663
4062 14.6182 5157(72) 5121.2705 4814.7041
4063 14.6218 5126(72) 5111.0269 4813.9414
4064 14.6254 5097(71) 5096.5562 4813.1792
4065 14.6290 5082(71) 5080.8643 4812.4170
4066 14.6326 5055(71) 5066.3740 4811.6548
4067 14.6362 5039(71) 5055.0430 4810.8940
4068 14.6398 5019(71) 5048.1255 4810.1318
4069 14.6434 5028(71) 5046.7075 4809.3696
4070 14.6470 5029(71) 5051.6665 4808.6074
4071 14.6506 5050(71) 5063.8193 4807.8447
4072 14.6542 5070(71) 5083.9165 4807.0825
4073 14.6578 5092(71) 5112.5615 4806.3203
4074 14.6614 5122(72) 5150.0698 4805.5601
4075 14.6650 5178(72) 5196.6064 4804.7974
4076 14.6686 5221(72) 5251.6143 4804.0352
4077 14.6722 5285(73) 5314.0010 4803.2729
4078 14.6758 5359(73) 5381.3369 4802.5103
4079 14.6794 5401(73) 5449.6519 4801.7480
4080 14.6830 5420(74) 5512.7090 4800.9858
4081 14.6866 5456(74) 5562.5039 4800.2256
4082 14.6902 5477(74) 5591.0479 4799.4629
4083 14.6938 5454(74) 5592.0693 4798.7007
4084 14.6973 5404(74) 5565.0615 4797.9385
4085 14.7009 5340(73) 5515.0869 4797.1758
4086 14.7045 5277(73) 5450.3008 4796.4136
4087 14.7081 5206(72) 5378.9951 4795.6514
4088 14.7117 5151(72) 5307.7607 4794.8911
4089 14.7153 5131(72) 5240.9814 4794.1289
4090 14.7189 5084(71) 5180.0244 4793.3662
4091 14.7225 5040(71) 5126.5298 4792.6040
4092 14.7261 5016(71) 5080.6943 4791.8413
4093 14.7297 4987(71) 5042.3481 4791.0791
4094 14.7333 4973(71) 5010.8438 4790.3169
4095 14.7369 4962(70) 4985.4160 4789.5566
4096 14.7405 4964(70) 4965.0142 4788.7939
4097 14.7441 4950(70) 4948.9434 4788.0317
4098 14.7477 4942(70) 4936.4619 4787.2695
4099 14.7513 4932(70) 4926.8979 4786.5068
4100 14.7549 4929(70) 4919.8491 4785.7446
4101 14.7585 4922(70) 4915.0127 4784.9824
4102 14.7621 4926(70) 4912.2158 4784.2222
4103 14.7657 4922(70) 4911.4082 4783.4673
4104 14.7693 4935(70) 4914.0762 4784.1055
4105 14.7729 4951(70) 4918.9673 4784.7441
4106 14.7765 4959(70) 4926.2876 4785.3828
4107 14.7801 4981(71) 4936.2852 4786.0210
4108 14.7837 4994(71) 4949.1309 4786.6597
4109 14.7873 5009(71) 4965.0903 4787.2959
4110 14.7909 5042(71) 4984.4575 4787.9346
4111 14.7945 5063(71) 5007.3501 4788.5728
4112 14.7981 5095(71) 5033.7368 4789.2114
4113 14.8017 5138(72) 5063.3613 4789.8496
4114 14.8053 5151(72) 5095.3193 4790.4883
4115 14.8089 5162(72) 5128.0381 4791.1270
4116 14.8125 5196(72) 5158.8550 4791.7632
4117 14.8161 5210(72) 5189.8901 4792.4019
4118 14.8197 5224(72) 5206.6162 4793.0400
4119 14.8233 5220(72) 5209.3823 4793.6787
4120 14.8269 5204(72) 5201.9541 4794.3169
4121 14.8305 5182(72) 5184.1953 4794.9556
4122 14.8341 5153(72) 5159.7832 4795.5938
4123 14.8377 5119(72) 5132.6338 4796.2305
4124 14.8413 5107(71) 5105.7852 4796.8691
4125 14.8449 5088(71) 5081.5527 4797.5073
4126 14.8485 5065(71) 5061.4473 4798.1460
4127 14.8521 5044(71) 5046.3672 4798.7842
4128 14.8557 5042(71) 5037.0669 4799.4229
4129 14.8593 5053(71) 5033.8936 4800.0610
4130 14.8629 5066(71) 5037.1455 4800.6978
4131 14.8665 5068(71) 5046.9365 4801.3359
4132 14.8701 5099(71) 5063.2573 4801.9746
4133 14.8737 5138(72) 5085.9321 4802.6128
4134 14.8773 5173(72) 5114.4531 4803.2515
4135 14.8809 5201(72) 5148.0664 4803.8901
4136 14.8845 5248(72) 5185.2085 4804.5283
4137 14.8881 5290(73) 5223.2368 4805.1650
4138 14.8917 5311(73) 5261.8755 4805.8032
4139 14.8953 5310(73) 5290.9912 4806.4419
4140 14.8989 5298(73) 5309.3677 4807.0801
4141 14.9025 5311(73) 5308.0308 4807.7188
4142 14.9061 5282(73) 5301.3496 4808.3569
4143 14.9097 5275(73) 5285.0879 4808.9956
4144 14.9133 5251(72) 5262.8706 4809.6323
4145 14.9169 5203(72) 5237.3945 4810.2705
4146 14.9205 5157(72) 5210.2651 4810.9087
4147 14.9241 5124(72) 5182.0513 4811.5474
4148 14.9277 5106(71) 5152.8809 4812.1860
4149 14.9313 5086(71) 5123.3013 4812.8242
4150 14.9349 5053(71) 5094.5293 4813.4629
4151 14.9384 5015(71) 5067.6689 4814.0991
4152 14.9420 4982(71) 5043.6274 4814.7378
4153 14.9457 4977(71) 5023.0850 4815.3760
4154 14.9493 4964(70) 5006.2183 4816.0146
4155 14.9529 4949(70) 4993.0298 4816.6533
4156 14.9565 4941(70) 4983.2441 4817.2915
4157 14.9600 4953(70) 4976.6650 4817.9297
4158 14.9636 4971(71) 4973.0205 4818.5664
4159 14.9672 4978(71) 4972.1934 4819.2051
4160 14.9708 4971(71) 4974.1045 4819.8433
4161 14.9744 4967(70) 4978.9121 4820.4819
4162 14.9780 4979(71) 4986.9253 4821.1201
4163 14.9816 5004(71) 4998.6196 4821.7588
4164 14.9852 5040(71) 5014.5522 4822.3970
4165 14.9888 5064(71) 5035.2178 4823.0337
4166 14.9924 5087(71) 5061.2856 4823.6719
4167 14.9960 5137(72) 5093.1948 4824.3105
4168 14.9996 5196(72) 5131.2983 4824.9492
4169 15.0032 5256(72) 5175.4595 4825.5874
4170 15.0068 5311(73) 5225.1724 4826.2261
4171 15.0104 5405(74) 5278.8135 4826.8623
4172 15.0140 5486(74) 5334.0620 4827.5010
4173 15.0176 5536(74) 5386.9194 4828.1392
4174 15.0212 5564(75) 5430.9385 4828.7778
4175 15.0248 5571(75) 5460.1016 4829.4160
4176 15.0284 5558(75) 5469.4443 4830.0547
4177 15.0320 5518(74) 5454.3774 4830.6929
4178 15.0356 5444(74) 5424.3223 4831.3296
4179 15.0392 5412(74) 5381.6216 4831.9683
4180 15.0428 5349(73) 5332.8452 4832.6064
4181 15.0464 5265(73) 5283.4727 4833.2451
4182 15.0500 5225(72) 5237.2393 4833.8833
4183 15.0536 5198(72) 5196.5981 4834.5220
4184 15.0572 5191(72) 5162.7583 4835.1602
4185 15.0608 5142(72) 5136.3662 4835.7969
4186 15.0644 5114(72) 5117.3931 4836.4351
4187 15.0680 5125(72) 5105.8623 4837.0737
4188 15.0716 5115(72) 5101.5059 4837.7119
4189 15.0752 5112(71) 5103.9751 4838.3506
4190 15.0788 5133(72) 5112.7319 4838.9893
4191 15.0824 5148(72) 5127.0400 4839.6274
4192 15.0860 5173(72) 5145.8008 4840.2642
4193 15.0896 5194(72) 5167.4565 4840.9023
4194 15.0932 5203(72) 5191.9937 4841.5410
4195 15.0968 5239(72) 5211.5176 4842.1792
4196 15.1004 5247(72) 5224.7690 4842.8179
4197 15.1040 5214(72) 5228.6880 4843.4561
4198 15.1076 5203(72) 5221.8604 4844.0947
4199 15.1112 5183(72) 5201.6362 4844.7314
4200 15.1148 5126(72) 5177.6597 4845.3696
4201 15.1184 5080(71) 5150.3003 4846.0078
4202 15.1220 5060(71) 5120.9009 4846.6465
4203 15.1256 5025(71) 5092.2993 4847.2852
4204 15.1292 4983(71) 5065.7300 4847.9233
4205 15.1328 4944(70) 5041.8579 4848.5620
4206 15.1364 4928(70) 5019.8496 4849.1982
4207 15.1400 4908(70) 5001.9326 4849.8369
4208 15.1436 4891(70) 4979.8052 4843.4756
4209 15.1472 4893(70) 4960.1035 4837.0547
4210 15.1508 4895(70) 4942.5630 4830.6338
4211 15.1544 4896(70) 4926.8643 4824.2129
4212 15.1580 4877(70) 4912.7212 4817.7920
4213 15.1616 4853(70) 4899.9316 4811.3896
4214 15.1652 4856(70) 4888.2285 4804.9688
4215 15.1688 4854(70) 4877.4639 4798.5474
4216 15.1724 4852(70) 4867.5894 4792.1265
4217 15.1760 4840(70) 4858.4287 4785.7070
4218 15.1796 4825(69) 4849.9854 4779.2861
4219 15.1832 4849(70) 4847.8936 4778.6304
4220 15.1868 4871(70) 4846.5254 4778.0405
4221 15.1903 4865(70) 4845.7539 4777.4497
4222 15.1939 4877(70) 4845.5747 4776.8584
4223 15.1975 4866(70) 4846.0205 4776.2676
4224 15.2011 4859(70) 4847.0645 4775.6763
4225 15.2048 4886(70) 4848.6309 4775.0850
4226 15.2084 4876(70) 4850.7495 4774.4937
4227 15.2119 4886(70) 4853.3022 4773.9043
4228 15.2155 4897(70) 4865.9297 4773.3135
4229 15.2191 4891(70) 4869.1631 4772.7222
4230 15.2227 4914(70) 4872.1240 4772.1309
4231 15.2263 4917(70) 4874.3452 4771.5400
4232 15.2299 4913(70) 4875.5889 4770.9487
4233 15.2335 4917(70) 4875.6904 4770.3574
4234 15.2371 4902(70) 4874.7920 4769.7681
4235 15.2407 4907(70) 4868.0024 4769.1768
4236 15.2443 4894(70) 4866.7236 4768.5859
4237 15.2479 4885(70) 4866.0269 4767.9946
4238 15.2515 4876(70) 4866.3584 4767.4038
4239 15.2551 4891(70) 4868.1040 4766.8125
4240 15.2587 4881(70) 4871.5654 4766.2212
4241 15.2623 4893(70) 4877.0679 4765.6318
4242 15.2659 4902(70) 4884.8999 4765.0405
4243 15.2695 4928(70) 4895.3228 4764.4497
4244 15.2731 4920(70) 4908.4824 4763.8584
4245 15.2767 4931(70) 4924.6382 4763.2671
4246 15.2803 4937(70) 4943.7026 4762.6763
4247 15.2839 4969(70) 4965.6572 4762.0850
4248 15.2875 5017(71) 4989.9170 4761.4956
4249 15.2911 5038(71) 5017.7095 4760.9043
4250 15.2947 5046(71) 5043.7441 4760.3130
4251 15.2983 5054(71) 5067.7256 4759.7222
4252 15.3019 5083(71) 5086.9756 4759.1309
4253 15.3055 5084(71) 5099.0825 4758.5400
4254 15.3091 5074(71) 5102.8003 4757.9487
4255 15.3127 5078(71) 5098.6372 4757.3589
4256 15.3163 5057(71) 5085.4263 4756.7681
4257 15.3199 5042(71) 5071.2441 4756.1768
4258 15.3235 5030(71) 5054.8960 4755.5859
4259 15.3271 5012(71) 5037.4795 4754.9946
4260 15.3307 4991(71) 5019.3740 4754.4033
4261 15.3343 4976(71) 5001.0679 4753.8125
4262 15.3379 4946(70) 4983.0732 4753.2227
4263 15.3415 4925(70) 4966.0308 4752.6318
4264 15.3451 4910(70) 4950.7529 4752.0405
4265 15.3487 4906(70) 4937.7700 4751.4492
4266 15.3523 4885(70) 4927.5967 4750.8584
4267 15.3559 4899(70) 4920.4102 4750.2671
4268 15.3595 4897(70) 4916.2192 4749.6758
4269 15.3631 4897(70) 4915.2900 4749.0864
4270 15.3667 4901(70) 4917.7178 4748.4951
4271 15.3703 4905(70) 4923.7344 4747.9043
4272 15.3739 4914(70) 4933.7422 4747.3130
4273 15.3775 4935(70) 4948.2119 4746.7222
4274 15.3811 4953(70) 4967.8467 4746.1309
4275 15.3847 4970(71) 4993.4141 4745.5396
4276 15.3883 5002(71) 5025.7329 4744.9502
4277 15.3919 5059(71) 5065.9043 4744.3589
4278 15.3955 5139(72) 5114.8384 4743.7681
4279 15.3991 5197(72) 5173.2485 4743.1768
4280 15.4027 5261(73) 5241.5620 4742.5854
4281 15.4063 5364(73) 5319.5698 4741.9946
4282 15.4099 5460(74) 5406.2402 4741.4033
4283 15.4135 5552(75) 5500.1660 4740.8140
4284 15.4171 5635(75) 5594.8823 4740.2227
4285 15.4207 5721(76) 5684.2764 4739.6313
4286 15.4243 5781(76) 5758.6924 4739.0405
4287 15.4279 5792(76) 5807.3872 4738.4492
4288 15.4315 5775(76) 5821.9072 4737.8579
4289 15.4351 5737(76) 5799.4336 4737.2671
4290 15.4387 5652(75) 5744.4170 4736.6777
4291 15.4423 5547(74) 5665.6099 4736.0864
4292 15.4459 5456(74) 5574.7261 4735.4951
4293 15.4494 5385(73) 5480.5957 4734.9043
4294 15.4530 5303(73) 5390.0171 4734.3130
4295 15.4566 5215(72) 5307.1357 4733.7217
4296 15.4602 5144(72) 5234.2065 4733.1309
4297 15.4638 5102(71) 5172.5176 4732.5415
4298 15.4674 5081(71) 5121.8442 4731.9502
4299 15.4710 5048(71) 5082.0581 4731.3589
4300 15.4746 5042(71) 5052.3574 4730.7681
4301 15.4782 5049(71) 5031.8433 4730.1768
4302 15.4818 5023(71) 5019.3472 4729.5854
4303 15.4854 5009(71) 5016.6836 4728.9941
4304 15.4890 5023(71) 5016.1865 4728.4048
4305 15.4926 5035(71) 5019.0205 4727.8140
4306 15.4962 5046(71) 5023.0151 4727.2227
4307 15.4998 5039(71) 5025.6104 4726.6313
4308 15.5034 5016(71) 5024.3481 4726.0405
4309 15.5070 5000(71) 5017.5044 4725.4492
4310 15.5106 5000(71) 5006.6035 4724.8579
4311 15.5142 4975(71) 4988.8760 4724.2686
4312 15.5178 4950(70) 4967.8315 4723.6772
4313 15.5214 4944(70) 4943.1401 4723.0864
4314 15.5250 4935(70) 4921.0630 4722.4951
4315 15.5286 4913(70) 4900.2510 4721.9043
4316 15.5322 4896(70) 4881.3325 4721.3130
4317 15.5358 4867(70) 4864.6333 4720.7217
4318 15.5394 4856(70) 4850.2441 4720.1323
4319 15.5430 4857(70) 4838.0630 4719.5410
4320 15.5466 4845(70) 4827.2749 4718.9502
4321 15.5502 4828(69) 4819.1533 4718.3589
4322 15.5538 4828(69) 4812.7637 4717.7676
4323 15.5574 4812(69) 4807.9248 4717.1768
4324 15.5610 4822(69) 4804.4521 4716.5869
4325 15.5646 4814(69) 4802.1880 4715.9961
4326 15.5682 4808(69) 4801.0098 4715.4048
4327 15.5718 4823(69) 4801.4922 4715.4844
4328 15.5754 4829(69) 4802.9927 4715.5635
4329 15.5790 4824(69) 4805.4175 4715.6431
4330 15.5826 4819(69) 4808.8550 4715.7222
4331 15.5862 4844(70) 4813.3535 4715.8018
4332 15.5898 4817(69) 4819.0283 4715.8809
4333 15.5934 4825(69) 4825.9590 4715.9604
4334 15.5970 4852(70) 4834.2529 4716.0396
4335 15.6006 4874(70) 4843.8584 4716.1191
4336 15.6042 4893(70) 4854.7808 4716.1987
4337 15.6078 4904(70) 4868.7295 4716.2778
4338 15.6114 4889(70) 4881.6494 4716.3569
4339 15.6150 4898(70) 4894.8076 4716.4365
4340 15.6186 4919(70) 4907.3745 4716.5156
4341 15.6222 4923(70) 4918.1309 4716.5952
4342 15.6258 4914(70) 4925.7754 4716.6748
4343 15.6294 4911(70) 4929.2568 4716.7539
4344 15.6330 4904(70) 4928.4492 4716.8335
4345 15.6366 4908(70) 4923.9307 4716.9126
4346 15.6402 4895(70) 4916.9883 4716.9922
4347 15.6438 4905(70) 4909.1919 4717.0713
4348 15.6474 4923(70) 4892.2656 4717.1509
4349 15.6510 4908(70) 4887.1558 4717.2300
4350 15.6546 4891(70) 4884.7129 4717.3096
4351 15.6582 4900(70) 4885.6079 4717.3892
4352 15.6618 4901(70) 4890.4355 4717.4683
4353 15.6654 4907(70) 4899.5908 4717.5474
4354 15.6690 4947(70) 4913.3804 4717.6270
4355 15.6726 4977(71) 4932.0122 4717.7065
4356 15.6762 5011(71) 4955.5049 4717.7856
4357 15.6798 5035(71) 4985.3945 4717.8652
4358 15.6834 5073(71) 5017.8433 4717.9443
4359 15.6869 5101(71) 5053.3125 4718.0239
4360 15.6905 5122(72) 5090.2275 4718.1030
4361 15.6941 5153(72) 5125.8394 4718.1826
4362 15.6978 5207(72) 5156.9512 4718.2617
4363 15.7014 5215(72) 5180.5659 4718.3413
4364 15.7050 5207(72) 5194.5874 4718.4209
4365 15.7086 5208(72) 5199.0508 4718.5000
4366 15.7121 5193(72) 5195.4199 4718.5791
4367 15.7157 5178(72) 5185.6118 4718.6587
4368 15.7193 5156(72) 5168.9390 4718.7383
4369 15.7229 5122(72) 5149.6953 4718.8174
4370 15.7265 5093(71) 5125.8369 4718.8970
4371 15.7301 5091(71) 5097.4951 4718.9761
4372 15.7337 5054(71) 5065.7173 4719.0557
4373 15.7373 4995(71) 5032.3447 4719.1348
4374 15.7409 4965(70) 4999.1196 4719.2144
4375 15.7445 4955(70) 4967.7451 4719.2935
4376 15.7481 4927(70) 4939.3218 4719.3730
4377 15.7517 4893(70) 4914.3896 4719.4521
4378 15.7553 4884(70) 4893.1875 4719.5317
4379 15.7589 4868(70) 4875.5908 4719.6113
4380 15.7625 4850(70) 4861.5117 4719.6904
4381 15.7661 4828(69) 4850.6348 4719.7695
4382 15.7697 4829(69) 4842.7954 4719.8491
4383 15.7733 4827(69) 4837.7979 4719.9287
4384 15.7769 4846(70) 4835.4980 4720.0078
4385 15.7805 4855(70) 4835.8042 4720.0874
4386 15.7841 4838(70) 4838.6509 4720.1665
4387 15.7877 4832(70) 4843.9307 4720.2461
4388 15.7913 4821(69) 4851.6963 4720.3252
4389 15.7949 4868(70) 4861.7793 4720.4048
4390 15.7985 4887(70) 4875.0752 4720.4839
4391 15.8021 4901(70) 4889.3696 4720.5635
4392 15.8057 4920(70) 4905.2456 4720.6431
4393 15.8093 4955(70) 4921.8457 4720.7222
4394 15.8129 4967(70) 4937.9321 4720.8013
4395 15.8165 4971(71) 4952.0073 4720.8809
4396 15.8201 4972(71) 4962.0479 4720.9604
4397 15.8237 4977(71) 4966.4375 4721.0396
4398 15.8273 4974(71) 4964.4238 4721.1191
4399 15.8309 4945(70) 4956.5342 4721.1982
4400 15.8345 4928(70) 4944.2583 4721.2778
4401 15.8381 4903(70) 4929.6455 4721.3569
4402 15.8417 4900(70) 4914.4756 4721.4365
4403 15.8453 4882(70) 4898.9595 4721.5156
4404 15.8489 4877(70) 4886.6484 4721.5952
4405 15.8525 4864(70) 4876.8320 4721.6743
4406 15.8561 4837(70) 4869.8750 4721.7539
4407 15.8597 4855(70) 4866.0410 4721.8335
4408 15.8633 4877(70) 4865.3721 4721.9126
4409 15.8669 4872(70) 4867.8491 4721.9917
4410 15.8705 4896(70) 4879.5874 4722.0713
4411 15.8741 4908(70) 4887.9463 4722.1509
4412 15.8777 4894(70) 4898.5181 4722.2300
4413 15.8813 4909(70) 4910.5723 4722.3096
4414 15.8849 4911(70) 4923.0239 4722.3887
4415 15.8885 4924(70) 4934.2969 4722.4683
4416 15.8921 4921(70) 4942.7373 4722.5474
4417 15.8957 4920(70) 4946.6675 4722.6270
4418 15.8993 4922(70) 4945.1353 4722.7061
4419 15.9029 4917(70) 4938.2495 4722.7856
4420 15.9065 4889(70) 4927.0400 4722.8652
4421 15.9101 4870(70) 4913.0996 4722.9443
4422 15.9137 4872(70) 4898.0259 4723.0234
4423 15.9173 4863(70) 4879.6934 4723.1030
4424 15.9209 4851(70) 4865.3657 4723.1826
4425 15.9245 4851(70) 4852.1826 4723.2617
4426 15.9281 4822(69) 4840.4961 4723.3413
4427 15.9317 4815(69) 4830.3140 4723.4204
4428 15.9353 4815(69) 4821.7437 4723.5000
4429 15.9389 4803(69) 4814.7578 4723.5791
4430 15.9424 4781(69) 4807.2886 4723.6587
4431 15.9460 4773(69) 4803.1494 4723.7378
4432 15.9496 4776(69) 4800.1743 4723.8174
4433 15.9532 4774(69) 4798.2563 4723.8965
4434 15.9569 4764(69) 4797.2500 4723.9761
4435 15.9605 4769(69) 4797.0640 4724.0557
4436 15.9640 4763(69) 4797.6431 4724.1191
4437 15.9676 4770(69) 4797.6304 4722.8198
4438 15.9712 4777(69) 4798.4517 4721.5200
4439 15.9748 4782(69) 4800.1372 4720.2202
4440 15.9784 4792(69) 4802.8389 4718.9204
4441 15.9820 4809(69) 4806.6807 4717.6206
4442 15.9856 4830(70) 4811.7612 4716.3213
4443 15.9892 4840(70) 4820.7085 4715.0249
4444 15.9928 4857(70) 4828.5078 4713.7251
4445 15.9964 4884(70) 4837.4951 4712.4253
4446 16.0000 4884(70) 4847.4487 4711.1255
4447 16.0036 4892(70) 4857.9009 4709.8262
4448 16.0072 4912(70) 4868.2100 4708.5264
4449 16.0108 4917(70) 4877.4150 4707.2266
4450 16.0144 4911(70) 4884.7227 4705.9307
4451 16.0180 4916(70) 4889.4751 4704.6309
4452 16.0216 4926(70) 4891.6538 4703.3315
4453 16.0252 4935(70) 4891.8599 4702.0312
4454 16.0288 4915(70) 4891.2329 4700.7319
4455 16.0324 4901(70) 4891.2300 4699.4326
4456 16.0360 4889(70) 4893.1035 4698.1323
4457 16.0396 4897(70) 4897.9727 4696.8364
4458 16.0432 4929(70) 4904.9019 4695.5371
4459 16.0468 4921(70) 4918.5137 4694.2368
4460 16.0504 4955(70) 4937.5781 4692.9375
4461 16.0540 5004(71) 4962.6113 4691.6377
4462 16.0576 5046(71) 4996.0146 4690.3379
4463 16.0612 5077(71) 5033.9526 4689.0381
4464 16.0648 5144(72) 5077.8232 4687.7422
4465 16.0684 5204(72) 5127.0879 4686.4424
4466 16.0720 5242(72) 5179.8438 4685.1426
4467 16.0756 5285(73) 5233.1348 4683.8433
4468 16.0792 5322(73) 5282.4961 4682.5430
4469 16.0828 5348(73) 5322.1328 4681.2437
4470 16.0864 5343(73) 5346.0762 4679.9478
4471 16.0900 5349(73) 5350.0312 4678.6475
4472 16.0936 5299(73) 5332.8223 4677.3481
4473 16.0972 5230(72) 5297.1919 4676.0483
4474 16.1008 5184(72) 5248.5981 4674.7485
4475 16.1044 5130(72) 5193.0107 4673.4492
4476 16.1080 5075(71) 5135.4609 4672.1494
4477 16.1116 5012(71) 5079.7773 4670.8535
4478 16.1152 4956(70) 5026.3481 4669.5537
4479 16.1188 4922(70) 4979.8105 4668.2539
4480 16.1224 4893(70) 4939.0073 4666.9546
4481 16.1260 4855(70) 4903.9097 4665.6543
4482 16.1296 4848(70) 4874.3149 4664.3550
4483 16.1332 4833(70) 4849.7446 4663.0547
4484 16.1368 4812(69) 4829.7847 4661.7588
4485 16.1404 4803(69) 4813.6997 4660.4595
4486 16.1440 4799(69) 4801.1533 4659.1592
4487 16.1476 4794(69) 4791.6787 4657.8599
4488 16.1512 4781(69) 4784.9302 4656.5601
4489 16.1548 4783(69) 4780.7188 4655.2603
4490 16.1584 4795(69) 4778.9346 4653.9609
4491 16.1620 4797(69) 4779.5479 4652.6646
4492 16.1656 4776(69) 4782.6333 4651.3652
4493 16.1692 4795(69) 4789.2031 4651.0298
4494 16.1728 4807(69) 4798.4614 4650.7051
4495 16.1764 4839(70) 4811.2505 4650.3809
4496 16.1800 4889(70) 4826.0088 4650.0562
4497 16.1836 4914(70) 4843.3428 4649.7314
4498 16.1871 4910(70) 4862.9551 4649.4082
4499 16.1908 4956(70) 4884.1377 4649.0835
4500 16.1943 4981(71) 4905.7354 4648.7588
4501 16.1980 4990(71) 4926.0479 4648.4341
4502 16.2015 5003(71) 4942.8115 4648.1099
4503 16.2052 4997(71) 4953.7051 4647.7852
4504 16.2087 4986(71) 4956.9009 4647.4609
4505 16.2123 4977(71) 4951.9844 4647.1372
4506 16.2159 4960(70) 4939.9834 4646.8125
4507 16.2195 4943(70) 4923.1201 4646.4883
4508 16.2231 4905(70) 4903.8491 4646.1636
4509 16.2267 4875(70) 4884.3887 4645.8389
4510 16.2303 4834(70) 4866.4238 4645.5146
4511 16.2339 4829(69) 4851.0762 4645.1899
4512 16.2375 4840(70) 4838.0269 4644.8662
4513 16.2411 4816(69) 4829.6289 4644.5420
4514 16.2447 4785(69) 4826.3608 4644.2173
4515 16.2483 4782(69) 4825.7153 4643.8931
4516 16.2519 4806(69) 4828.8481 4643.5684
4517 16.2555 4828(69) 4835.4419 4643.2437
4518 16.2591 4808(69) 4845.0083 4642.9189
4519 16.2627 4818(69) 4856.6260 4642.5957
4520 16.2663 4823(69) 4869.1147 4642.2710
4521 16.2699 4841(70) 4881.5713 4641.9463
4522 16.2735 4841(70) 4890.4917 4641.6221
4523 16.2771 4818(69) 4894.5742 4641.2974
4524 16.2807 4794(69) 4892.5039 4640.9731
4525 16.2843 4785(69) 4884.0513 4640.6484
4526 16.2879 4785(69) 4870.2798 4640.3247
4527 16.2915 4787(69) 4852.8564 4640.0005
4528 16.2951 4735(69) 4833.6265 4639.6758
4529 16.2987 4732(69) 4814.1655 4639.3511
4530 16.3023 4733(69) 4795.5542 4639.0264
4531 16.3059 4751(69) 4778.4604 4638.7021
4532 16.3095 4731(69) 4757.0586 4638.3779
4533 16.3131 4711(69) 4744.0322 4638.0537
4534 16.3167 4689(68) 4732.9248 4637.7295
4535 16.3203 4671(68) 4723.6445 4637.4053
4536 16.3239 4677(68) 4716.0386 4637.0806
4537 16.3275 4675(68) 4709.9570 4636.7559
4538 16.3311 4697(69) 4705.1899 4636.4312
4539 16.3347 4690(68) 4701.6084 4636.1069
4540 16.3383 4689(68) 4699.0537 4635.7832
4541 16.3419 4705(69) 4697.4062 4635.4585
4542 16.3455 4708(69) 4696.6006 4635.1343
4543 16.3491 4704(69) 4696.5664 4634.8096
4544 16.3527 4672(68) 4697.2788 4634.4854
4545 16.3563 4649(68) 4698.7173 4634.1606
4546 16.3599 4679(68) 4701.3345 4633.4336
4547 16.3635 4699(69) 4703.8745 4632.7080
4548 16.3671 4710(69) 4707.1641 4631.9795
4549 16.3707 4706(69) 4711.2368 4631.2515
4550 16.3743 4764(69) 4716.0503 4630.5234
4551 16.3779 4762(69) 4721.4590 4629.7954
4552 16.3815 4746(69) 4727.2183 4629.0679
4553 16.3851 4753(69) 4732.9077 4628.3394
4554 16.3887 4757(69) 4737.9248 4627.6138
4555 16.3923 4750(69) 4741.6304 4626.8857
4556 16.3959 4724(69) 4743.4238 4626.1572
4557 16.3995 4724(69) 4743.0063 4625.4297
4558 16.4031 4737(69) 4740.5322 4624.7012
4559 16.4067 4733(69) 4736.5908 4623.9736
4560 16.4103 4743(69) 4731.8818 4623.2451
4561 16.4139 4761(69) 4727.2290 4622.5190
4562 16.4175 4735(69) 4723.2402 4621.7915
4563 16.4211 4725(69) 4720.3828 4621.0630
4564 16.4247 4716(69) 4718.9878 4620.3354
4565 16.4283 4733(69) 4718.6431 4619.6069
4566 16.4319 4766(69) 4721.0425 4618.8794
4567 16.4355 4762(69) 4725.4663 4618.1514
4568 16.4391 4769(69) 4731.9907 4617.4248
4569 16.4426 4787(69) 4740.6025 4616.6973
4570 16.4463 4818(69) 4751.0864 4615.9688
4571 16.4499 4834(70) 4763.1187 4615.2412
4572 16.4534 4844(70) 4776.1802 4614.5132
4573 16.4571 4850(70) 4789.1753 4613.7847
4574 16.4606 4834(70) 4800.9956 4613.0571
4575 16.4642 4848(70) 4810.4072 4612.3311
4576 16.4678 4889(70) 4816.5288 4611.6030
4577 16.4714 4873(70) 4818.9033 4610.8750
4578 16.4750 4849(70) 4817.7607 4610.1470
4579 16.4786 4824(69) 4813.6938 4609.4189
4580 16.4822 4800(69) 4807.2739 4608.6904
4581 16.4858 4789(69) 4798.9082 4607.9629
4582 16.4894 4796(69) 4788.7812 4607.2368
4583 16.4930 4775(69) 4777.0225 4606.5088
4584 16.4966 4761(69) 4764.0571 4605.7808
4585 16.5002 4730(69) 4748.4072 4605.0522
4586 16.5038 4699(69) 4734.8877 4604.3247
4587 16.5074 4709(69) 4721.9604 4603.5967
4588 16.5110 4727(69) 4710.0356 4602.8687
4589 16.5146 4704(69) 4699.4048 4602.1426
4590 16.5182 4662(68) 4690.1484 4601.4141
4591 16.5218 4673(68) 4682.3394 4600.6865
4592 16.5254 4672(68) 4675.9287 4599.9585
4593 16.5290 4650(68) 4670.8433 4599.2305
4594 16.5326 4665(68) 4667.0322 4598.5024
4595 16.5362 4685(68) 4664.4897 4597.7744
4596 16.5398 4671(68) 4663.1763 4597.0483
4597 16.5434 4691(68) 4663.0547 4596.3203
4598 16.5470 4665(68) 4664.1699 4595.5923
4599 16.5506 4652(68) 4666.4546 4594.8643
4600 16.5542 4689(68) 4669.9229 4594.1362
4601 16.5578 4715(69) 4674.4272 4593.4082
4602 16.5614 4734(69) 4679.8877 4592.6802
4603 16.5650 4730(69) 4686.0317 4591.9541
4604 16.5686 4728(69) 4692.5708 4591.2261
4605 16.5722 4751(69) 4698.9473 4590.4980
4606 16.5758 4760(69) 4704.5444 4589.7700
4607 16.5794 4763(69) 4708.5938 4589.0420
4608 16.5830 4774(69) 4710.5186 4588.3140
4609 16.5866 4763(69) 4710.1362 4587.5859
4610 16.5902 4744(69) 4707.6909 4586.8599
4611 16.5938 4725(69) 4703.8560 4586.1318
4612 16.5974 4701(69) 4699.4775 4585.4038
4613 16.6010 4715(69) 4695.4004 4584.6758
4614 16.6046 4716(69) 4692.3467 4583.9478
4615 16.6082 4688(68) 4690.7773 4583.2197
4616 16.6118 4683(68) 4692.9902 4582.4917
4617 16.6154 4689(68) 4695.5327 4581.7656
4618 16.6190 4685(68) 4699.6118 4581.0376
4619 16.6226 4683(68) 4706.8667 4580.3096
4620 16.6262 4713(69) 4716.4414 4579.5815
4621 16.6298 4716(69) 4728.1011 4578.8535
4622 16.6334 4720(69) 4741.5220 4578.1255
4623 16.6370 4742(69) 4755.7539 4577.3994
4624 16.6406 4784(69) 4769.9019 4576.6714
4625 16.6442 4768(69) 4782.5078 4575.9434
4626 16.6478 4771(69) 4791.8262 4575.2153
4627 16.6514 4761(69) 4796.3398 4574.4878
4628 16.6550 4754(69) 4795.0728 4573.7593
4629 16.6586 4749(69) 4788.0552 4573.0317
4630 16.6622 4748(69) 4776.2925 4572.3052
4631 16.6658 4722(69) 4761.1978 4571.5771
4632 16.6694 4693(69) 4744.3198 4570.8496
4633 16.6730 4703(69) 4726.8828 4570.1211
4634 16.6766 4691(68) 4709.7710 4569.3936
4635 16.6802 4681(68) 4693.5356 4568.6650
4636 16.6838 4640(68) 4678.5596 4567.9370
4637 16.6873 4628(68) 4663.7363 4567.2114
4638 16.6910 4641(68) 4651.8247 4566.4829
4639 16.6945 4636(68) 4641.4702 4565.7554
4640 16.6982 4614(68) 4632.5967 4565.0269
4641 16.7017 4612(68) 4625.0425 4564.2988
4642 16.7054 4612(68) 4618.7114 4563.5708
4643 16.7090 4598(68) 4613.4111 4562.8428
4644 16.7125 4608(68) 4608.2910 4562.1172
4645 16.7161 4591(68) 4604.6313 4561.3887
4646 16.7197 4597(68) 4601.6270 4560.6611
4647 16.7233 4578(68) 4603.4277 4559.9331
4648 16.7269 4585(68) 4601.4951 4559.2046
4649 16.7305 4566(68) 4599.9702 4558.4771
4650 16.7341 4566(68) 4598.7412 4557.7485
4651 16.7377 4598(68) 4597.7974 4557.0229
4652 16.7413 4595(68) 4597.0527 4556.2949
4653 16.7449 4589(68) 4596.4780 4555.5664
4654 16.7485 4572(68) 4596.0098 4554.8389
4655 16.7521 4547(67) 4595.6675 4554.1118
4656 16.7557 4568(68) 4595.6416 4553.5352
4657 16.7593 4553(67) 4595.7925 4552.9580
4658 16.7629 4579(68) 4596.1562 4552.3828
4659 16.7665 4576(68) 4596.8101 4551.8066
4660 16.7701 4586(68) 4597.7900 4551.2295
4661 16.7737 4567(68) 4599.1963 4550.6528
4662 16.7773 4567(68) 4601.0503 4550.0757
4663 16.7809 4589(68) 4603.5049 4549.4990
4664 16.7845 4618(68) 4606.6855 4548.9224
4665 16.7881 4628(68) 4610.7646 4548.3472
4666 16.7917 4612(68) 4616.9648 4547.7705
4667 16.7953 4619(68) 4623.5000 4547.1938
4668 16.7989 4624(68) 4631.5073 4546.6167
4669 16.8025 4642(68) 4641.1074 4546.0400
4670 16.8061 4678(68) 4651.5293 4545.4634
4671 16.8097 4687(68) 4664.5034 4544.8867
4672 16.8133 4713(69) 4678.9648 4544.3115
4673 16.8169 4733(69) 4694.6680 4543.7344
4674 16.8205 4740(69) 4710.9409 4543.1577
4675 16.8241 4767(69) 4726.8979 4542.5806
4676 16.8277 4782(69) 4741.2075 4542.0039
4677 16.8313 4786(69) 4752.3472 4541.4272
4678 16.8349 4748(69) 4758.8330 4540.8506
4679 16.8385 4748(69) 4759.7544 4540.2754
4680 16.8421 4753(69) 4755.1323 4539.6982
4681 16.8457 4757(69) 4745.8823 4539.1216
4682 16.8493 4753(69) 4733.4224 4538.5449
4683 16.8529 4729(69) 4719.2959 4537.9683
4684 16.8565 4706(69) 4704.6992 4537.3916
4685 16.8601 4730(69) 4690.5576 4536.8145
4686 16.8637 4700(69) 4677.5020 4536.2393
4687 16.8673 4664(68) 4665.8022 4535.6626
4688 16.8709 4629(68) 4655.7808 4535.0859
4689 16.8745 4623(68) 4645.6562 4534.5093
4690 16.8781 4636(68) 4639.4067 4533.9321
4691 16.8817 4638(68) 4635.1318 4533.3555
4692 16.8853 4622(68) 4632.8174 4532.7783
4693 16.8889 4619(68) 4632.5469 4532.2031
4694 16.8925 4638(68) 4634.3784 4531.6265
4695 16.8961 4647(68) 4638.4775 4531.0498
4696 16.8997 4634(68) 4644.8818 4530.4731
4697 16.9033 4657(68) 4654.5571 4529.8960
4698 16.9069 4710(69) 4666.6772 4529.3193
4699 16.9105 4719(69) 4682.0127 4528.7427
4700 16.9141 4734(69) 4700.7373 4528.1675
4701 16.9177 4757(69) 4723.1636 4527.5908
4702 16.9213 4788(69) 4749.3442 4527.0137
4703 16.9249 4819(69) 4779.0996 4526.4370
4704 16.9285 4862(70) 4811.9751 4525.8604
4705 16.9321 4909(70) 4847.0645 4525.2837
4706 16.9357 4923(70) 4882.7266 4524.7070
4707 16.9393 4965(70) 4916.5210 4524.1313
4708 16.9429 4966(70) 4945.4297 4523.5547
4709 16.9464 4964(70) 4965.7725 4522.9780
4710 16.9501 4981(71) 4974.5356 4522.4009
4711 16.9536 4966(70) 4970.3696 4521.8242
4712 16.9573 4929(70) 4954.0732 4521.2476
4713 16.9608 4870(70) 4928.3828 4520.6709
4714 16.9644 4834(70) 4896.9072 4520.0957
4715 16.9680 4828(69) 4862.9189 4519.5186
4716 16.9716 4793(69) 4830.8022 4518.9419
4717 16.9752 4753(69) 4799.3330 4518.3652
4718 16.9788 4746(69) 4771.2339 4517.7886
4719 16.9824 4734(69) 4747.0596 4517.2114
4720 16.9860 4729(69) 4727.0635 4516.6348
4721 16.9896 4702(69) 4711.2969 4516.0596
4722 16.9932 4680(68) 4699.5874 4515.4829
4723 16.9968 4661(68) 4691.2192 4514.9062
4724 17.0004 4680(68) 4685.7983 4514.3296
4725 17.0040 4699(69) 4682.6250 4513.7524
4726 17.0076 4669(68) 4680.7817 4513.1758
4727 17.0112 4654(68) 4679.2197 4512.5986
4728 17.0148 4629(68) 4676.8872 4512.0234
4729 17.0184 4630(68) 4672.8682 4511.4468
4730 17.0220 4627(68) 4666.7183 4510.8701
4731 17.0256 4648(68) 4658.5073 4510.2935
4732 17.0292 4635(68) 4648.7354 4509.7163
4733 17.0328 4613(68) 4638.1074 4509.1396
4734 17.0364 4604(68) 4627.2744 4508.5630
4735 17.0400 4579(68) 4616.8110 4507.9878
4736 17.0436 4606(68) 4606.9712 4507.4111
4737 17.0472 4579(68) 4598.0879 4506.8340
4738 17.0508 4571(68) 4590.1797 4506.2573
4739 17.0544 4558(68) 4583.2651 4505.6802
4740 17.0580 4567(68) 4577.3975 4505.1035
4741 17.0616 4595(68) 4570.6030 4504.5269
4742 17.0652 4570(68) 4566.5830 4503.9517
4743 17.0688 4552(67) 4563.3247 4503.3750
4744 17.0724 4566(68) 4561.9116 4503.9736
4745 17.0760 4556(67) 4561.0918 4504.5728
4746 17.0796 4594(68) 4560.8267 4505.1714
4747 17.0832 4570(68) 4564.6416 4505.7705
4748 17.0868 4580(68) 4565.6333 4506.3691
4749 17.0904 4588(68) 4567.1919 4506.9658
4750 17.0940 4573(68) 4569.3403 4507.5649
4751 17.0976 4566(68) 4572.1152 4508.1636
4752 17.1012 4592(68) 4575.4927 4508.7627
4753 17.1048 4609(68) 4579.4194 4509.3613
4754 17.1084 4621(68) 4583.8574 4509.9604
4755 17.1120 4635(68) 4588.6753 4510.5591
4756 17.1156 4623(68) 4593.7036 4511.1562
4757 17.1192 4619(68) 4598.7192 4511.7549
4758 17.1228 4645(68) 4603.3955 4512.3540
4759 17.1264 4632(68) 4607.3550 4512.9526
4760 17.1300 4615(68) 4610.2886 4513.5513
4761 17.1336 4604(68) 4612.0469 4514.1499
4762 17.1372 4616(68) 4612.7266 4514.7490
4763 17.1408 4605(68) 4612.6582 4515.3462
4764 17.1444 4621(68) 4612.3428 4515.9448
4765 17.1480 4603(68) 4616.6792 4516.5439
4766 17.1516 4612(68) 4617.5049 4517.1426
4767 17.1552 4619(68) 4619.4526 4517.7417
4768 17.1588 4599(68) 4622.8232 4518.3403
4769 17.1624 4605(68) 4626.6348 4517.7275
4770 17.1660 4647(68) 4632.1909 4517.1064
4771 17.1696 4647(68) 4639.6250 4516.4834
4772 17.1732 4649(68) 4648.7812 4515.8604
4773 17.1768 4683(68) 4655.2012 4515.2378
4774 17.1804 4674(68) 4667.2896 4514.6147
4775 17.1840 4661(68) 4679.9551 4513.9922
4776 17.1875 4698(69) 4692.2168 4513.3711
4777 17.1912 4712(69) 4703.0264 4512.7480
4778 17.1947 4719(69) 4711.0161 4512.1250
4779 17.1984 4694(69) 4715.1416 4511.5020
4780 17.2020 4700(69) 4714.8862 4510.8794
4781 17.2055 4718(69) 4710.4995 4510.2568
4782 17.2092 4693(69) 4702.8096 4509.6338
4783 17.2127 4665(68) 4692.9453 4509.0127
4784 17.2163 4646(68) 4681.8569 4508.3896
4785 17.2199 4663(68) 4670.4053 4507.7666
4786 17.2235 4649(68) 4659.1865 4507.1440
4787 17.2271 4642(68) 4648.5898 4506.5210
4788 17.2307 4634(68) 4639.0620 4505.8979
4789 17.2343 4625(68) 4630.8584 4505.2749
4790 17.2379 4607(68) 4624.2344 4504.6538
4791 17.2415 4613(68) 4619.3252 4504.0312
4792 17.2451 4610(68) 4615.3530 4503.4082
4793 17.2487 4607(68) 4614.3843 4502.7856
4794 17.2523 4603(68) 4615.5171 4502.1626
4795 17.2559 4614(68) 4619.3950 4501.5396
4796 17.2595 4633(68) 4625.1528 4500.9170
4797 17.2631 4630(68) 4633.3716 4500.2954
4798 17.2667 4624(68) 4644.2793 4499.6729
4799 17.2703 4663(68) 4657.9624 4499.0498
4800 17.2739 4700(69) 4674.5425 4498.4272
4801 17.2775 4724(69) 4694.0532 4497.8042
4802 17.2811 4726(69) 4716.5186 4497.1812
4803 17.2847 4768(69) 4741.7280 4496.5586
4804 17.2883 4784(69) 4769.2554 4495.9375
4805 17.2919 4850(70) 4798.4478 4495.3145
4806 17.2955 4878(70) 4827.9399 4494.6914
4807 17.2991 4919(70) 4855.9199 4494.0684
4808 17.3027 4923(70) 4879.9253 4493.4458
4809 17.3063 4956(70) 4897.3589 4492.8228
4810 17.3099 4935(70) 4906.1641 4492.2002
4811 17.3135 4909(70) 4905.5840 4491.5791
4812 17.3171 4896(70) 4896.5410 4490.9561
4813 17.3207 4862(70) 4881.4175 4490.3330
4814 17.3243 4847(70) 4863.8066 4489.7100
4815 17.3279 4801(69) 4845.4609 4489.0874
4816 17.3315 4788(69) 4829.3682 4488.4648
4817 17.3351 4808(69) 4817.2573 4487.8413
4818 17.3387 4784(69) 4810.3457 4487.2207
4819 17.3423 4775(69) 4809.1846 4486.5972
4820 17.3459 4785(69) 4815.3066 4485.9746
4821 17.3495 4833(70) 4826.2803 4485.3521
4822 17.3531 4841(70) 4842.8320 4484.7290
4823 17.3567 4866(70) 4863.5205 4484.1060
4824 17.3603 4898(70) 4887.8540 4483.4829
4825 17.3639 4908(70) 4912.9443 4482.8618
4826 17.3675 4928(70) 4935.9434 4482.2393
4827 17.3711 4940(70) 4953.2393 4481.6162
4828 17.3747 4916(70) 4961.3594 4480.9937
4829 17.3783 4911(70) 4958.0659 4480.3706
4830 17.3819 4906(70) 4943.0137 4479.7476
4831 17.3855 4876(70) 4917.8154 4479.1245
4832 17.3891 4848(70) 4885.5352 4478.5034
4833 17.3927 4791(69) 4849.1963 4477.8809
4834 17.3963 4738(69) 4811.6660 4477.2578
4835 17.3999 4690(68) 4775.0312 4476.6348
4836 17.4035 4665(68) 4740.5996 4476.0122
4837 17.4071 4643(68) 4709.0796 4475.3892
4838 17.4107 4659(68) 4680.9009 4474.7666
4839 17.4143 4603(68) 4656.1997 4474.1450
4840 17.4179 4597(68) 4634.7959 4473.5225
4841 17.4215 4605(68) 4616.5884 4472.8994
4842 17.4251 4608(68) 4599.6904 4472.2764
4843 17.4287 4605(68) 4587.0361 4471.6538
4844 17.4323 4595(68) 4576.7363 4471.0308
4845 17.4359 4550(67) 4568.4072 4470.4082
4846 17.4394 4554(67) 4561.8237 4469.7871
4847 17.4431 4550(67) 4556.7261 4469.1641
4848 17.4466 4553(67) 4552.9341 4468.5410
4849 17.4503 4574(68) 4550.1206 4467.9180
4850 17.4538 4572(68) 4548.5537 4467.2954
4851 17.4575 4576(68) 4547.9126 4466.6724
4852 17.4611 4549(67) 4548.1323 4466.0493
4853 17.4646 4574(68) 4549.0684 4465.4282
4854 17.4682 4585(68) 4550.5713 4464.8052
4855 17.4718 4565(68) 4552.4463 4464.1826
4856 17.4754 4560(68) 4554.4053 4463.5601
4857 17.4790 4570(68) 4556.0811 4462.9370
4858 17.4826 4595(68) 4557.0874 4462.3140
4859 17.4862 4581(68) 4557.0903 4461.6909
4860 17.4898 4563(68) 4555.9556 4461.0698
4861 17.4934 4563(68) 4553.7280 4460.4473
4862 17.4970 4563(68) 4552.4541 4459.8242
4863 17.5006 4569(68) 4549.1743 4459.2017
4864 17.5042 4554(67) 4545.9507 4458.5786
4865 17.5078 4525(67) 4543.2944 4457.9556
4866 17.5114 4528(67) 4541.4624 4457.3325
4867 17.5150 4535(67) 4540.6846 4456.7114
4868 17.5186 4563(68) 4541.1514 4456.0889
4869 17.5222 4571(68) 4542.9683 4455.4658
4870 17.5258 4570(68) 4546.2305 4454.8428
4871 17.5294 4563(68) 4550.9429 4454.2197
4872 17.5330 4573(68) 4557.0771 4453.5972
4873 17.5366 4571(68) 4564.5068 4452.9746
4874 17.5402 4576(68) 4569.4058 4452.3530
4875 17.5438 4592(68) 4578.5889 4451.7305
4876 17.5474 4592(68) 4587.9473 4451.1074
4877 17.5510 4620(68) 4596.9473 4450.4844
4878 17.5546 4622(68) 4605.0996 4449.8618
4879 17.5582 4641(68) 4612.0342 4449.2388
4880 17.5618 4641(68) 4617.4375 4448.6162
4881 17.5654 4620(68) 4620.9839 4447.9951
4882 17.5690 4653(68) 4622.2529 4447.3721
4883 17.5726 4639(68) 4620.7500 4446.7490
4884 17.5762 4595(68) 4616.1543 4446.1260
4885 17.5798 4558(68) 4608.5347 4445.5034
4886 17.5834 4542(67) 4598.4126 4444.8804
4887 17.5870 4559(68) 4586.6152 4444.2573
4888 17.5906 4551(67) 4574.0659 4443.6362
4889 17.5942 4544(67) 4561.4521 4443.0132
4890 17.5978 4530(67) 4549.4043 4442.3906
4891 17.6014 4512(67) 4538.2280 4441.7676
4892 17.6050 4504(67) 4524.7847 4441.1450
4893 17.6086 4493(67) 4516.0312 4440.5220
4894 17.6122 4518(67) 4508.4512 4439.8989
4895 17.6158 4490(67) 4501.9956 4439.2778
4896 17.6194 4480(67) 4496.5757 4438.6548
4897 17.6230 4501(67) 4492.1040 4438.0322
4898 17.6266 4505(67) 4488.4297 4437.4097
4899 17.6302 4502(67) 4485.5356 4436.7866
4900 17.6338 4492(67) 4483.3013 4436.1636
4901 17.6374 4520(67) 4481.6274 4435.5405
4902 17.6410 4493(67) 4480.4316 4434.9194
4903 17.6446 4465(67) 4479.6089 4434.2969
4904 17.6482 4500(67) 4480.7148 4435.2734
4905 17.6518 4509(67) 4482.1055 4436.2637
4906 17.6554 4489(67) 4483.7402 4437.2539
4907 17.6590 4484(67) 4485.5776 4438.2437
4908 17.6626 4499(67) 4487.6328 4439.2344
4909 17.6662 4487(67) 4492.5132 4440.2217
4910 17.6698 4499(67) 4495.2910 4441.2114
4911 17.6734 4453(67) 4498.6133 4442.2017
4912 17.6770 4487(67) 4500.9727 4441.5586
4913 17.6806 4492(67) 4504.1934 4440.8975
4914 17.6842 4487(67) 4508.4380 4440.2354
4915 17.6878 4513(67) 4514.2192 4439.5742
4916 17.6914 4521(67) 4520.9326 4438.9141
4917 17.6950 4517(67) 4529.0156 4438.2524
4918 17.6985 4519(67) 4538.4756 4437.5913
4919 17.7022 4526(67) 4549.2612 4436.9292
4920 17.7057 4536(67) 4561.1958 4436.2681
4921 17.7094 4578(68) 4573.9121 4435.6060
4922 17.7129 4576(68) 4586.7568 4434.9463
4923 17.7165 4582(68) 4598.4106 4434.2847
4924 17.7201 4604(68) 4608.7539 4433.6230
4925 17.7237 4599(68) 4615.9771 4432.9614
4926 17.7273 4598(68) 4619.0327 4432.2998
4927 17.7309 4613(68) 4617.4478 4431.6382
4928 17.7345 4607(68) 4611.4482 4430.9766
4929 17.7381 4579(68) 4601.9644 4430.3169
4930 17.7417 4532(67) 4590.1030 4429.6553
4931 17.7453 4538(67) 4577.1011 4428.9937
4932 17.7489 4532(67) 4563.8975 4428.3320
4933 17.7525 4514(67) 4551.1953 4427.6709
4934 17.7561 4529(67) 4539.3677 4427.0088
4935 17.7597 4484(67) 4528.6875 4426.3472
4936 17.7633 4514(67) 4519.2822 4425.6875
4937 17.7669 4507(67) 4511.1689 4425.0259
4938 17.7705 4514(67) 4504.3672 4424.3643
4939 17.7741 4519(67) 4501.4727 4423.7026
4940 17.7777 4510(67) 4497.3042 4423.0410
4941 17.7813 4509(67) 4494.3599 4422.3794
4942 17.7849 4509(67) 4492.0435 4421.7178
4943 17.7885 4477(67) 4491.5308 4421.0581
4944 17.7921 4506(67) 4492.1909 4420.3965
4945 17.7957 4499(67) 4494.0288 4419.7349
4946 17.7993 4511(67) 4497.0342 4419.0732
4947 17.8029 4506(67) 4501.1831 4418.4116
4948 17.8065 4516(67) 4505.2793 4417.7500
4949 17.8101 4544(67) 4511.6631 4417.0884
4950 17.8137 4563(68) 4518.9668 4416.4287
4951 17.8173 4548(67) 4527.0171 4415.7671
4952 17.8209 4577(68) 4535.4727 4415.1055
4953 17.8245 4582(68) 4543.8384 4414.4438
4954 17.8281 4611(68) 4551.5283 4413.7822
4955 17.8317 4624(68) 4557.8970 4413.1206
4956 17.8353 4626(68) 4562.3940 4412.4590
4957 17.8389 4624(68) 4565.0103 4411.7993
4958 17.8425 4585(68) 4565.6089 4411.1377
4959 17.8461 4601(68) 4564.9658 4410.4761
4960 17.8497 4594(68) 4563.9541 4409.8145
4961 17.8533 4596(68) 4563.4468 4409.1528
4962 17.8569 4555(67) 4564.2407 4408.4912
4963 17.8605 4578(68) 4566.9492 4407.8296
4964 17.8641 4580(68) 4571.8916 4407.1699
4965 17.8677 4597(68) 4579.4507 4406.5083
4966 17.8713 4622(68) 4589.6719 4405.8467
4967 17.8749 4619(68) 4602.5396 4405.1851
4968 17.8785 4656(68) 4617.8438 4404.5234
4969 17.8821 4683(68) 4635.0078 4403.8618
4970 17.8857 4715(69) 4653.2065 4403.2002
4971 17.8893 4686(68) 4671.1582 4402.5400
4972 17.8929 4726(69) 4687.1606 4401.8789
4973 17.8965 4725(69) 4699.4243 4401.2173
4974 17.9001 4710(69) 4706.2466 4400.5557
4975 17.9037 4714(69) 4706.6445 4399.8940
4976 17.9073 4686(68) 4700.6792 4399.2324
4977 17.9109 4679(68) 4689.2935 4398.5708
4978 17.9145 4651(68) 4674.0249 4397.9111
4979 17.9181 4629(68) 4656.2593 4397.2495
4980 17.9217 4609(68) 4637.2998 4396.5879
4981 17.9253 4613(68) 4618.0508 4395.9258
4982 17.9289 4568(68) 4599.2783 4395.2646
4983 17.9325 4520(67) 4581.5776 4394.6025
4984 17.9361 4507(67) 4565.4355 4393.9414
4985 17.9396 4493(67) 4551.2637 4393.2817
4986 17.9433 4526(67) 4539.8848 4392.6196
4987 17.9468 4542(67) 4530.1475 4391.9585
4988 17.9505 4514(67) 4522.7866 4391.2964
4989 17.9541 4507(67) 4517.8125 4390.6353
4990 17.9576 4523(67) 4515.3057 4389.9736
4991 17.9613 4527(67) 4513.5542 4389.3120
4992 17.9648 4508(67) 4516.0518 4388.6523
4993 17.9684 4489(67) 4521.0391 4387.9907
4994 17.9720 4528(67) 4528.5376 4387.3286
4995 17.9756 4553(67) 4538.4976 4386.6675
4996 17.9792 4571(68) 4550.8262 4386.0054
4997 17.9828 4591(68) 4565.2783 4385.3442
4998 17.9864 4600(68) 4581.5371 4384.6821
4999 17.9900 4565(68) 4598.8770 4384.0225
5000 17.9936 4579(68) 4616.4766 4383.3613
5001 17.9972 4602(68) 4632.9360 4382.6992
5002 18.0008 4604(68) 4646.5186 4382.0381
5003 18.0044 4598(68) 4655.4106 4381.3760
5004 18.0080 4597(68) 4658.7305 4380.7148
5005 18.0116 4625(68) 4654.6362 4380.0532
5006 18.0152 4586(68) 4644.1577 4379.3931
5007 18.0188 4568(68) 4628.5513 4378.7314
5008 18.0224 4560(68) 4609.5776 4378.0698
5009 18.0260 4553(67) 4589.6787 4377.4082
5010 18.0296 4552(67) 4568.9868 4376.7471
5011 18.0332 4500(67) 4549.1284 4376.0850
5012 18.0368 4496(67) 4530.8003 4375.4238
5013 18.0404 4481(67) 4514.3672 4374.7642
5014 18.0440 4471(67) 4499.9263 4374.1021
5015 18.0476 4451(67) 4487.5566 4373.4409
5016 18.0512 4433(67) 4477.1133 4372.7788
5017 18.0548 4436(67) 4468.4595 4372.1177
5018 18.0584 4440(67) 4461.3408 4371.4556
5019 18.0620 4446(67) 4455.5103 4370.7939
5020 18.0656 4457(67) 4450.6523 4370.1343
5021 18.0692 4493(67) 4445.3955 4369.4727
5022 18.0728 4432(67) 4441.5820 4368.8110
5023 18.0764 4395(66) 4437.9526 4368.1494
5024 18.0800 4406(66) 4434.7954 4367.8672
5025 18.0836 4429(67) 4431.7085 4367.5845
5026 18.0872 4422(67) 4428.7505 4367.3018
5027 18.0908 4418(66) 4425.9575 4367.0200
5028 18.0944 4425(67) 4423.3765 4366.7378
5029 18.0980 4425(67) 4421.0439 4366.4551
5030 18.1016 4402(66) 4418.9634 4366.1729
5031 18.1052 4409(66) 4417.1865 4365.8901
5032 18.1088 4421(66) 4415.7466 4365.6079
5033 18.1124 4406(66) 4416.2681 4365.3252
5034 18.1160 4436(67) 4415.5439 4365.0435
5035 18.1196 4426(67) 4415.1821 4364.7612
5036 18.1232 4428(67) 4415.1934 4364.4785
5037 18.1268 4448(67) 4415.6011 4364.1958
5038 18.1304 4447(67) 4416.4468 4363.9136
5039 18.1340 4418(66) 4415.1396 4363.6309
5040 18.1376 4434(67) 4417.0093 4363.3481
5041 18.1412 4458(67) 4419.3936 4363.0664
5042 18.1448 4440(67) 4422.2871 4362.7842
5043 18.1484 4437(67) 4425.7139 4362.5015
5044 18.1520 4469(67) 4429.6465 4362.2192
5045 18.1556 4484(67) 4433.6323 4361.9365
5046 18.1592 4470(67) 4438.3120 4361.6543
5047 18.1628 4452(67) 4443.1484 4361.3716
5048 18.1664 4469(67) 4447.8423 4361.0898
5049 18.1700 4470(67) 4452.0576 4360.8076
5050 18.1736 4488(67) 4456.1641 4360.5249
5051 18.1772 4452(67) 4458.1616 4360.2422
5052 18.1808 4438(67) 4458.6445 4359.9600
5053 18.1844 4451(67) 4457.6396 4359.6772
5054 18.1880 4457(67) 4455.4370 4359.3950
5055 18.1915 4450(67) 4452.5298 4359.1133
5056 18.1952 4485(67) 4449.4229 4358.8306
5057 18.1987 4479(67) 4446.5601 4358.5483
5058 18.2024 4441(67) 4444.3237 4358.2656
5059 18.2059 4475(67) 4442.9785 4357.9829
5060 18.2096 4467(67) 4442.7178 4357.7007
5061 18.2132 4450(67) 4443.6118 4357.4180
5062 18.2167 4457(67) 4445.7183 4357.1362
5063 18.2203 4478(67) 4449.0107 4356.8540
5064 18.2239 4471(67) 4453.3965 4356.5713
5065 18.2275 4494(67) 4458.6572 4356.2891
5066 18.2311 4497(67) 4464.4819 4356.0063
5067 18.2347 4513(67) 4470.4351 4355.7241
5068 18.2383 4505(67) 4476.0947 4355.4414
5069 18.2419 4498(67) 4478.3149 4355.1597
5070 18.2455 4468(67) 4482.1943 4354.8770
5071 18.2491 4460(67) 4484.7651 4354.5947
5072 18.2527 4439(67) 4485.9668 4354.3120
5073 18.2563 4481(67) 4485.7173 4354.0293
5074 18.2599 4502(67) 4483.9795 4353.7471
5075 18.2635 4446(67) 4480.7412 4353.4653
5076 18.2671 4433(67) 4476.0796 4353.1826
5077 18.2707 4447(67) 4470.3247 4352.9004
5078 18.2743 4445(67) 4463.8589 4352.6177
5079 18.2779 4421(66) 4457.2246 4352.3354
5080 18.2815 4431(67) 4450.8872 4352.0527
5081 18.2851 4433(67) 4445.2241 4351.7705
5082 18.2887 4439(67) 4440.5103 4351.4888
5083 18.2923 4442(67) 4436.9487 4351.2061
5084 18.2959 4414(66) 4434.6841 4350.9233
5085 18.2995 4421(66) 4433.8237 4350.6411
5086 18.3031 4435(67) 4434.4321 4350.3584
5087 18.3067 4456(67) 4436.3706 4350.0762
5088 18.3103 4465(67) 4440.0723 4349.7935
5089 18.3139 4443(67) 4445.3784 4349.5117
5090 18.3175 4434(67) 4452.2476 4349.2295
5091 18.3211 4451(67) 4460.5835 4348.9468
5092 18.3247 4470(67) 4470.1729 4348.6646
5093 18.3283 4474(67) 4480.7085 4348.3818
5094 18.3319 4485(67) 4491.7397 4348.0991
5095 18.3355 4527(67) 4502.5024 4347.8169
5096 18.3391 4573(68) 4513.8384 4347.5352
5097 18.3427 4564(68) 4521.2300 4347.2524
5098 18.3463 4568(68) 4525.4263 4346.9697
5099 18.3499 4529(67) 4525.8926 4346.6875
5100 18.3535 4513(67) 4522.6484 4346.4048
5101 18.3571 4507(67) 4516.3325 4346.1226
5102 18.3607 4468(67) 4508.0244 4345.8398
5103 18.3643 4486(67) 4498.6724 4345.5581
5104 18.3679 4476(67) 4489.2363 4345.2759
5105 18.3715 4470(67) 4480.4834 4344.9932
5106 18.3751 4501(67) 4472.8730 4344.7109
5107 18.3787 4452(67) 4466.7271 4344.4282
5108 18.3823 4440(67) 4462.1392 4344.1455
5109 18.3859 4467(67) 4459.1396 4343.8633
5110 18.3895 4469(67) 4457.5547 4343.5815
5111 18.3931 4456(67) 4457.1841 4343.2988
5112 18.3967 4480(67) 4457.6582 4343.0166
5113 18.4003 4509(67) 4458.4795 4342.7339
5114 18.4039 4495(67) 4459.0562 4342.4517
5115 18.4075 4466(67) 4458.7393 4342.1689
5116 18.4111 4464(67) 4457.0400 4341.8862
5117 18.4147 4493(67) 4453.0210 4341.6050
5118 18.4183 4460(67) 4448.1240 4341.3223
5119 18.4219 4455(67) 4441.9678 4341.0396
5120 18.4255 4463(67) 4435.0234 4340.7573
5121 18.4291 4465(67) 4427.7012 4340.4746
5122 18.4327 4449(67) 4420.4077 4340.1924
5123 18.4363 4436(67) 4413.4058 4339.9097
5124 18.4398 4413(66) 4406.8896 4339.6279
5125 18.4435 4371(66) 4402.8857 4339.3452
5126 18.4471 4375(66) 4397.6055 4339.0630
5127 18.4506 4396(66) 4392.9766 4338.7803
5128 18.4543 4374(66) 4388.9873 4338.4980
5129 18.4578 4391(66) 4385.6299 4338.2153
5130 18.4615 4413(66) 4382.8286 4337.9326
5131 18.4650 4394(66) 4380.5596 4337.6514
5132 18.4686 4386(66) 4378.7515 4337.3687
5133 18.4722 4345(66) 4377.3423 4337.0859
5134 18.4758 4359(66) 4376.2812 4336.8037
5135 18.4794 4371(66) 4374.9165 4336.5210
5136 18.4830 4382(66) 4374.4004 4336.2388
5137 18.4866 4357(66) 4374.1050 4335.9561
5138 18.4902 4344(66) 4373.9917 4335.6714
5139 18.4938 4383(66) 4373.7290 4335.0332
5140 18.4974 4391(66) 4373.6768 4334.3950
5141 18.5010 4390(66) 4373.1924 4333.7568
5142 18.5046 4354(66) 4374.9878 4333.1187
5143 18.5082 4339(66) 4375.8159 4332.4805
5144 18.5118 4334(66) 4377.0068 4331.8423
5145 18.5154 4364(66) 4378.6289 4331.2056
5146 18.5190 4381(66) 4380.7925 4330.5674
5147 18.5226 4343(66) 4383.6221 4329.9297
5148 18.5262 4360(66) 4387.1855 4329.2910
5149 18.5298 4382(66) 4391.6167 4328.6533
5150 18.5334 4429(67) 4397.0566 4328.0146
5151 18.5370 4438(67) 4403.5566 4327.3765
5152 18.5406 4392(66) 4411.2588 4326.7402
5153 18.5442 4390(66) 4420.1909 4326.1021
5154 18.5478 4409(66) 4430.3379 4325.4639
5155 18.5514 4455(67) 4441.6655 4324.8257
5156 18.5550 4503(67) 4453.9849 4324.1875
5157 18.5586 4488(67) 4466.9653 4323.5488
5158 18.5622 4477(67) 4480.0723 4322.9111
5159 18.5658 4498(67) 4492.4922 4322.2744
5160 18.5694 4512(67) 4503.3149 4321.6362
5161 18.5730 4476(67) 4511.3613 4320.9980
5162 18.5766 4508(67) 4515.6729 4320.3604
5163 18.5802 4492(67) 4515.7085 4319.7217
5164 18.5838 4485(67) 4509.8550 4319.0835
5165 18.5874 4480(67) 4502.0581 4318.4453
5166 18.5910 4447(67) 4491.7026 4317.8091
5167 18.5946 4424(67) 4479.7739 4317.1709
5168 18.5982 4410(66) 4467.2529 4316.5327
5169 18.6018 4409(66) 4454.8755 4315.8945
5170 18.6054 4419(66) 4443.8066 4315.2559
5171 18.6090 4391(66) 4433.2051 4314.6182
5172 18.6126 4403(66) 4423.9160 4313.9795
5173 18.6162 4382(66) 4416.1553 4313.3433
5174 18.6198 4379(66) 4409.9771 4312.7051
5175 18.6234 4402(66) 4405.4917 4312.0669
5176 18.6270 4377(66) 4402.7188 4311.4287
5177 18.6306 4357(66) 4401.7046 4310.7905
5178 18.6342 4380(66) 4402.4585 4310.1523
5179 18.6378 4383(66) 4404.9800 4309.5142
5180 18.6414 4419(66) 4409.2661 4308.8774
5181 18.6450 4442(67) 4415.3301 4308.2397
5182 18.6486 4444(67) 4422.3413 4307.6016
5183 18.6522 4467(67) 4431.8521 4306.9629
5184 18.6558 4454(67) 4442.8701 4306.3252
5185 18.6594 4471(67) 4455.1416 4305.6865
5186 18.6630 4494(67) 4468.2236 4305.0488
5187 18.6666 4526(67) 4482.3408 4304.4121
5188 18.6702 4531(67) 4494.9263 4303.7739
5189 18.6738 4477(67) 4505.7070 4303.1357
5190 18.6774 4518(67) 4513.5024 4302.4976
5191 18.6810 4501(67) 4517.4043 4301.8594
5192 18.6846 4504(67) 4517.3809 4301.2212
5193 18.6882 4532(67) 4513.0010 4300.5830
5194 18.6917 4481(67) 4505.5186 4299.9468
5195 18.6954 4454(67) 4496.1055 4299.3081
5196 18.6989 4470(67) 4486.0186 4298.6699
5197 18.7026 4485(67) 4476.2720 4298.0317
5198 18.7062 4463(67) 4467.6460 4297.3936
5199 18.7097 4446(67) 4460.6323 4296.7559
5200 18.7134 4451(67) 4455.5073 4296.1172
5201 18.7169 4474(67) 4452.3853 4295.4810
5202 18.7205 4474(67) 4451.1484 4294.8428
5203 18.7241 4472(67) 4451.5850 4294.2046
5204 18.7277 4478(67) 4453.2104 4293.5664
5205 18.7313 4479(67) 4455.4194 4292.9282
5206 18.7349 4430(67) 4457.3604 4292.2900
5207 18.7385 4422(66) 4458.1494 4291.6514
5208 18.7421 4459(67) 4456.9702 4291.0151
5209 18.7457 4435(67) 4453.3081 4290.3770
5210 18.7493 4422(66) 4447.1333 4289.7388
5211 18.7529 4454(67) 4438.8516 4289.1006
5212 18.7565 4437(67) 4429.0894 4288.4624
5213 18.7601 4425(67) 4418.5752 4287.8242
5214 18.7637 4387(66) 4407.9121 4287.1860
5215 18.7673 4404(66) 4398.0049 4286.5493
5216 18.7709 4414(66) 4388.3242 4285.9116
5217 18.7745 4367(66) 4379.4731 4285.2729
5218 18.7781 4384(66) 4371.6006 4284.6353
5219 18.7817 4376(66) 4364.7339 4283.9971
5220 18.7853 4318(66) 4358.8989 4283.3599
5221 18.7889 4328(66) 4354.3057 4282.9160
5222 18.7925 4320(66) 4350.6812 4282.4712
5223 18.7961 4317(66) 4348.0312 4282.0259
5224 18.7997 4351(66) 4346.3145 4281.5811
5225 18.8033 4354(66) 4345.4976 4281.1357
5226 18.8069 4409(66) 4345.5176 4280.6909
5227 18.8105 4428(67) 4346.3140 4280.2461
5228 18.8141 4367(66) 4347.8237 4279.8022
5229 18.8177 4334(66) 4348.1943 4279.3574
5230 18.8213 4368(66) 4350.9302 4278.9121
5231 18.8249 4392(66) 4354.0947 4278.4673
5232 18.8285 4389(66) 4358.1133 4278.0220
5233 18.8321 4401(66) 4361.6104 4277.5771
5234 18.8357 4397(66) 4364.8857 4277.1323
5235 18.8393 4369(66) 4367.5132 4276.6885
5236 18.8429 4368(66) 4369.3730 4276.2437
5237 18.8465 4383(66) 4370.1392 4275.7983
5238 18.8501 4359(66) 4369.7666 4275.3535
5239 18.8537 4340(66) 4368.4370 4274.9087
5240 18.8573 4352(66) 4366.5000 4274.4634
5241 18.8609 4368(66) 4364.3862 4274.0186
5242 18.8645 4333(66) 4362.5127 4273.5747
5243 18.8681 4402(66) 4361.2461 4273.1299
5244 18.8717 4371(66) 4360.8198 4272.6851
5245 18.8753 4380(66) 4361.4175 4272.2397
5246 18.8789 4389(66) 4363.1343 4271.7949
5247 18.8825 4401(66) 4365.9546 4271.3496
5248 18.8861 4348(66) 4369.8003 4270.9048
5249 18.8897 4346(66) 4374.4585 4270.4609
5250 18.8933 4382(66) 4379.6533 4270.0161
5251 18.8969 4396(66) 4384.9136 4269.5713
5252 18.9005 4376(66) 4389.7002 4269.1260
5253 18.9041 4347(66) 4393.4370 4268.6812
5254 18.9077 4358(66) 4395.6367 4268.2363
5255 18.9113 4348(66) 4396.0405 4267.7910
5256 18.9149 4369(66) 4394.6045 4267.3472
5257 18.9185 4359(66) 4391.5127 4266.9023
5258 18.9221 4343(66) 4385.0806 4266.4575
5259 18.9257 4358(66) 4379.4819 4266.0122
5260 18.9293 4345(66) 4373.2866 4265.5674
5261 18.9329 4301(66) 4366.1909 4265.1226
5262 18.9365 4336(66) 4358.7759 4264.6772
5263 18.9401 4319(66) 4351.3560 4264.2334
5264 18.9436 4312(66) 4344.2188 4263.7886
5265 18.9473 4273(65) 4337.5830 4263.3438
5266 18.9508 4292(66) 4331.5498 4262.7944
5267 18.9545 4278(65) 4326.2886 4262.2437
5268 18.9580 4319(66) 4321.8525 4261.6934
5269 18.9617 4342(66) 4318.2559 4261.1426
5270 18.9652 4320(66) 4315.4727 4260.5938
5271 18.9688 4323(66) 4313.4512 4260.0435
5272 18.9724 4315(66) 4312.1460 4259.4927
5273 18.9760 4317(66) 4311.5020 4258.9424
5274 18.9796 4293(66) 4311.4595 4258.3916
5275 18.9832 4329(66) 4310.6240 4257.8408
5276 18.9868 4338(66) 4312.1851 4257.2905
5277 18.9904 4333(66) 4313.4854 4256.7412
5278 18.9940 4344(66) 4314.9951 4256.1909
5279 18.9976 4353(66) 4316.5269 4255.6406
5280 19.0012 4374(66) 4317.8584 4255.0898
5281 19.0048 4405(66) 4318.7476 4254.5391
5282 19.0084 4388(66) 4319.0381 4253.9888
5283 19.0120 4361(66) 4318.6079 4253.4380
5284 19.0156 4344(66) 4317.5054 4252.8892
5285 19.0192 4305(66) 4315.9062 4252.3384
5286 19.0228 4310(66) 4314.0522 4251.7881
5287 19.0264 4335(66) 4312.2256 4251.2373
5288 19.0300 4367(66) 4310.6431 4250.6870
5289 19.0336 4349(66) 4309.4624 4250.1362
5290 19.0372 4305(66) 4308.8086 4249.5859
5291 19.0408 4313(66) 4308.7544 4249.0366
5292 19.0444 4340(66) 4309.3013 4248.4858
5293 19.0480 4320(66) 4310.3843 4247.9355
5294 19.0516 4311(66) 4311.8755 4247.3848
5295 19.0552 4343(66) 4313.6245 4246.8345
5296 19.0588 4314(66) 4315.3193 4246.2842
5297 19.0624 4293(66) 4316.6167 4245.7334
5298 19.0660 4268(65) 4317.1860 4245.1846
5299 19.0696 4305(66) 4316.7144 4244.6338
5300 19.0732 4345(66) 4315.0327 4244.0830
5301 19.0768 4335(66) 4312.1777 4243.5327
5302 19.0804 4300(66) 4308.3438 4242.9819
5303 19.0840 4266(65) 4303.8521 4242.4316
5304 19.0876 4273(65) 4300.8472 4241.8809
5305 19.0912 4266(65) 4296.0732 4241.3320
5306 19.0948 4281(65) 4291.4429 4240.7817
5307 19.0984 4287(65) 4287.1240 4240.2310
5308 19.1020 4259(65) 4283.2227 4239.6802
5309 19.1056 4276(65) 4279.7754 4239.1294
5310 19.1092 4265(65) 4276.8086 4238.5791
5311 19.1128 4260(65) 4274.3252 4238.0288
5312 19.1164 4244(65) 4272.3271 4237.4795
5313 19.1200 4235(65) 4270.7812 4236.9292
5314 19.1236 4250(65) 4269.6768 4236.3784
5315 19.1272 4278(65) 4269.0073 4235.8281
5316 19.1308 4279(65) 4268.7231 4235.2773
5317 19.1344 4266(65) 4268.8179 4234.7266
5318 19.1380 4248(65) 4269.2715 4234.1763
5319 19.1416 4264(65) 4270.0503 4233.6274
5320 19.1452 4288(65) 4272.2598 4233.0767
5321 19.1488 4309(66) 4272.7632 4232.5264
5322 19.1524 4299(66) 4274.3823 4231.9756
5323 19.1560 4294(66) 4276.1328 4231.4253
5324 19.1596 4311(66) 4277.9219 4230.8745
5325 19.1632 4254(65) 4279.5898 4230.3237
5326 19.1668 4253(65) 4281.1240 4229.7749
5327 19.1704 4279(65) 4281.7686 4229.2241
5328 19.1740 4308(66) 4282.3828 4228.6738
5329 19.1776 4309(66) 4282.6045 4228.1230
5330 19.1812 4262(65) 4282.5498 4227.5728
5331 19.1848 4236(65) 4282.4165 4227.0225
5332 19.1884 4315(66) 4282.3940 4226.4717
5333 19.1919 4298(66) 4282.6416 4225.9224
5334 19.1956 4289(65) 4283.2871 4225.3721
5335 19.1992 4315(66) 4284.4370 4224.8213
5336 19.2027 4299(66) 4286.1240 4224.2710
5337 19.2064 4284(65) 4288.3447 4223.7202
5338 19.2099 4266(65) 4291.0532 4223.1699
5339 19.2136 4277(65) 4294.1265 4222.6191
5340 19.2171 4282(65) 4297.3643 4222.0703
5341 19.2207 4289(65) 4300.5083 4221.5195
5342 19.2243 4298(66) 4303.2100 4220.9688
5343 19.2279 4292(66) 4305.1357 4220.4185
5344 19.2315 4319(66) 4306.0259 4219.8677
5345 19.2351 4355(66) 4305.7505 4219.3174
5346 19.2387 4295(66) 4304.3950 4218.7666
5347 19.2423 4263(65) 4302.2031 4218.2178
5348 19.2459 4307(66) 4299.4946 4217.6675
5349 19.2495 4288(65) 4296.6182 4217.1167
5350 19.2531 4296(66) 4293.4619 4216.5659
5351 19.2567 4289(65) 4291.1060 4216.0156
5352 19.2603 4254(65) 4289.3350 4215.4648
5353 19.2639 4234(65) 4288.3135 4214.9136
5354 19.2675 4246(65) 4288.0415 4214.2417
5355 19.2711 4288(65) 4288.7769 4213.5679
5356 19.2747 4266(65) 4290.6099 4212.8945
5357 19.2783 4279(65) 4293.6704 4212.2207
5358 19.2819 4300(66) 4298.0347 4211.5474
5359 19.2855 4337(66) 4303.8042 4210.8730
5360 19.2891 4342(66) 4311.0386 4210.1997
5361 19.2927 4353(66) 4319.8140 4209.5278
5362 19.2963 4376(66) 4330.2036 4208.8540
5363 19.2999 4424(67) 4342.1787 4208.1807
5364 19.3035 4402(66) 4357.1265 4207.5068
5365 19.3071 4366(66) 4372.0220 4206.8335
5366 19.3107 4392(66) 4387.9702 4206.1592
5367 19.3143 4400(66) 4403.8052 4205.4858
5368 19.3179 4449(67) 4419.8535 4204.8140
5369 19.3215 4477(67) 4434.9658 4204.1401
5370 19.3251 4421(66) 4446.9712 4203.4668
5371 19.3287 4449(67) 4455.0405 4202.7935
5372 19.3323 4457(67) 4458.2334 4202.1196
5373 19.3359 4458(67) 4456.3081 4201.4458
5374 19.3395 4396(66) 4449.7930 4200.7739
5375 19.3431 4403(66) 4439.7505 4200.1001
5376 19.3467 4423(67) 4427.5659 4199.4268
5377 19.3503 4429(67) 4414.6182 4198.7529
5378 19.3539 4367(66) 4402.0186 4198.0796
5379 19.3575 4352(66) 4390.5757 4197.4058
5380 19.3611 4351(66) 4380.8413 4196.7319
5381 19.3647 4311(66) 4373.0439 4196.0605
5382 19.3683 4342(66) 4367.1992 4195.3867
5383 19.3719 4354(66) 4363.1953 4194.7129
5384 19.3755 4360(66) 4360.7173 4194.0391
5385 19.3791 4354(66) 4359.2490 4193.3657
5386 19.3827 4368(66) 4358.1426 4192.6919
5387 19.3863 4349(66) 4356.6484 4192.0181
5388 19.3899 4325(66) 4354.0684 4191.3467
5389 19.3935 4353(66) 4349.8862 4190.6729
5390 19.3971 4330(66) 4343.9248 4189.9990
5391 19.4007 4326(66) 4337.8535 4189.3257
5392 19.4043 4310(66) 4329.0049 4188.6519
5393 19.4079 4324(66) 4319.3418 4187.9780
5394 19.4115 4291(66) 4309.2983 4187.3042
5395 19.4151 4283(65) 4298.9756 4186.6328
5396 19.4187 4295(66) 4289.1870 4185.9590
5397 19.4223 4276(65) 4279.8726 4185.2852
5398 19.4259 4237(65) 4271.1924 4184.6118
5399 19.4295 4256(65) 4263.2339 4183.9380
5400 19.4331 4258(65) 4256.0801 4183.2646
5401 19.4367 4224(65) 4249.7134 4182.5903
5402 19.4403 4221(65) 4244.1255 4181.9189
5403 19.4438 4259(65) 4239.2563 4181.2451
5404 19.4475 4248(65) 4235.0684 4180.5713
5405 19.4510 4199(65) 4231.4917 4179.8979
5406 19.4547 4234(65) 4228.4741 4179.2241
5407 19.4583 4271(65) 4226.4146 4178.5508
5408 19.4618 4294(66) 4224.3730 4177.8770
5409 19.4654 4242(65) 4222.7500 4177.2051
5410 19.4690 4213(65) 4221.5068 4176.5312
5411 19.4726 4252(65) 4220.6528 4175.8579
5412 19.4762 4227(65) 4219.5708 4175.1841
5413 19.4798 4222(65) 4219.5146 4174.5107
5414 19.4834 4237(65) 4219.8975 4173.8369
5415 19.4870 4224(65) 4220.7549 4173.1631
5416 19.4906 4244(65) 4222.1348 4172.4917
5417 19.4942 4272(65) 4224.1196 4171.8174
5418 19.4978 4250(65) 4226.7715 4171.1440
5419 19.5014 4239(65) 4230.1978 4170.4702
5420 19.5050 4224(65) 4234.4731 4169.7969
5421 19.5086 4211(65) 4239.6553 4169.1230
5422 19.5122 4192(65) 4245.8154 4168.4531
5423 19.5158 4242(65) 4253.4224 4168.2437
5424 19.5194 4247(65) 4262.0811 4168.0327
5425 19.5230 4244(65) 4271.7295 4167.8228
5426 19.5266 4320(66) 4282.2759 4167.6118
5427 19.5302 4351(66) 4293.4937 4167.4014
5428 19.5338 4327(66) 4305.0664 4167.1914
5429 19.5374 4306(66) 4316.4907 4166.9805
5430 19.5410 4296(66) 4327.0737 4166.7710
5431 19.5446 4295(66) 4336.0879 4166.5605
5432 19.5482 4342(66) 4342.7583 4166.3501
5433 19.5518 4345(66) 4346.5347 4166.1396
5434 19.5554 4336(66) 4347.2466 4165.9292
5435 19.5590 4304(66) 4344.9448 4165.7188
5436 19.5626 4263(65) 4340.1094 4165.5083
5437 19.5662 4299(66) 4333.3169 4165.2983
5438 19.5698 4324(66) 4325.1133 4165.0879
5439 19.5734 4300(66) 4316.0361 4164.8774
5440 19.5770 4266(65) 4304.1396 4164.6670
5441 19.5806 4247(65) 4294.8521 4164.4565
5442 19.5842 4277(65) 4286.0942 4164.2461
5443 19.5878 4257(65) 4278.2344 4164.0356
5444 19.5914 4233(65) 4271.5605 4163.8257
5445 19.5950 4249(65) 4266.2476 4163.6152
5446 19.5986 4251(65) 4262.4492 4163.4048
5447 19.6022 4299(66) 4260.2363 4163.1943
5448 19.6058 4314(66) 4259.6382 4162.9839
5449 19.6094 4250(65) 4260.6572 4162.7734
5450 19.6130 4252(65) 4263.2637 4162.5630
5451 19.6166 4294(66) 4268.7510 4162.3530
5452 19.6202 4292(66) 4274.3633 4162.1426
5453 19.6238 4297(66) 4281.2451 4161.9321
5454 19.6274 4319(66) 4289.1694 4161.7217
5455 19.6310 4355(66) 4297.7554 4161.5112
5456 19.6346 4358(66) 4306.8633 4161.3008
5457 19.6382 4333(66) 4313.9463 4161.0903
5458 19.6418 4328(66) 4320.8530 4160.8804
5459 19.6454 4331(66) 4325.6245 4160.6699
5460 19.6490 4311(66) 4327.5889 4160.4595
5461 19.6526 4316(66) 4326.4551 4160.2490
5462 19.6562 4297(66) 4322.2476 4160.0386
5463 19.6598 4336(66) 4315.7969 4159.8281
5464 19.6634 4378(66) 4307.7432 4159.6177
5465 19.6670 4348(66) 4298.8984 4159.4077
5466 19.6706 4310(66) 4289.9287 4159.1973
5467 19.6742 4299(66) 4281.3882 4158.9868
5468 19.6778 4299(66) 4273.6118 4158.7764
5469 19.6814 4279(65) 4266.7925 4158.5659
5470 19.6850 4276(65) 4261.0225 4158.3555
5471 19.6886 4280(65) 4256.2690 4158.1450
5472 19.6922 4303(66) 4252.4146 4157.9351
5473 19.6957 4272(65) 4249.2500 4157.7246
5474 19.6994 4217(65) 4246.4912 4157.5142
5475 19.7029 4276(65) 4243.8433 4157.3037
5476 19.7066 4289(65) 4241.0137 4157.0933
5477 19.7101 4235(65) 4238.4609 4156.8828
5478 19.7138 4206(65) 4234.7979 4156.6724
5479 19.7173 4188(65) 4230.7461 4156.4624
5480 19.7209 4195(65) 4226.4082 4156.2524
5481 19.7245 4205(65) 4221.9775 4156.0415
5482 19.7281 4185(65) 4217.6235 4155.8311
5483 19.7317 4194(65) 4213.4863 4155.6206
5484 19.7353 4172(65) 4209.6484 4155.4102
5485 19.7389 4212(65) 4206.1685 4155.2002
5486 19.7425 4200(65) 4203.0679 4154.9902
5487 19.7461 4205(65) 4200.3462 4154.7798
5488 19.7497 4155(64) 4198.0171 4154.5693
5489 19.7533 4165(65) 4196.0659 4154.3589
5490 19.7569 4187(65) 4194.4775 4154.1484
5491 19.7605 4177(65) 4193.2485 4153.9375
5492 19.7641 4190(65) 4192.3511 4153.7275
5493 19.7677 4166(65) 4192.1177 4153.5176
5494 19.7713 4163(65) 4191.8633 4153.3071
5495 19.7749 4183(65) 4191.8994 4153.0967
5496 19.7785 4168(65) 4192.2061 4152.8862
5497 19.7821 4145(64) 4192.7812 4152.6738
5498 19.7857 4194(65) 4193.2495 4152.0967
5499 19.7893 4229(65) 4194.1216 4151.5205
5500 19.7929 4250(65) 4195.0723 4150.9453
5501 19.7965 4225(65) 4194.8125 4150.3687
5502 19.8001 4212(65) 4196.2944 4149.7920
5503 19.8037 4152(64) 4198.0435 4149.2153
5504 19.8073 4191(65) 4200.0884 4148.6387
5505 19.8109 4232(65) 4202.5288 4148.0620
5506 19.8145 4244(65) 4205.4575 4147.4854
5507 19.8181 4286(65) 4208.5508 4146.9102
5508 19.8217 4248(65) 4212.7720 4146.3335
5509 19.8253 4226(65) 4217.8110 4145.7568
5510 19.8289 4225(65) 4223.7251 4145.1802
5511 19.8325 4225(65) 4230.5708 4144.6035
5512 19.8361 4276(65) 4238.3462 4144.0269
5513 19.8397 4208(65) 4246.9927 4143.4502
5514 19.8433 4258(65) 4256.3223 4142.8750
5515 19.8469 4264(65) 4266.1099 4142.2988
5516 19.8505 4264(65) 4275.9209 4141.7217
5517 19.8541 4307(66) 4285.1528 4141.1455
5518 19.8577 4290(65) 4293.1089 4140.5684
5519 19.8613 4290(65) 4299.0820 4139.9917
5520 19.8649 4257(65) 4302.7388 4139.4170
5521 19.8685 4301(66) 4303.2949 4138.8398
5522 19.8721 4338(66) 4301.0273 4138.2637
5523 19.8757 4256(65) 4296.2759 4137.6865
5524 19.8793 4248(65) 4289.5293 4137.1104
5525 19.8829 4292(66) 4281.3198 4136.5337
5526 19.8865 4248(65) 4272.1230 4135.9570
5527 19.8901 4237(65) 4262.4502 4135.3818
5528 19.8937 4269(65) 4252.6509 4134.8052
5529 19.8973 4228(65) 4241.5610 4134.2285
5530 19.9009 4249(65) 4232.6489 4133.6519
5531 19.9045 4194(65) 4224.5308 4133.0752
5532 19.9081 4212(65) 4217.3755 4132.4985
5533 19.9117 4182(65) 4211.2666 4131.9219
5534 19.9153 4127(64) 4206.2617 4131.3467
5535 19.9189 4183(65) 4202.3608 4130.7700
5536 19.9225 4183(65) 4200.5986 4130.1934
5537 19.9261 4196(65) 4198.8716 4129.6167
5538 19.9297 4221(65) 4198.1323 4129.0400
5539 19.9333 4242(65) 4198.3125 4128.4634
5540 19.9369 4221(65) 4199.2983 4127.8867
5541 19.9405 4209(65) 4200.9468 4127.3115
5542 19.9440 4257(65) 4203.0649 4126.7354
5543 19.9477 4201(65) 4205.3975 4126.1582
5544 19.9513 4162(65) 4207.6279 4125.5815
5545 19.9548 4204(65) 4209.3921 4125.0054
5546 19.9585 4189(65) 4209.9111 4124.4282
5547 19.9620 4202(65) 4209.8462 4123.8521
5548 19.9656 4135(64) 4208.6348 4123.2769
5549 19.9692 4175(65) 4206.3608 4122.7002
5550 19.9728 4171(65) 4203.2915 4122.1235
5551 19.9764 4213(65) 4199.7505 4121.5469
5552 19.9800 4179(65) 4196.0850 4120.9702
5553 19.9836 4142(64) 4192.5635 4120.3931
5554 19.9872 4194(65) 4189.4277 4119.8169
5555 19.9908 4217(65) 4186.8140 4119.2417
5556 19.9944 4218(65) 4184.7759 4118.6650
5557 19.9980 4162(65) 4183.3433 4118.0884
5558 20.0016 4163(65) 4182.4595 4117.5117
5559 20.0052 4163(65) 4182.0205 4116.9351
5560 20.0088 4190(65) 4181.8750 4116.3584
5561 20.0124 4172(65) 4181.8340 4115.7817
5562 20.0160 4208(65) 4184.3477 4115.2065
5563 20.0196 4239(65) 4183.9375 4114.6299
5564 20.0232 4193(65) 4183.0718 4114.0532
5565 20.0268 4201(65) 4181.6938 4113.4766
5566 20.0304 4203(65) 4179.8228 4112.8999
5567 20.0340 4161(65) 4177.5146 4112.3232
5568 20.0376 4161(65) 4174.8408 4111.7466
5569 20.0412 4167(65) 4171.8799 4111.1714
5570 20.0448 4155(64) 4168.7520 4110.5952
5571 20.0484 4157(64) 4165.5601 4110.0181
5572 20.0520 4170(65) 4162.4199 4109.4419
5573 20.0556 4127(64) 4159.3794 4108.8643
5574 20.0592 4142(64) 4156.5610 4108.1724
5575 20.0628 4191(65) 4154.0669 4107.4805
5576 20.0664 4139(64) 4151.9502 4106.7900
5577 20.0700 4142(64) 4150.2192 4106.0981
5578 20.0736 4150(64) 4149.6270 4105.4058
5579 20.0772 4164(65) 4148.7412 4104.7139
5580 20.0808 4139(64) 4148.2700 4104.0220
5581 20.0844 4191(65) 4148.1885 4103.3296
5582 20.0880 4171(65) 4148.4810 4102.6377
5583 20.0916 4151(64) 4149.1309 4101.9473
5584 20.0952 4163(65) 4150.0981 4101.2554
5585 20.0988 4220(65) 4151.3267 4100.5635
5586 20.1024 4185(65) 4152.7456 4099.8711
5587 20.1060 4178(65) 4154.2793 4099.1792
5588 20.1096 4153(64) 4155.8462 4098.4868
5589 20.1132 4168(65) 4155.9434 4097.7949
5590 20.1168 4215(65) 4157.3628 4097.1050
5591 20.1204 4153(64) 4158.6836 4096.4126
5592 20.1240 4181(65) 4160.0142 4095.7205
5593 20.1276 4142(64) 4161.4644 4095.0283
5594 20.1312 4209(65) 4163.2148 4094.3362
5595 20.1348 4230(65) 4165.0605 4093.6440
5596 20.1384 4135(64) 4167.8662 4092.9519
5597 20.1420 4140(64) 4171.3276 4092.2620
5598 20.1456 4183(65) 4175.4878 4091.5696
5599 20.1492 4226(65) 4180.2944 4090.8777
5600 20.1528 4164(65) 4185.6196 4090.1858
5601 20.1564 4207(65) 4191.2686 4089.4934
5602 20.1600 4201(65) 4196.9048 4088.8015
5603 20.1636 4204(65) 4202.0864 4088.1091
5604 20.1672 4213(65) 4206.4678 4087.4189
5605 20.1708 4210(65) 4209.2661 4086.7271
5606 20.1744 4190(65) 4210.2563 4086.0347
5607 20.1780 4179(65) 4209.3184 4085.3428
5608 20.1816 4193(65) 4206.5957 4084.6506
5609 20.1852 4210(65) 4202.4902 4083.9585
5610 20.1888 4204(65) 4197.5171 4083.2664
5611 20.1924 4205(65) 4192.2456 4082.5762
5612 20.1959 4213(65) 4187.1245 4081.8843
5613 20.1996 4168(65) 4182.5786 4081.1919
5614 20.2031 4207(65) 4178.9082 4080.5000
5615 20.2068 4224(65) 4176.3394 4079.8076
5616 20.2104 4206(65) 4175.0684 4079.1157
5617 20.2139 4160(64) 4174.5547 4078.4238
5618 20.2175 4147(64) 4176.2773 4077.7334
5619 20.2211 4171(65) 4179.6782 4077.0413
5620 20.2247 4196(65) 4185.0508 4076.3494
5621 20.2283 4215(65) 4192.0171 4075.6572
5622 20.2319 4183(65) 4200.8101 4074.9651
5623 20.2355 4209(65) 4211.4448 4074.2729
5624 20.2391 4208(65) 4223.8306 4073.5808
5625 20.2427 4243(65) 4238.3721 4072.8909
5626 20.2463 4220(65) 4253.7012 4072.1985
5627 20.2499 4267(65) 4269.8892 4071.5066
5628 20.2535 4310(66) 4286.2529 4070.8142
5629 20.2571 4294(66) 4301.8320 4070.1223
5630 20.2607 4284(65) 4315.4897 4069.4299
5631 20.2643 4282(65) 4325.9302 4068.7380
5632 20.2679 4291(66) 4331.9995 4068.0479
5633 20.2715 4339(66) 4332.7109 4067.3557
5634 20.2751 4305(66) 4328.6890 4066.6636
5635 20.2787 4266(65) 4320.2114 4065.9714
5636 20.2823 4285(65) 4308.3911 4065.2795
5637 20.2859 4251(65) 4294.5220 4064.5874
5638 20.2895 4184(65) 4279.6523 4063.8953
5639 20.2931 4142(64) 4265.1665 4063.2051
5640 20.2967 4166(65) 4251.4551 4062.5132
5641 20.3003 4239(65) 4239.0293 4061.8208
5642 20.3039 4160(65) 4228.1069 4061.1289
5643 20.3075 4186(65) 4218.6880 4060.4365
5644 20.3111 4170(65) 4210.6558 4059.7446
5645 20.3147 4166(65) 4203.7002 4059.0522
5646 20.3183 4168(65) 4197.9268 4058.3623
5647 20.3219 4149(64) 4191.9390 4057.6702
5648 20.3255 4160(64) 4185.8105 4056.9780
5649 20.3291 4215(65) 4179.2324 4056.2861
5650 20.3327 4164(65) 4172.0928 4055.5938
5651 20.3363 4183(65) 4164.4634 4054.9019
5652 20.3399 4179(65) 4156.5400 4054.2097
5653 20.3435 4130(64) 4148.5835 4053.5193
5654 20.3471 4125(64) 4140.8057 4052.8274
5655 20.3507 4141(64) 4133.4126 4052.1350
5656 20.3543 4131(64) 4126.5273 4051.4431
5657 20.3579 4085(64) 4120.2192 4050.7512
5658 20.3615 4112(64) 4114.5117 4050.0588
5659 20.3651 4110(64) 4109.4126 4049.3669
5660 20.3687 4083(64) 4104.6494 4048.6768
5661 20.3723 4107(64) 4101.3530 4047.9846
5662 20.3759 4147(64) 4097.9326 4047.2925
5663 20.3795 4116(64) 4095.0010 4046.6003
5664 20.3831 4058(64) 4092.5305 4045.9084
5665 20.3867 4057(64) 4090.4902 4045.2161
5666 20.3903 4119(64) 4088.9058 4044.5242
5667 20.3939 4098(64) 4087.6511 4043.8340
5668 20.3975 4083(64) 4086.7214 4043.1416
5669 20.4011 4118(64) 4086.0874 4042.4497
5670 20.4047 4126(64) 4085.6965 4041.7573
5671 20.4083 4081(64) 4085.4819 4041.0654
5672 20.4119 4056(64) 4085.3765 4040.3735
5673 20.4155 4072(64) 4085.4846 4039.8662
5674 20.4191 4087(64) 4085.5566 4039.3591
5675 20.4227 4138(64) 4085.5588 4038.8521
5676 20.4263 4159(64) 4084.4023 4038.3452
5677 20.4299 4099(64) 4084.2944 4037.8384
5678 20.4335 4130(64) 4084.2175 4037.3311
5679 20.4371 4139(64) 4084.2617 4036.8242
5680 20.4407 4103(64) 4084.5271 4036.3184
5681 20.4443 4079(64) 4085.1028 4035.8115
5682 20.4478 4083(64) 4086.0457 4035.3047
5683 20.4515 4113(64) 4087.4170 4034.7974
5684 20.4550 4117(64) 4089.2349 4034.2905
5685 20.4587 4125(64) 4091.4937 4033.7834
5686 20.4622 4121(64) 4094.1636 4033.2764
5687 20.4658 4062(64) 4097.3960 4032.7710
5688 20.4694 4078(64) 4100.6401 4032.2637
5689 20.4730 4059(64) 4103.9785 4031.7568
5690 20.4766 4064(64) 4107.2363 4031.2498
5691 20.4802 4134(64) 4110.2227 4030.7427
5692 20.4838 4143(64) 4112.7495 4030.2356
5693 20.4874 4185(65) 4114.6255 4029.7288
5694 20.4910 4176(65) 4115.6660 4029.2231
5695 20.4946 4104(64) 4115.7251 4028.7158
5696 20.4982 4084(64) 4114.7090 4028.2090
5697 20.5018 4126(64) 4112.6343 4027.7021
5698 20.5054 4138(64) 4109.6392 4027.1951
5699 20.5090 4124(64) 4105.9731 4026.6880
5700 20.5126 4026(63) 4101.9253 4026.1809
5701 20.5162 4070(64) 4097.7866 4025.6753
5702 20.5198 4097(64) 4095.1252 4025.1685
5703 20.5234 4045(64) 4088.8242 4024.6614
5704 20.5270 4091(64) 4085.7852 4024.1543
5705 20.5306 4110(64) 4083.3247 4023.6472
5706 20.5342 4080(64) 4081.5020 4023.1404
5707 20.5378 4092(64) 4080.3320 4022.6331
5708 20.5414 4100(64) 4079.8875 4022.1277
5709 20.5450 4027(63) 4079.9849 4021.6206
5710 20.5486 4053(64) 4080.6475 4021.1135
5711 20.5522 4125(64) 4081.7903 4020.6067
5712 20.5558 4113(64) 4083.2883 4020.0994
5713 20.5594 4092(64) 4084.9819 4019.5925
5714 20.5630 4151(64) 4086.6865 4019.0857
5715 20.5666 4148(64) 4088.1858 4018.5798
5716 20.5702 4130(64) 4089.2864 4018.0730
5717 20.5738 4092(64) 4089.8582 4017.5659
5718 20.5774 4099(64) 4089.8699 4017.0588
5719 20.5810 4096(64) 4088.6782 4016.5520
5720 20.5846 4123(64) 4087.9294 4016.0447
5721 20.5882 4142(64) 4087.0942 4015.5378
5722 20.5918 4105(64) 4086.4004 4015.0322
5723 20.5954 4042(64) 4086.0161 4014.5251
5724 20.5990 4034(64) 4086.0754 4014.0183
5725 20.6026 4058(64) 4086.6221 4013.5110
5726 20.6062 4013(63) 4087.6519 4013.0042
5727 20.6098 4059(64) 4089.0918 4012.4971
5728 20.6134 4019(63) 4090.9048 4011.9900
5729 20.6170 4040(64) 4092.6238 4011.4846
5730 20.6206 4065(64) 4094.0808 4010.9773
5731 20.6242 4085(64) 4094.9592 4010.4705
5732 20.6278 4103(64) 4094.9714 4009.9634
5733 20.6314 4152(64) 4093.9031 4009.4563
5734 20.6350 4143(64) 4091.7261 4008.9495
5735 20.6386 4124(64) 4088.5183 4008.4424
5736 20.6422 4090(64) 4084.5247 4007.9368
5737 20.6458 4090(64) 4079.9900 4007.4299
5738 20.6494 4064(64) 4075.1968 4006.9226
5739 20.6530 4055(64) 4070.3740 4006.4158
5740 20.6566 4087(64) 4065.7144 4005.9087
5741 20.6602 4123(64) 4061.3413 4005.4016
5742 20.6638 4110(64) 4057.3684 4004.8945
5743 20.6674 4005(63) 4054.3669 4004.3889
5744 20.6710 3984(63) 4051.3682 4003.8821
5745 20.6746 4050(64) 4048.8792 4003.3750
5746 20.6782 4084(64) 4046.7515 4002.8679
5747 20.6818 4068(64) 4045.3135 4002.3608
5748 20.6854 3995(63) 4044.3762 4001.8540
5749 20.6890 4046(64) 4043.9229 4001.3472
5750 20.6926 3979(63) 4043.9470 4000.8413
5751 20.6961 3969(63) 4044.4312 4000.3376
5752 20.6998 4096(64) 4045.5781 4000.0681
5753 20.7034 4057(64) 4047.1226 3999.7988
5754 20.7069 4073(64) 4048.9946 3999.5293
5755 20.7106 4071(64) 4051.1472 3999.2598
5756 20.7141 4119(64) 4053.5078 3998.9905
5757 20.7177 4153(64) 4055.9922 3998.7217
5758 20.7213 4118(64) 4058.5559 3998.4524
5759 20.7249 4062(64) 4061.1658 3998.1829
5760 20.7285 4040(64) 4063.8735 3997.9133
5761 20.7321 4080(64) 4066.7734 3997.6440
5762 20.7357 4049(64) 4069.7849 3997.3745
5763 20.7393 4027(63) 4073.4941 3997.1052
5764 20.7429 4032(63) 4077.7930 3996.8364
5765 20.7465 4077(64) 4082.7983 3996.5669
5766 20.7501 4115(64) 4088.5090 3996.2976
5767 20.7537 4158(64) 4094.3198 3996.0281
5768 20.7573 4134(64) 4101.2598 3995.7588
5769 20.7609 4061(64) 4108.5513 3995.4893
5770 20.7645 4111(64) 4115.7075 3995.2197
5771 20.7681 4064(64) 4122.2773 3994.9512
5772 20.7717 4095(64) 4127.7129 3994.6816
5773 20.7753 4131(64) 4131.3823 3994.4124
5774 20.7789 4131(64) 4132.8071 3994.1428
5775 20.7825 4198(65) 4131.7217 3993.8733
5776 20.7861 4142(64) 4128.1807 3993.6040
5777 20.7897 4108(64) 4122.5049 3993.3345
5778 20.7933 4128(64) 4115.2256 3993.0659
5779 20.7969 4072(64) 4106.8882 3992.7964
5780 20.8005 4097(64) 4098.0068 3992.5269
5781 20.8041 4053(64) 4089.0244 3992.2576
5782 20.8077 4072(64) 4080.2590 3991.9880
5783 20.8113 4088(64) 4071.9731 3991.7188
5784 20.8149 4076(64) 4064.6345 3991.4492
5785 20.8185 4021(63) 4057.6870 3991.1804
5786 20.8221 4058(64) 4051.4956 3990.9111
5787 20.8257 4033(64) 4046.0598 3990.6416
5788 20.8293 3932(63) 4040.9209 3990.3723
5789 20.8329 3991(63) 4037.1926 3990.1028
5790 20.8365 4051(64) 4033.9243 3989.8333
5791 20.8401 4055(64) 4031.2737 3989.5640
5792 20.8437 4178(65) 4029.1777 3989.2952
5793 20.8473 4068(64) 4027.5706 3989.0259
5794 20.8509 4039(64) 4026.3982 3988.7563
5795 20.8545 3998(63) 4025.5925 3988.4871
5796 20.8581 3949(63) 4025.0955 3988.2175
5797 20.8617 4020(63) 4024.8315 3987.9480
5798 20.8653 4028(63) 4024.7288 3987.6787
5799 20.8689 4008(63) 4024.7449 3987.4099
5800 20.8725 4030(63) 4024.8330 3987.1406
5801 20.8761 3978(63) 4024.9775 3986.8711
5802 20.8797 3942(63) 4025.2021 3986.6016
5803 20.8833 4039(64) 4025.5403 3986.3323
5804 20.8869 4001(63) 4025.3743 3986.0627
5805 20.8905 3973(63) 4026.1211 3985.7935
5806 20.8941 4020(63) 4027.1313 3985.5247
5807 20.8977 4045(64) 4028.4268 3985.2551
5808 20.9013 4000(63) 4030.0032 3984.9858
5809 20.9049 4056(64) 4032.5801 3984.7166
5810 20.9085 4064(64) 4034.5940 3984.4470
5811 20.9121 4001(63) 4036.6609 3984.1775
5812 20.9157 4038(64) 4038.6140 3983.9080
5813 20.9193 4074(64) 4040.2449 3983.6394
5814 20.9229 4004(63) 4041.3479 3983.3701
5815 20.9265 4013(63) 4041.7053 3983.1006
5816 20.9301 4032(63) 4041.2048 3982.8311
5817 20.9337 4052(64) 4039.8218 3982.5615
5818 20.9373 4059(64) 4037.6399 3982.2922
5819 20.9408 4024(63) 4034.8645 3982.0237
5820 20.9445 3964(63) 4031.6785 3981.7542
5821 20.9480 3939(63) 4028.2959 3981.4846
5822 20.9517 3995(63) 4024.8994 3981.2151
5823 20.9552 4016(63) 4021.6157 3980.9458
5824 20.9589 4009(63) 4018.5376 3980.6763
5825 20.9625 3971(63) 4016.1790 3980.4070
5826 20.9660 3972(63) 4013.6794 3980.1382
5827 20.9696 3993(63) 4011.4692 3979.8687
5828 20.9732 4060(64) 4009.5691 3979.5994
5829 20.9768 3976(63) 4007.9771 3979.3301
5830 20.9804 3989(63) 4006.4788 3979.0605
5831 20.9840 3938(63) 4005.4656 3978.7910
5832 20.9876 4008(63) 4004.7185 3978.5215
5833 20.9912 4100(64) 4004.2129 3978.2529
5834 20.9948 4081(64) 4003.9348 3977.9836
5835 20.9984 4029(63) 4003.8628 3977.7141
5836 21.0020 4005(63) 4003.9705 3977.4446
5837 21.0056 4083(64) 4004.2378 3977.1750
5838 21.0092 4129(64) 4004.6404 3976.9058
5839 21.0128 4082(64) 4005.1460 3976.6362
5840 21.0164 4011(63) 4005.7378 3976.3677
5841 21.0200 4122(64) 4006.4041 3976.0981
5842 21.0236 3997(63) 4007.1475 3975.8286
5843 21.0272 3906(62) 4007.9758 3975.5571
5844 21.0308 3954(63) 4008.5125 3974.8616
5845 21.0344 4025(63) 4009.2341 3974.1663
5846 21.0380 4066(64) 4008.8342 3973.4712
5847 21.0416 4045(64) 4010.0789 3972.7773
5848 21.0452 4071(64) 4011.6221 3972.0823
5849 21.0488 4035(64) 4013.4600 3971.3870
5850 21.0524 3895(62) 4016.0251 3970.6914
5851 21.0560 4003(63) 4018.3052 3969.9963
5852 21.0596 4061(64) 4020.8157 3969.3008
5853 21.0632 3956(63) 4023.3567 3968.6055
5854 21.0668 4012(63) 4025.7734 3967.9121
5855 21.0704 4030(63) 4027.9111 3967.2166
5856 21.0740 4069(64) 4029.5857 3966.5215
5857 21.0776 4069(64) 4030.6714 3965.8259
5858 21.0812 4005(63) 4031.0884 3965.1306
5859 21.0848 4060(64) 4030.8291 3964.4351
5860 21.0884 4160(65) 4029.9236 3963.7400
5861 21.0920 4083(64) 4028.4700 3963.0466
5862 21.0956 4061(64) 4026.5366 3962.3511
5863 21.0992 4021(63) 4024.2700 3961.6558
5864 21.1028 4062(64) 4021.8345 3960.9602
5865 21.1064 3995(63) 4019.5444 3960.2651
5866 21.1100 3939(63) 4017.2788 3959.5698
5867 21.1136 3958(63) 4015.3298 3958.8743
5868 21.1172 4006(63) 4013.8323 3958.1809
5869 21.1208 4050(64) 4012.8784 3957.4854
5870 21.1244 4061(64) 4012.5913 3956.7903
5871 21.1280 3956(63) 4012.9207 3956.0950
5872 21.1316 4007(63) 4013.8083 3955.3994
5873 21.1352 4058(64) 4015.4973 3954.7043
5874 21.1388 3975(63) 4017.8342 3954.0088
5875 21.1424 3861(62) 4020.7395 3953.3154
5876 21.1460 3877(62) 4024.1245 3952.6201
5877 21.1496 4013(63) 4027.8115 3951.9246
5878 21.1532 4012(63) 4031.5659 3951.2295
5879 21.1568 4102(64) 4035.1104 3950.5337
5880 21.1604 4080(64) 4038.0952 3949.8386
5881 21.1640 3978(63) 4040.2019 3949.1431
5882 21.1676 4015(63) 4041.1636 3948.4497
5883 21.1712 4029(63) 4040.8748 3947.7544
5884 21.1748 4076(64) 4039.3923 3947.0588
5885 21.1784 4030(63) 4036.9504 3946.3638
5886 21.1820 3927(63) 4033.8621 3945.6685
5887 21.1856 4063(64) 4030.4636 3944.9729
5888 21.1892 4085(64) 4026.5605 3944.2778
5889 21.1928 4041(64) 4023.4138 3943.5840
5890 21.1964 4036(64) 4021.9402 3942.8889
5891 21.1999 3920(63) 4019.6511 3942.1936
5892 21.2036 3976(63) 4017.8110 3941.4980
5893 21.2071 3977(63) 4016.3433 3940.8030
5894 21.2108 3914(63) 4015.1013 3940.1074
5895 21.2143 3852(62) 4013.8921 3939.4121
5896 21.2179 3817(62) 4012.5144 3938.7266
5897 21.2215 3981(63) 4011.4460 3938.7266
5898 21.2251 4079(64) 4009.8757 3938.7266
5899 21.2287 3950(63) 4007.7642 3938.7266
5900 21.2323 4051(64) 4005.1775 3938.7266
5901 21.2359 4090(64) 4002.2266 3938.7266
5902 21.2395 3922(63) 3999.0762 3938.7266
5903 21.2431 3999(63) 3995.8894 3938.7266
5904 21.2467 4101(64) 3992.7920 3938.7266
5905 21.2503 3990(63) 3990.2563 3938.7266
5906 21.2539 3935(63) 3987.6924 3938.7266
5907 21.2575 4003(63) 3985.5066 3938.7266
5908 21.2611 3991(63) 3983.7480 3938.7266
5909 21.2647 4061(64) 3982.4453 3938.7266
5910 21.2683 4017(63) 3981.6226 3938.7266
5911 21.2719 3965(63) 3981.2878 3938.7266
5912 21.2755 4000(63) 3981.4336 3938.7266
5913 21.2791 3877(62) 3982.0513 3938.7266
5914 21.2827 3915(63) 3983.0457 3938.7266
5915 21.2863 4035(64) 3984.5139 3938.7266
5916 21.2899 4161(65) 3986.3271 3938.7266
5917 21.2935 3965(63) 3988.4009 3938.7266
5918 21.2971 3959(63) 3990.6235 3938.7266
5919 21.3007 3905(62) 3992.8408 3938.7266
5920 21.3043 3987(63) 3994.8787 3938.7266
5921 21.3079 4132(64) 3996.5437 3938.7266
5922 21.3115 4108(64) 3997.6641 3938.7266
5923 21.3151 3947(63) 3998.1243 3938.7266
5924 21.3187 4028(63) 3997.8850 3938.7266
5925 21.3223 4087(64) 3997.0305 3938.7266
5926 21.3259 4035(64) 3995.6973 3938.7266
5927 21.3295 4015(63) 3994.0591 3938.7266
5928 21.3331 4078(64) 3992.2957 3938.7266
5929 21.3367 3991(63) 3990.3284 3938.7266
5930 21.3403 4099(64) 3988.7625 3938.7266
5931 21.3439 4043(64) 3987.4084 3938.7266
5932 21.3475 3946(63) 3986.3132 3938.7266
5933 21.3511 4164(65) 3985.4722 3938.7266
5934 21.3547 3918(63) 3984.6309 3938.7266
5935 21.3583 3948(63) 3984.1970 3938.7266
5936 21.3619 4167(65) 3983.8828 3938.7266
5937 21.3655 4177(65) 3983.6353 3938.7266
5938 21.3691 4064(64) 3983.3979 3938.7266
5939 21.3727 3938(63) 3983.1382 3938.7266
5940 21.3763 3885(62) 3982.8560 3938.7266
5941 21.3799 3977(63) 3982.5840 3938.7266
5942 21.3835 4106(64) 3982.3726 3938.7266
5943 21.3871 4081(64) 3982.2864 3938.7266
5944 21.3907 3779(61) 3983.4412 3938.7266
5945 21.3943 3953(63) 3983.8386 3938.7266
5946 21.3979 4151(64) 3938.7266 3938.7266
_pd_proc_number_of_points        5808

loop_
_refln_index_h
_refln_index_k
_refln_index_l
_refln_mult
_pd_refln_phase_id
_refln_observed_status
_refln_F_squared_meas
_refln_F_squared_calc
_refln_phase_calc
_refln_d_spacing
1 1 1 8 1 o 125417.2578 125087.5391 180.90 7.86489
-1 0 1 2 2 o 7266.0430 7699.6387 181.28 7.04479
1 0 1 2 2 o 27042.0488 25653.4453 181.32 7.02905
2 0 0 2 2 o 4481.7344 4481.7344 1.40 6.69208
1 1 0 4 2 o 7614.1318 7015.2168 1.31 6.51646
0 1 1 4 2 o 8645.9756 10128.9590 181.17 5.54026
-1 1 1 4 2 o 13707.7900 12517.4619 181.30 5.12206
1 1 1 4 2 o 101.5926 90.8813 1.64 5.11600
2 1 0 4 2 o 11774.2354 13020.9717 181.33 4.98158
2 2 0 12 1 o 67928.8125 53966.2930 181.78 4.81624
-2 1 1 4 2 o 85.2197 46.3146 180.17 4.27108
2 1 1 4 2 o 9861.5527 5541.0815 181.38 4.26406
0 0 2 2 2 o 14824.1865 12881.5371 1.17 4.13629
3 1 1 24 1 o 41397.4062 42347.3203 181.44 4.10731
2 2 2 8 1 o 54317.2578 51480.6719 180.38 3.93245
-3 0 1 2 2 o 15132.5371 14316.9199 1.09 3.93086
3 0 1 2 2 o 8139.6836 7640.9312 181.06 3.92266
3 1 0 4 2 o 3.1475 3.1475 353.91 3.82897
0 2 0 2 2 o 9832.8213 9832.8213 180.85 3.73021
0 1 2 4 2 o 1278.3555 1278.3555 2.86 3.61749
1 2 0 4 2 o 5050.5386 4185.6035 181.58 3.59327
-2 0 2 2 2 o 4855.5820 4209.2031 181.42 3.52240
2 0 2 2 2 o 14606.1602 12717.4102 1.74 3.51453
-1 1 2 4 2 o 217.2915 190.0678 0.87 3.49411
1 1 2 4 2 o 9590.2568 8588.5420 1.30 3.49026
-3 1 1 4 2 o 3674.4260 3577.6782 181.96 3.47766
3 1 1 4 2 o 3948.8364 3975.9011 2.06 3.47197
4 0 0 6 1 o 57618.7344 58051.5391 181.42 3.40560
0 2 1 4 2 o 3002.7632 2970.8235 181.53 3.40050
4 0 0 2 2 o 5889.2173 6314.1216 181.54 3.34604
-1 2 1 4 2 o 593.7249 355.9121 1.58 3.29660
1 2 1 4 2 o 2698.2292 1589.0753 1.41 3.29498
2 2 0 4 2 o 1023.7032 696.1530 180.96 3.25823
-2 1 2 4 2 o 5891.6138 5551.7402 1.87 3.18522
2 1 2 4 2 o 44.4503 43.8967 184.05 3.17939
3 3 1 24 1 o 82206.0312 84158.2500 0.98 3.12519
4 1 0 4 2 o 2745.6833 2233.9568 182.58 3.05303
-2 2 1 4 2 o 11068.4033 9814.5469 181.92 3.03283
2 2 1 4 2 o 9155.2793 8053.8374 1.34 3.03031
-4 1 1 4 2 o 6387.9907 5995.4370 1.46 2.86633
4 1 1 4 2 o 3.2620 3.0115 12.71 2.86208
3 2 0 4 2 o 43918.3828 40477.2148 180.97 2.86172
-3 1 2 4 2 o 48206.7969 45010.4727 180.58 2.81287
3 1 2 4 2 o 40952.0195 39927.9258 0.54 2.80686
4 2 2 24 1 o 22043.2734 23022.9004 2.59 2.78066
0 2 2 4 2 o 12389.5195 11972.1924 180.42 2.77013
-1 2 2 4 2 o 5398.3789 7821.6929 2.13 2.71354
1 2 2 4 2 o 772.0060 1033.1844 2.08 2.71174
-3 2 1 4 2 o 30593.4609 35109.2148 180.33 2.70581
3 2 1 4 2 o 29102.6055 31949.1348 0.28 2.70313
-1 0 3 2 2 o 15.4541 16.7084 15.04 2.70214
1 0 3 2 2 o 8970.9932 9287.6104 181.46 2.69947
3 3 3 8 1 o 178805.5469 173972.4062 0.81 2.62163
5 1 1 24 1 o 2565.2830 2495.9431 175.19 2.62163
-4 0 2 2 2 o 10917.1104 10265.8867 181.98 2.60461
4 0 2 2 2 o 2844.8481 2629.4028 1.22 2.59825
0 1 3 4 2 o 16558.7363 12471.8887 180.28 2.58650
-2 2 2 4 2 o 12.8924 8.0623 172.60 2.56103
2 2 2 4 2 o 152.9134 104.4202 355.87 2.55800
-5 0 1 2 2 o 17360.8574 15715.1602 1.61 2.54869
5 0 1 2 2 o 2218.2878 2185.4773 2.72 2.54496
-1 1 3 4 2 o 5398.1592 5713.0513 181.93 2.54062
1 1 3 4 2 o 539.5792 585.6913 184.38 2.53840
5 1 0 4 2 o 13407.8047 8312.5898 181.29 2.51956
4 2 0 4 2 o 32.8248 32.8248 4.97 2.49079
-4 1 2 4 2 o 2538.2834 2352.8296 180.29 2.45906
4 1 2 4 2 o 5843.3989 5783.6030 181.95 2.45370
1 3 0 4 2 o 9833.6465 10916.6582 181.57 2.44496
-2 1 3 4 2 o 4986.9526 4985.5073 1.43 2.41447
-5 1 1 4 2 o 2503.7654 2476.6748 0.55 2.41183
2 1 3 4 2 o 4468.2905 4404.5361 181.78 2.41067
5 1 1 4 2 o 7318.4805 7177.5396 1.44 2.40867
4 4 0 12 1 o 1031330.8750 1010193.5625 0.54 2.40812
-4 2 1 4 2 o 1983.2139 1860.8892 181.90 2.38626
4 2 1 4 2 o 6359.8022 6007.5518 2.35 2.38380
0 3 1 4 2 o 67640.1484 64272.1641 0.75 2.38153
-3 2 2 4 2 o 7460.9224 7279.1270 1.19 2.35515
3 2 2 4 2 o 11622.3936 11581.8994 181.24 2.35161
-3 0 3 2 2 o 86257.5156 87040.4609 0.81 2.34826
-1 3 1 4 2 o 136.5561 138.0002 184.76 2.34499
1 3 1 4 2 o 324.7191 327.8735 179.74 2.34441
3 0 3 2 2 o 92379.1719 92985.1562 180.77 2.34302
2 3 0 4 2 o 399.4427 384.6466 183.09 2.33106
5 3 1 48 1 o 67030.2031 69683.9219 1.14 2.30261
4 4 2 24 1 o 2061.0940 1810.7087 0.33 2.27040
-2 3 1 4 2 o 0.0384 0.0341 11.20 2.24420
2 3 1 4 2 o 12880.5029 11518.1396 1.44 2.24318
-3 1 3 4 2 o 6956.0596 6357.2764 180.41 2.23992
3 1 3 4 2 o 8695.6426 8055.7275 0.68 2.23537
6 0 0 2 2 o 164141.7344 151765.2500 180.64 2.23069
0 2 3 4 2 o 30485.0410 27418.5605 181.14 2.21742
-1 2 3 4 2 o 841.7633 685.9459 359.78 2.18831
1 2 3 4 2 o 1157.5383 978.9698 1.24 2.18689
5 2 0 4 2 o 442.8302 468.4179 182.85 2.17481
3 3 0 4 2 o 65.7992 70.1354 1.97 2.17215
-5 1 2 4 2 o 3713.9761 4021.0667 181.66 2.15404
6 2 0 24 1 o 33221.3711 35974.8320 2.02 2.15389
5 1 2 4 2 o 617.0782 664.9232 181.30 2.14954
6 1 0 4 2 o 77.7183 78.9994 3.18 2.13720
-4 2 2 4 2 o 692.9792 695.2794 1.93 2.13554
4 2 2 4 2 o 541.7255 523.3843 180.91 2.13203
0 3 2 4 2 o 28928.1250 27708.4961 0.57 2.13128
-2 2 3 4 2 o 2350.8889 2057.7161 182.41 2.10614
-1 3 2 4 2 o 11.5243 10.1555 185.12 2.10518
-5 2 1 4 2 o 493.8509 438.3367 182.36 2.10439
1 3 2 4 2 o 17022.2656 15116.7119 181.47 2.10434
2 2 3 4 2 o 445.6830 399.0968 182.43 2.10362
5 2 1 4 2 o 17.3518 15.8290 186.91 2.10229
-3 3 1 4 2 o 12083.6191 11155.4277 180.81 2.10156
3 3 1 4 2 o 14592.0547 13801.3203 0.81 2.10031
5 3 3 24 1 o 27056.4980 25969.1641 181.73 2.07740
-6 1 1 4 2 o 3942.9207 3890.8889 1.59 2.07047
0 0 4 2 2 o 30937.5781 30957.4414 180.51 2.06814
6 1 1 4 2 o 7222.1597 7229.6060 1.42 2.06806
6 2 2 24 1 o 17888.9980 17094.7598 180.54 2.05365
-4 1 3 4 2 o 4348.0835 4157.6118 1.70 2.04871
4 1 3 4 2 o 1683.3170 1642.4126 182.03 2.04407
-2 3 2 4 2 o 737.3029 3540.0256 1.19 2.03153
2 3 2 4 2 o 805.6229 805.6229 180.69 2.03002
4 3 0 4 2 o 636.0757 1068.4243 181.82 1.99593
0 1 4 4 2 o 8948.6660 10850.2275 1.39 1.99298
-3 2 3 4 2 o 14793.7041 16163.1797 180.63 1.98727
3 2 3 4 2 o 13531.7129 14616.9639 0.65 1.98409
-2 0 4 2 2 o 19458.2500 20555.4941 181.44 1.97733
2 0 4 2 2 o 11229.2031 11625.5957 1.44 1.97454
-1 1 4 4 2 o 2976.8232 3003.5186 181.65 1.97194
1 1 4 4 2 o 84.4260 84.0670 3.44 1.97056
4 4 4 8 1 o 41015.5078 39926.0273 181.66 1.96622
-6 0 2 2 2 o 5002.1489 4866.9336 181.31 1.96543
6 0 2 2 2 o 9225.9707 9056.0938 181.61 1.96133
-4 3 1 4 2 o 10685.7324 9169.2344 181.75 1.94092
4 3 1 4 2 o 936.2732 809.0728 181.23 1.93960
-5 2 2 4 2 o 4269.1841 4235.6733 181.57 1.92656
-3 3 2 4 2 o 14006.4990 13755.2451 1.43 1.92407
5 2 2 4 2 o 7663.6792 7516.0903 182.05 1.92334
-5 0 3 2 2 o 9959.5801 9766.1885 1.16 1.92311
3 3 2 4 2 o 13823.6494 13558.7949 181.28 1.92214
5 0 3 2 2 o 386.5983 384.5016 358.75 1.91830
6 2 0 4 2 o 4088.0496 4115.2334 1.19 1.91449
-2 1 4 4 2 o 244.5279 246.5474 1.84 1.91134
2 1 4 4 2 o 6305.2578 6362.3784 1.44 1.90882
7 1 1 24 1 o 45134.5195 45546.9570 1.24 1.90752
5 5 1 24 1 o 55412.4414 55918.8008 181.34 1.90752
-6 1 2 4 2 o 2585.8201 2505.3599 182.31 1.90058
6 1 2 4 2 o 1175.5044 1050.8431 182.46 1.89687
-6 2 1 4 2 o 2174.6296 4465.4165 1.69 1.86607
0 4 0 2 2 o 43.2203 85.8385 195.28 1.86511
6 2 1 4 2 o 264.2719 504.6621 1.94 1.86431
-7 0 1 2 2 o 2554.8835 4784.3740 1.15 1.86394
-5 1 3 4 2 o 2566.7354 4444.7358 1.96 1.86223
7 0 1 2 2 o 6704.4038 11468.7891 1.81 1.86189
5 1 3 4 2 o 7156.8198 11859.9092 1.48 1.85787
7 1 0 4 2 o 651.5275 1148.3250 182.57 1.85216
-4 2 3 4 2 o 1629.5068 2560.4026 1.69 1.85010
1 4 0 4 2 o 5.2185 6.6805 18.02 1.84726
0 3 3 4 2 o 2773.1111 3437.3206 179.64 1.84675
4 2 3 4 2 o 3727.3142 4597.8403 2.03 1.84667
-1 3 3 4 2 o 2432.1042 2585.5510 181.37 1.82984
1 3 3 4 2 o 1393.4357 1456.0526 181.56 1.82901
5 3 0 4 2 o 8016.0283 7721.3594 1.94 1.82192
-3 1 4 4 2 o 1644.2925 1583.0005 182.76 1.82131
6 4 2 48 1 o 44493.0664 42858.2773 181.89 1.82037
0 4 1 4 2 o 2315.2727 2234.3418 0.83 1.81944
3 1 4 4 2 o 1467.2997 1422.3735 3.04 1.81804
0 2 4 4 2 o 2902.1978 2982.8176 0.68 1.80875
-7 1 1 4 2 o 6434.4868 6623.6543 1.81 1.80835
7 1 1 4 2 o 2164.9419 2228.3682 181.10 1.80648
-1 4 1 4 2 o 3845.0117 3847.3472 1.45 1.80299
1 4 1 4 2 o 9683.7607 9660.7500 1.73 1.80272
-4 3 2 4 2 o 802.6854 775.9263 0.37 1.79864
2 4 0 4 2 o 2786.8345 2702.2976 181.50 1.79663
4 3 2 4 2 o 3986.4092 3867.1396 181.21 1.79655
-1 2 4 4 2 o 3438.1426 3436.1936 2.10 1.79297
1 2 4 4 2 o 6567.4956 6638.6382 2.12 1.79193
-2 3 3 4 2 o 9095.4404 9438.6113 181.56 1.78098
-5 3 1 4 2 o 0.4709 0.4857 1.78 1.77991
2 3 3 4 2 o 11883.4346 12227.5488 1.61 1.77945
5 3 1 4 2 o 36.3034 37.2098 7.35 1.77864
5 5 3 24 1 o 113.3056 115.2500 337.52 1.77348
7 3 1 48 1 o 100016.4922 101732.8281 180.99 1.77348
-4 0 4 2 2 o 12314.3154 11838.3252 181.23 1.76120
4 0 4 2 2 o 21164.3770 20243.5957 1.38 1.75726
-2 4 1 4 2 o 1062.2469 1012.9843 2.82 1.75595
2 4 1 4 2 o 129.2724 123.0852 185.18 1.75546
-2 2 4 4 2 o 3435.8948 3125.1104 1.08 1.74706
2 2 4 4 2 o 1402.3112 1271.0835 181.27 1.74513
-6 2 2 4 2 o 4422.6943 3948.1057 0.47 1.73883
6 2 2 4 2 o 11076.6719 9657.0391 0.54 1.73599
3 4 0 4 2 o 249.5135 209.8889 5.62 1.72079
-4 1 4 4 2 o 6008.2949 5690.1987 181.71 1.71408
4 1 4 4 2 o 3418.8479 3354.8362 181.15 1.71045
-5 2 3 4 2 o 924.8460 913.9161 181.15 1.70932
-3 3 3 4 2 o 51.5519 51.4525 0.79 1.70735
5 2 3 4 2 o 55.5809 55.8256 179.87 1.70594
3 3 3 4 2 o 61.3129 61.7324 1.48 1.70533
8 0 0 6 1 o 551880.4375 558797.0625 0.66 1.70280
7 2 0 4 2 o 6201.5757 6266.1973 1.62 1.70152
0 4 2 4 2 o 12135.9209 12183.4717 180.95 1.70025
-7 1 2 4 2 o 45.6336 42.0958 1.67 1.69196
-6 1 3 4 2 o 6946.1357 6371.5923 0.11 1.69121
7 1 2 4 2 o 7259.1221 6545.5786 181.47 1.68890
6 1 3 4 2 o 9043.2354 8044.8730 0.55 1.68729
-1 4 2 4 2 o 1977.7439 1753.7677 182.20 1.68691
1 4 2 4 2 o 62.1737 54.9330 356.12 1.68648
-3 4 1 4 2 o 5964.6724 5213.5273 181.08 1.68505
3 4 1 4 2 o 6391.6914 5565.2666 0.73 1.68440
-3 2 4 4 2 o 2405.5396 2205.7227 181.38 1.67750
3 2 4 4 2 o 609.3821 590.7047 1.15 1.67495
8 0 0 2 2 o 1438.1073 1446.8143 181.52 1.67302
-5 3 2 4 2 o 14133.2285 14630.4062 1.35 1.66839
-7 2 1 4 2 o 126.1789 130.5889 182.13 1.66736
5 3 2 4 2 o 204.3490 211.4751 3.14 1.66629
7 2 1 4 2 o 1668.5344 1726.8617 181.33 1.66590
7 3 3 24 1 o 41071.2383 42521.8945 181.17 1.66424
6 3 0 4 2 o 222.0316 225.4498 1.17 1.66053
6 4 4 24 1 o 1167.7911 938.2125 0.39 1.65196
-2 4 2 4 2 o 3521.3977 2713.2297 1.50 1.64830
2 4 2 4 2 o 14591.6328 11209.4180 181.64 1.64749
-1 0 5 2 2 o 9561.9795 7876.1714 2.09 1.64252
1 0 5 2 2 o 2788.0020 2391.6809 1.01 1.64152
8 1 0 4 2 o 11258.1094 13473.8027 1.39 1.63248
4 4 0 4 2 o 3469.6812 3926.8423 1.67 1.62911
-6 3 1 4 2 o 36052.9531 40437.3477 180.82 1.62864
6 3 1 4 2 o 33767.7383 37096.0586 180.99 1.62747
-4 3 3 4 2 o 7593.1753 8179.0151 181.81 1.61799
4 3 3 4 2 o 6312.5825 6845.8179 1.55 1.61570
0 1 5 4 2 o 14049.5791 15205.6123 0.74 1.61527
6 6 0 12 1 o 96786.0000 91222.8984 181.36 1.60541
8 2 2 24 1 o 7669.3433 7228.5220 184.28 1.60541
-1 1 5 4 2 o 1179.0087 1116.0250 359.35 1.60410
1 1 5 4 2 o 3675.2817 3500.8467 182.40 1.60317
-8 1 1 4 2 o 32.0239 30.7454 356.67 1.60233
8 1 1 4 2 o 1636.1246 1602.3713 1.97 1.60085
-5 1 4 4 2 o 0.2012 0.1985 203.26 1.60042
-4 4 1 4 2 o 452.2475 461.9064 178.44 1.59878
4 4 1 4 2 o 807.0786 840.0319 182.98 1.59805
5 1 4 4 2 o 2545.0205 2748.5627 1.38 1.59673
-4 2 4 4 2 o 1713.7427 2038.3566 1.00 1.59261
0 3 4 4 2 o 2153.7078 2630.3740 1.49 1.59011
4 2 4 4 2 o 1666.0499 2041.4922 181.29 1.58970
-3 4 2 4 2 o 2252.5925 2768.1052 180.95 1.58933
3 4 2 4 2 o 3957.9941 4909.8237 0.98 1.58824
-1 3 4 4 2 o 3794.6348 4292.3291 2.03 1.57936
1 3 4 4 2 o 683.3265 753.2730 181.75 1.57865
-7 2 2 4 2 o 3913.6006 3933.0557 182.80 1.57481
-6 2 3 4 2 o 18373.4395 18363.7930 1.35 1.57421
-7 0 3 2 2 o 1090.7812 1085.5480 182.73 1.57310
5 5 5 8 1 o 30060.9062 29914.5098 178.93 1.57298
7 5 1 48 1 o 20566.2246 20466.0664 181.89 1.57298
7 2 2 4 2 o 50.1702 49.9602 356.51 1.57235
6 2 3 4 2 o 17473.8262 17512.5781 1.29 1.57105
-2 1 5 4 2 o 5475.7812 5487.5479 1.56 1.57105
7 0 3 2 2 o 4479.2080 4559.1348 2.24 1.56942
2 1 5 4 2 o 1163.7068 1186.0957 181.27 1.56931
6 6 2 24 1 o 7711.2769 8711.6836 180.62 1.56260
-3 0 5 2 2 o 21547.7559 23062.6172 0.88 1.55254
-8 0 2 2 2 o 1858.0298 1986.5836 2.37 1.55231
3 0 5 2 2 o 24129.4277 25796.7773 180.99 1.55001
8 0 2 2 2 o 5419.5303 5803.3521 182.17 1.54961
-2 3 4 4 2 o 105.8951 114.9491 179.05 1.54771
2 3 4 4 2 o 473.2899 522.0297 178.61 1.54637
0 4 3 4 2 o 1981.2932 2229.5066 1.79 1.54491
-6 3 2 4 2 o 15830.2100 18201.2910 180.71 1.54198
6 3 2 4 2 o 13125.7734 14699.1025 180.63 1.54000
-7 1 3 4 2 o 659.6783 723.5031 4.26 1.53926
7 1 3 4 2 o 274.7705 261.8844 175.70 1.53581
-1 4 3 4 2 o 4882.1621 4495.5381 181.11 1.53496
1 4 3 4 2 o 2513.4700 2272.2529 2.28 1.53447
5 4 0 4 2 o 203.4384 171.3935 178.21 1.53028
8 2 0 4 2 o 1400.0602 1229.4932 0.61 1.52652
8 4 0 24 1 o 29954.5605 27463.3633 181.95 1.52303
-5 3 3 4 2 o 808.4305 756.9223 2.16 1.52129
-3 1 5 4 2 o 1714.7771 1631.4620 2.31 1.51998
-8 1 2 4 2 o 1968.6091 1878.2488 182.54 1.51976
5 3 3 4 2 o 505.3097 487.5228 2.79 1.51891
-6 0 4 2 2 o 26163.9062 25382.8027 0.74 1.51851
3 1 5 4 2 o 837.8157 823.6409 182.47 1.51760
8 1 2 4 2 o 2697.9351 2668.0320 1.24 1.51723
-4 4 2 4 2 o 8766.8281 8787.9336 1.80 1.51641
7 3 0 4 2 o 5783.9819 5865.1660 1.75 1.51578
4 4 2 4 2 o 206.8498 212.3876 182.76 1.51515
6 0 4 2 2 o 12185.1846 12628.6289 0.40 1.51472
0 2 5 4 2 o 13920.6064 15291.6533 181.15 1.51242
-2 4 3 4 2 o 227.9239 264.7583 3.09 1.50578
-5 4 1 4 2 o 9694.8604 11157.0625 181.61 1.50514
2 4 3 4 2 o 2.0956 2.4007 166.07 1.50486
5 4 1 4 2 o 9717.5596 11043.4736 181.17 1.50437
-1 2 5 4 2 o 765.4084 852.4487 181.69 1.50324
1 2 5 4 2 o 1358.1289 1491.2100 180.60 1.50247
-8 2 1 4 2 o 6425.7061 6966.0151 2.09 1.50178
8 2 1 4 2 o 7982.3296 8467.9316 181.54 1.50056
-5 2 4 4 2 o 6577.6182 6937.4985 182.10 1.50021
-3 3 4 4 2 o 43484.7305 44932.4453 0.87 1.49873
5 2 4 4 2 o 6834.7485 6973.2930 181.77 1.49717
3 3 4 4 2 o 44283.1992 45129.0234 180.90 1.49691
7 5 3 48 1 o 39265.2031 39918.9102 1.30 1.49525
9 1 1 24 1 o 48024.2969 48823.8320 181.37 1.49525
-7 3 1 4 2 o 320.1908 323.4362 3.38 1.49149
7 3 1 4 2 o 271.1749 271.5494 359.18 1.49044
-6 1 4 4 2 o 8270.0107 8080.8145 181.46 1.48800
8 4 2 48 1 o 4026.9673 3916.3259 0.40 1.48633
6 1 4 4 2 o 7758.5698 7694.2358 181.63 1.48444
1 5 0 4 2 o 6.0910 6.2745 354.81 1.48290
-2 2 5 4 2 o 35.9268 43.5771 6.69 1.47594
2 2 5 4 2 o 3968.6931 4618.3242 182.40 1.47449
0 5 1 4 2 o 47.3368 45.8299 178.97 1.46839
-9 0 1 2 2 o 9278.9854 7866.1387 181.63 1.46431
9 0 1 2 2 o 1004.0604 829.7847 1.54 1.46303
-3 4 3 4 2 o 8351.2451 6782.8281 181.80 1.46049
-1 5 1 4 2 o 2300.8022 1871.4135 3.35 1.45970
1 5 1 4 2 o 611.7543 497.8630 180.87 1.45956
3 4 3 4 2 o 5900.1475 4809.6240 2.02 1.45923
9 1 0 4 2 o 1.2015 0.9853 149.21 1.45844
2 5 0 4 2 o 4729.5923 3985.7749 2.48 1.45633
-4 1 5 4 2 o 77.4820 65.5943 2.61 1.45604
4 1 5 4 2 o 4355.1064 3872.6887 181.85 1.45326
6 6 4 24 1 o 17241.9980 15668.0107 2.72 1.45215
-7 2 3 4 2 o 797.6054 763.5017 179.57 1.44948
7 2 3 4 2 o 881.3040 858.6853 181.39 1.44660
-4 3 4 4 2 o 65.6094 120.6054 355.99 1.43726
-9 1 1 4 2 o 980.9852 2200.9482 2.02 1.43689
-5 4 2 4 2 o 466.7353 466.7353 2.35 1.43588
9 1 1 4 2 o 3121.2571 3121.2571 182.31 1.43568
4 3 4 4 2 o 441.8306 441.8306 359.24 1.43512
5 4 2 4 2 o 1685.9517 1685.9517 2.14 1.43454
-2 5 1 4 2 o 1439.6559 1439.6559 180.23 1.43440
2 5 1 4 2 o 29.0817 29.0817 178.02 1.43414
-3 2 5 4 2 o 1743.1521 1743.1521 359.53 1.43335
-8 2 2 4 2 o 682.6555 682.6555 359.37 1.43316
3 2 5 4 2 o 762.7842 762.7842 178.94 1.43136
8 2 2 4 2 o 943.7162 943.7162 179.07 1.43104
6 4 0 4 2 o 190.2206 190.2206 9.65 1.43086
9 3 1 48 1 o 11.8261 49.0798 213.60 1.42802
-7 3 2 4 2 o 61.1355 60.0358 181.88 1.42414
-6 3 3 4 2 o 2749.9131 2614.5176 0.18 1.42369
7 3 2 4 2 o 7069.9453 6358.6660 2.17 1.42232
6 3 3 4 2 o 1522.0958 1361.6593 358.67 1.42135
3 5 0 4 2 o 65.0061 65.2032 0.54 1.41504
-6 4 1 4 2 o 2871.5698 2826.3582 181.07 1.41030
6 4 1 4 2 o 547.9739 539.7675 180.77 1.40954
-5 0 5 2 2 o 2855.4268 2816.9656 181.40 1.40896
-6 2 4 4 2 o 1893.2830 1892.4362 180.98 1.40644
-8 1 3 4 2 o 4188.7456 4191.3394 181.61 1.40627
5 0 5 2 2 o 3186.9929 3198.5754 182.79 1.40581
0 5 2 4 2 o 19432.0410 19755.9609 181.21 1.40356
6 2 4 4 2 o 1859.6890 1891.9194 180.56 1.40343
-4 4 3 4 2 o 315.3657 320.9283 182.37 1.40337
8 1 3 4 2 o 2186.0144 2225.7334 2.35 1.40327
4 4 3 4 2 o 1160.3804 1190.0126 181.98 1.40187
-1 5 2 4 2 o 35.6193 36.9060 180.39 1.39603
1 5 2 4 2 o 67.2404 69.5407 358.74 1.39578
-3 5 1 4 2 o 30216.5723 31039.0430 1.02 1.39497
3 5 1 4 2 o 35828.1250 36676.3750 181.04 1.39460
8 4 4 24 1 o 326309.6250 326909.3438 0.80 1.39033
8 3 0 4 2 o 1.8459 1.8393 42.78 1.38812
0 4 4 4 2 o 1321.5673 1281.5222 179.39 1.38506
-5 1 5 4 2 o 2205.1399 2125.0632 2.76 1.38448
5 1 5 4 2 o 61.4208 58.2013 7.37 1.38150
9 2 0 4 2 o 17977.6621 17035.1055 1.32 1.38140
-7 1 4 4 2 o 1393.8978 1320.8081 2.62 1.38140
-4 2 5 4 2 o 4342.6533 4153.2915 2.61 1.37936
0 0 6 2 2 o 13109.0273 12593.5713 181.65 1.37876
7 1 4 4 2 o 211.1428 203.9106 183.38 1.37808
-1 4 4 4 2 o 34.7939 33.6371 189.71 1.37794
0 3 5 4 2 o 8316.6367 8066.6772 181.42 1.37750
1 4 4 4 2 o 22.0493 21.3905 343.62 1.37747
4 2 5 4 2 o 663.8395 646.1119 359.79 1.37699
-9 1 2 4 2 o 19075.3125 18621.5977 0.87 1.37650
9 1 2 4 2 o 12808.8477 12589.7354 180.72 1.37438
-2 5 2 4 2 o 3012.7866 2961.6953 182.89 1.37390
2 5 2 4 2 o 1639.1390 1611.0922 1.05 1.37344
-1 3 5 4 2 o 2702.2766 2663.0986 180.72 1.37055
1 3 5 4 2 o 2159.4006 2134.1118 181.57 1.36997
-8 3 1 4 2 o 277.4884 275.1063 1.70 1.36945
7 5 5 24 1 o 22733.9707 22591.2207 1.72 1.36910
7 7 1 24 1 o 29955.2227 29767.1289 1.36 1.36910
9 3 3 24 1 o 50800.1133 50481.1289 1.26 1.36910
8 3 1 4 2 o 6170.8979 6157.3457 181.54 1.36852
-5 3 4 4 2 o 273.0386 272.9532 1.09 1.36825
5 3 4 4 2 o 1604.4260 1624.4919 182.56 1.36595
-9 2 1 4 2 o 12963.1660 13072.0020 0.53 1.36305
4 5 0 4 2 o 3342.6953 3363.9873 2.42 1.36273
9 2 1 4 2 o 9575.5986 9583.2676 180.32 1.36202
-2 4 4 4 2 o 6629.1079 6402.0093 1.93 1.35677
2 4 4 4 2 o 2554.0503 2460.6931 182.26 1.35587
0 1 6 4 2 o 6588.4126 6346.9067 0.90 1.35580
-6 4 2 4 2 o 7913.5420 7590.1045 0.90 1.35291
6 4 2 4 2 o 9094.0508 8681.8320 1.27 1.35157
-2 0 6 2 2 o 3502.6538 3337.4666 182.31 1.35107
-2 3 5 4 2 o 9751.3271 9249.0908 181.79 1.34977
2 0 6 2 2 o 358.1733 339.6944 359.81 1.34973
-1 1 6 4 2 o 3476.7874 3293.9163 181.95 1.34923
2 3 5 4 2 o 434.4015 411.4132 3.01 1.34866
1 1 6 4 2 o 1796.3217 1701.3445 181.72 1.34857
-4 5 1 4 2 o 19.7767 19.3374 356.78 1.34483
4 5 1 4 2 o 56.2279 55.3058 359.56 1.34439
-3 5 2 4 2 o 5547.1958 5406.7930 180.07 1.33919
-5 4 3 4 2 o 184.2982 179.1753 185.63 1.33886
3 5 2 4 2 o 5825.9263 5652.1851 0.12 1.33854
10 0 0 2 2 o 5413.1182 5248.2515 1.87 1.33842
5 4 3 4 2 o 2545.4333 2462.4429 0.84 1.33724
-8 2 3 4 2 o 241.3173 233.6569 4.49 1.33683
8 6 2 48 1 o 8036.4883 7821.4805 3.85 1.33579
10 2 0 24 1 o 63850.4062 62142.1562 181.52 1.33579
7 4 0 4 2 o 342.3784 334.8381 183.37 1.33511
8 2 3 4 2 o 54.2472 53.4252 178.82 1.33424
-2 1 6 4 2 o 163.4933 169.4864 186.42 1.32944
-7 3 3 4 2 o 2842.0071 2946.3022 1.22 1.32944
2 1 6 4 2 o 1676.8231 1769.6787 3.18 1.32817
7 3 3 4 2 o 1127.8400 1206.8008 1.46 1.32722
-3 4 4 4 2 o 64.2409 70.2330 177.22 1.32341
3 4 4 4 2 o 459.7288 497.0456 359.87 1.32216
-7 4 1 4 2 o 40.4794 41.6581 187.63 1.31842
-5 2 5 4 2 o 92.3955 94.8849 2.11 1.31807
7 4 1 4 2 o 3656.2285 3748.6445 182.41 1.31769
10 1 0 4 2 o 37.6145 38.5321 13.59 1.31738
-3 3 5 4 2 o 8258.5986 8455.1602 0.80 1.31696
7 7 3 24 1 o 135961.5156 139193.8125 0.88 1.31693
9 5 1 48 1 o 12445.0820 12740.9531 178.37 1.31693
-8 3 2 4 2 o 1861.5428 1905.6819 181.36 1.31682
5 2 5 4 2 o 41.3460 42.3614 5.54 1.31549
3 3 5 4 2 o 7751.7720 7942.6709 180.72 1.31542
-7 2 4 4 2 o 343.7206 352.1873 184.44 1.31541
8 3 2 4 2 o 143.4871 147.0500 1.90 1.31517
7 2 4 4 2 o 3092.2161 3161.3630 182.65 1.31254
0 5 3 4 2 o 602.2549 615.3405 179.81 1.31229
-9 2 2 4 2 o 1670.8130 1702.2100 181.45 1.31117
6 6 6 8 1 o 4978.6196 5068.1045 180.67 1.31082
10 2 2 24 1 o 3867.0667 3936.5725 180.70 1.31082
-9 0 3 2 2 o 30570.4766 31090.5078 181.17 1.31029
-6 1 5 4 2 o 9785.1699 9945.9062 181.00 1.30981
9 2 2 4 2 o 7631.4790 7754.6138 1.66 1.30934
9 0 3 2 2 o 36792.4727 37409.8633 1.00 1.30755
6 1 5 4 2 o 9322.9678 9481.8916 180.72 1.30678
-1 5 3 4 2 o 2864.1833 2912.4209 2.99 1.30618
1 5 3 4 2 o 5662.1279 5755.7285 1.78 1.30588
5 5 0 4 2 o 1.4363 1.4461 14.92 1.30329
-8 0 4 2 2 o 10669.7080 10680.5820 1.84 1.30231
-10 1 1 4 2 o 2923.5132 2908.6750 181.99 1.30149
10 1 1 4 2 o 2.1370 2.1028 206.87 1.30049
8 0 4 2 2 o 4517.1289 4330.3911 182.30 1.29913
-3 1 6 4 2 o 682.5290 636.2623 181.21 1.29811
3 1 6 4 2 o 1493.6454 1310.7335 1.38 1.29634
-6 3 4 4 2 o 1132.7601 981.9904 182.01 1.29599
-4 5 2 4 2 o 735.4054 611.5197 180.34 1.29469
4 5 2 4 2 o 3962.0422 3234.0437 2.97 1.29391
6 3 4 4 2 o 2826.9429 2296.4011 181.59 1.29364
0 2 6 4 2 o 17986.4238 14525.3193 0.56 1.29325
-9 1 3 4 2 o 2269.9714 1810.3491 0.05 1.29053
-2 5 3 4 2 o 185.1687 149.5873 359.38 1.28806
9 1 3 4 2 o 5565.8364 4503.8687 181.18 1.28792
-5 5 1 4 2 o 54.2960 44.1051 358.09 1.28765
-1 2 6 4 2 o 27.7857 22.6115 186.19 1.28754
2 5 3 4 2 o 507.8435 413.7589 0.98 1.28748
5 5 1 4 2 o 771.8460 632.6433 184.65 1.28717
1 2 6 4 2 o 3649.6179 3005.8616 2.51 1.28696
-8 1 4 4 2 o 740.8878 725.5795 0.45 1.28291
-4 4 4 4 2 o 98.0947 104.1967 7.85 1.28051
8 1 4 4 2 o 3243.7336 3502.0310 181.44 1.27987
4 4 4 4 2 o 1948.4150 2142.2141 182.95 1.27900
9 3 0 4 2 o 281.8585 309.2290 182.53 1.27632
-4 0 6 2 2 o 27.1755 29.5005 173.17 1.27590
-4 3 5 4 2 o 370.0049 386.9073 181.72 1.27471
-10 0 2 2 2 o 3570.6042 3689.3513 2.90 1.27434
4 0 6 2 2 o 1726.8456 1747.7467 3.45 1.27366
4 3 5 4 2 o 7725.7617 7668.3813 1.97 1.27285
10 0 2 2 2 o 364.5120 359.3932 181.27 1.27248
-7 4 2 4 2 o 1182.6444 1151.6597 2.54 1.27121
-6 4 3 4 2 o 1840.5905 1790.8192 181.97 1.27089
-2 2 6 4 2 o 249.9322 243.1856 2.15 1.27031
9 5 3 48 1 o 31746.9121 30890.7891 1.58 1.27029
7 4 2 4 2 o 751.3176 731.7148 179.81 1.26991
6 4 3 4 2 o 1536.4216 1500.0938 181.99 1.26923
2 2 6 4 2 o 1633.4403 1594.9703 180.29 1.26920
8 6 4 48 1 o 2319.6426 2333.5559 0.43 1.26481
-9 3 1 4 2 o 3039.5796 3254.0085 1.11 1.26181
9 3 1 4 2 o 5972.1050 6502.8569 181.08 1.26099
10 2 0 4 2 o 4.8389 5.4005 346.96 1.25978
-3 5 3 4 2 o 2012.5319 2266.5166 180.04 1.25936
3 5 3 4 2 o 290.9075 334.2802 357.90 1.25855
-4 1 6 4 2 o 98.3428 116.0924 190.83 1.25765
-10 1 2 4 2 o 2743.7866 3386.8557 0.77 1.25615
4 1 6 4 2 o 321.8977 402.5016 177.40 1.25549
10 1 2 4 2 o 2120.6848 2669.0642 2.64 1.25436
-6 2 5 4 2 o 6266.2407 7824.2236 1.22 1.25315
-7 0 5 2 2 o 6624.3535 8223.1006 182.05 1.25268
6 2 5 4 2 o 11419.4414 13449.4512 1.36 1.25049
7 0 5 2 2 o 507.3190 579.4284 180.66 1.24959
-10 2 1 4 2 o 17.1136 17.3734 9.29 1.24586
8 4 0 4 2 o 368.5481 371.0025 2.05 1.24540
10 2 1 4 2 o 2144.9822 2146.2585 183.30 1.24498
10 4 2 48 1 o 23576.7480 23269.2344 2.22 1.24355
-5 5 2 4 2 o 49.2249 48.5569 178.98 1.24348
0 6 0 2 2 o 9762.4346 9624.2949 1.26 1.24340
-3 2 6 4 2 o 9380.8154 9209.0488 181.72 1.24290
5 5 2 4 2 o 564.2673 552.4570 0.54 1.24261
3 2 6 4 2 o 8985.4531 8640.5840 1.66 1.24134
-8 3 3 4 2 o 6467.0742 6164.9004 1.96 1.24092
6 5 0 4 2 o 969.9601 907.7415 181.36 1.24022
8 3 3 4 2 o 8419.3369 7531.5557 181.92 1.23885
1 6 0 4 2 o 518.4702 451.9592 3.17 1.23807
0 4 5 4 2 o 1485.6573 1281.5612 1.93 1.23771
-9 2 3 4 2 o 7695.5347 6505.8994 0.83 1.23624
-7 1 5 4 2 o 3654.4939 3113.8569 180.22 1.23539
9 2 3 4 2 o 5487.9976 4870.1802 180.90 1.23394
-1 4 5 4 2 o 6473.1328 6016.1772 181.96 1.23266
7 1 5 4 2 o 2532.5889 2373.1985 2.78 1.23242
1 4 5 4 2 o 49.3341 46.5065 357.25 1.23224
-8 4 1 4 2 o 806.9352 769.6829 182.98 1.23186
8 4 1 4 2 o 1407.4615 1367.4841 1.97 1.23118
-5 4 4 4 2 o 15.2622 14.8993 20.26 1.23099
0 6 1 4 2 o 8745.4287 8787.7461 0.79 1.22959
-8 2 4 4 2 o 2324.8162 2338.8389 181.15 1.22953
5 4 4 4 2 o 726.8499 734.1727 2.68 1.22931
7 7 5 24 1 o 39710.0664 40789.3086 181.35 1.22829
11 1 1 24 1 o 47134.4180 48415.4375 181.30 1.22829
8 2 4 4 2 o 139.0745 145.5211 3.06 1.22685
-6 5 1 4 2 o 33.3676 34.9450 359.23 1.22676
6 5 1 4 2 o 25.6981 27.0261 358.00 1.22626
-5 3 5 4 2 o 1864.7866 1965.8590 1.54 1.22587
-1 6 1 4 2 o 337.2534 356.7760 183.58 1.22448
1 6 1 4 2 o 5951.0151 6295.6387 181.73 1.22440
5 3 5 4 2 o 1900.6478 2010.3973 0.97 1.22380
-7 3 4 4 2 o 4637.4155 4905.0591 182.05 1.22373
2 6 0 4 2 o 1171.8521 1239.4156 1.80 1.22248
-4 5 3 4 2 o 10.9810 11.6172 183.78 1.22219
7 3 4 4 2 o 1050.0735 1112.5350 2.15 1.22142
4 5 3 4 2 o 214.4668 227.3812 179.82 1.22120
-9 3 2 4 2 o 6451.8516 6870.7207 181.95 1.22032
9 3 2 4 2 o 5663.6626 6136.0640 1.41 1.21885
-2 4 5 4 2 o 0.3351 0.3722 211.59 1.21747
2 4 5 4 2 o 354.3257 398.3694 3.88 1.21666
-5 1 6 4 2 o 1546.5131 1633.3643 2.05 1.21071
0 5 4 4 2 o 23350.6523 24270.8652 181.18 1.21004
-2 6 1 4 2 o 7154.2451 7343.7769 1.55 1.20943
2 6 1 4 2 o 884.9407 905.7504 182.43 1.20927
5 1 6 4 2 o 2004.6510 2022.4038 2.40 1.20831
-4 2 6 4 2 o 733.0792 730.7414 0.05 1.20724
-10 2 2 4 2 o 1357.9791 1340.0411 181.37 1.20592
0 3 6 4 2 o 176.7530 174.3446 179.17 1.20583
4 2 6 4 2 o 108.7477 107.0690 183.26 1.20533
-1 5 4 4 2 o 182.2600 179.4228 179.27 1.20528
1 5 4 4 2 o 5.8412 5.7472 357.47 1.20497
10 2 2 4 2 o 511.7968 503.6381 0.62 1.20433
-11 0 1 2 2 o 5638.7090 5549.7139 182.24 1.20423
8 8 0 12 1 o 203318.3438 200169.6719 0.95 1.20406
11 0 1 2 2 o 224.1017 221.0502 188.26 1.20336
-7 4 3 4 2 o 3581.3579 3543.1294 1.57 1.20249
-1 3 6 4 2 o 7319.4443 7274.0532 1.97 1.20120
11 1 0 4 2 o 4314.4473 4292.5649 1.65 1.20088
7 4 3 4 2 o 3495.7424 3478.3501 182.09 1.20085
1 3 6 4 2 o 4738.0791 4716.3413 1.60 1.20073
3 6 0 4 2 o 8410.8594 8461.3818 1.53 1.19776
-9 1 4 4 2 o 1058.1400 1032.4091 2.82 1.19326
-3 4 5 4 2 o 3383.4182 3300.4678 181.91 1.19324
-8 4 2 4 2 o 4873.9214 4750.7192 181.52 1.19313
3 4 5 4 2 o 3476.3552 3374.6377 2.16 1.19209
8 4 2 4 2 o 7927.2310 7695.2334 1.77 1.19190
-2 5 4 4 2 o 456.7553 444.5677 181.54 1.19104
0 6 2 4 2 o 1507.7509 1469.8164 2.00 1.19077
9 1 4 4 2 o 864.5996 844.2869 183.59 1.19051
2 5 4 4 2 o 203.8900 199.2127 187.04 1.19043
9 5 5 24 1 o 31271.6348 30605.5234 181.67 1.19019
9 7 1 48 1 o 27171.8359 26593.0547 1.58 1.19019
11 3 1 48 1 o 14429.3389 14121.9795 1.83 1.19019
-10 1 3 4 2 o 2101.3271 2061.8989 181.93 1.18984
-11 1 1 4 2 o 4688.4844 4628.8628 180.91 1.18884
-6 5 2 4 2 o 16681.1758 16497.1172 1.40 1.18842
11 1 1 4 2 o 2154.3276 2133.1226 181.86 1.18800
10 1 3 4 2 o 86.8775 86.1018 5.85 1.18756
-7 2 5 4 2 o 1336.5204 1324.7172 1.47 1.18751
6 5 2 4 2 o 11015.0029 10917.7168 1.29 1.18751
-2 3 6 4 2 o 2469.2766 2449.1047 181.12 1.18717
2 3 6 4 2 o 3014.5830 2999.5667 1.37 1.18627
-1 6 2 4 2 o 5469.7510 5446.0864 181.73 1.18616
1 6 2 4 2 o 1011.3516 1008.0027 181.52 1.18601
8 8 2 24 1 o 10044.5850 10039.4395 0.45 1.18568
10 4 4 24 1 o 289.5240 289.3757 0.45 1.18568
-3 6 1 4 2 o 161.7500 161.9509 176.00 1.18551
3 6 1 4 2 o 75.1671 75.4681 355.92 1.18528
7 2 5 4 2 o 2589.4644 2615.9731 0.40 1.18487
-5 5 3 4 2 o 4205.3516 4801.3101 182.11 1.17887
10 3 0 4 2 o 617.0143 703.6929 1.82 1.17856
5 5 3 4 2 o 2209.0200 2508.8816 183.20 1.17776
-6 4 4 4 2 o 664.6548 754.1389 358.32 1.17757
-1 0 7 2 2 o 11437.4014 12970.5371 1.43 1.17747
1 0 7 2 2 o 8698.2539 9840.8984 1.70 1.17696
7 5 0 4 2 o 1.0450 1.1793 171.88 1.17630
6 4 4 4 2 o 669.9018 754.4736 0.10 1.17581
-6 0 6 2 2 o 7572.5415 8385.8691 1.98 1.17413
-6 3 5 4 2 o 6726.1367 7292.4028 1.64 1.17313
-2 6 2 4 2 o 1362.4054 1453.1392 181.64 1.17250
2 6 2 4 2 o 10661.9268 11285.4229 1.35 1.17221
6 0 6 2 2 o 8134.2344 8458.7393 1.74 1.17151
6 3 5 4 2 o 4074.4680 4185.3794 1.47 1.17095
-3 5 4 4 2 o 428.5391 434.9634 0.76 1.16828
8 6 6 24 1 o 27538.1094 28005.7109 182.12 1.16811
10 6 0 24 1 o 13955.7617 14192.7334 2.59 1.16811
3 5 4 4 2 o 737.6971 757.8810 180.71 1.16742
0 1 7 4 2 o 8640.8057 8902.9805 1.21 1.16724
-10 3 1 4 2 o 3853.4597 3977.5623 2.48 1.16714
10 3 1 4 2 o 1518.5161 1588.3804 1.52 1.16642
-5 2 6 4 2 o 1273.6497 1353.9640 182.95 1.16554
4 6 0 4 2 o 1840.4690 1956.8290 181.86 1.16553
-7 5 1 4 2 o 2638.5945 2836.6819 182.91 1.16484
-3 3 6 4 2 o 408.4063 439.8790 1.99 1.16470
7 5 1 4 2 o 1269.6434 1373.9207 1.38 1.16434
-8 1 5 4 2 o 3525.4368 3845.8806 181.62 1.16347
3 3 6 4 2 o 366.5728 400.0174 183.34 1.16342
5 2 6 4 2 o 193.7588 211.4632 180.42 1.16340
-1 1 7 4 2 o 869.4382 950.5014 2.68 1.16308
9 4 0 4 2 o 185.1098 202.5756 185.13 1.16276
1 1 7 4 2 o 4539.5176 4969.2007 181.14 1.16258
-4 4 5 4 2 o 136.4658 148.9975 186.41 1.16154
8 1 5 4 2 o 1617.7715 1750.9264 1.41 1.16063
4 4 5 4 2 o 253.4040 272.0973 180.19 1.16013
-6 1 6 4 2 o 3055.9648 3264.7915 180.73 1.15986
-9 3 3 4 2 o 296.2818 312.3216 181.11 1.15922
6 1 6 4 2 o 5497.5737 5595.6328 181.21 1.15733
9 3 3 4 2 o 188.4652 191.8224 181.85 1.15732
11 2 0 4 2 o 27.5440 27.8873 176.16 1.15676
9 7 3 48 1 o 9776.4424 9861.1348 182.35 1.15544
11 3 3 24 1 o 91485.7031 92278.2344 1.01 1.15544
-4 6 1 4 2 o 505.1150 509.0948 2.47 1.15427
-11 1 2 4 2 o 1153.1340 1161.4835 2.33 1.15402
4 6 1 4 2 o 6615.7485 6663.1177 181.58 1.15399
-8 3 4 4 2 o 51.1325 51.4349 180.75 1.15368
11 1 2 4 2 o 511.4472 509.9911 2.09 1.15249
-9 4 1 4 2 o 2210.3406 2187.3467 1.95 1.15175
8 3 4 4 2 o 561.3116 553.8898 359.26 1.15147
10 6 2 48 1 o 2394.8083 2359.2390 180.74 1.15130
9 4 1 4 2 o 2304.7441 2266.9690 180.56 1.15113
-3 6 2 4 2 o 4961.7778 4863.5806 181.05 1.15070
-2 1 7 4 2 o 130.2611 127.4328 3.22 1.15036
3 6 2 4 2 o 5169.2104 5055.1099 1.26 1.15029
-9 2 4 4 2 o 2560.7661 2501.6633 1.81 1.14995
2 1 7 4 2 o 583.7514 570.4086 2.37 1.14940
9 2 4 4 2 o 0.1770 0.1762 19.36 1.14749
-10 2 3 4 2 o 3321.0730 3334.4814 181.85 1.14688
-11 2 1 4 2 o 74.5802 75.8243 4.47 1.14599
11 2 1 4 2 o 150.7485 154.9021 178.35 1.14524
10 2 3 4 2 o 4030.0415 4167.0928 182.25 1.14484
-3 0 7 2 2 o 9862.4561 10471.4922 180.56 1.14310
3 0 7 2 2 o 8010.9790 8274.7441 0.27 1.14169
-4 5 4 4 2 o 1704.5460 1422.3813 3.33 1.13845
4 5 4 4 2 o 1371.0483 1094.8986 1.87 1.13739
-8 4 3 4 2 o 12.5487 9.7662 351.18 1.13580
8 8 4 24 1 o 14283.4932 11134.2773 182.85 1.13520
12 0 0 6 1 o 19681.5879 19681.5879 182.22 1.13520
-4 3 6 4 2 o 5889.8691 4591.0083 181.17 1.13521
8 4 3 4 2 o 262.1805 207.2782 0.01 1.13422
-10 3 2 4 2 o 222.9820 176.7064 179.80 1.13411
4 3 6 4 2 o 3558.7573 2856.0627 0.94 1.13363
0 6 3 4 2 o 13816.3057 11130.2031 1.30 1.13350
10 3 2 4 2 o 3031.0098 2505.2563 1.43 1.13279
-7 5 2 4 2 o 99.7281 86.0368 180.77 1.13190
-6 5 3 4 2 o 868.3442 758.4422 0.11 1.13167
7 5 2 4 2 o 67.5423 61.4135 178.35 1.13098
6 5 3 4 2 o 79.7571 74.6295 358.63 1.13050
-3 1 7 4 2 o 9448.9082 9129.3330 1.48 1.12992
-1 6 3 4 2 o 2656.2012 2613.1128 1.20 1.12955
1 6 3 4 2 o 2555.7820 2536.8882 181.75 1.12936
3 1 7 4 2 o 8403.0078 8596.2734 181.53 1.12855
5 6 0 4 2 o 556.8622 581.5576 2.04 1.12768
0 2 7 4 2 o 170.6309 180.1665 0.94 1.12661
-10 0 4 2 2 o 4751.7720 5040.2432 1.33 1.12493
-5 4 5 4 2 o 330.3809 353.1474 2.80 1.12423
7 7 7 8 1 o 13592.5898 14724.4990 181.64 1.12356
11 5 1 48 1 o 7761.7515 8408.1035 2.39 1.12356
-8 2 5 4 2 o 905.6714 990.0615 182.38 1.12321
-1 2 7 4 2 o 2406.1309 2659.2407 181.09 1.12286
5 4 5 4 2 o 6235.5269 6947.4492 1.72 1.12263
-7 4 4 4 2 o 145.3640 162.2522 177.35 1.12258
1 2 7 4 2 o 696.4985 782.1956 181.71 1.12241
10 0 4 2 2 o 9464.8232 10649.6475 181.57 1.12236
-4 6 2 4 2 o 5518.6968 6275.6382 181.72 1.12210
4 6 2 4 2 o 71.4013 82.9935 3.66 1.12159
7 4 4 4 2 o 37.5287 45.2305 170.38 1.12079
8 2 5 4 2 o 2495.4597 3025.2742 2.51 1.12066
-6 2 6 4 2 o 7022.2695 8757.3652 180.67 1.11996
-9 4 2 4 2 o 449.1991 560.6173 1.18 1.11994
9 4 2 4 2 o 2993.2317 3827.2463 181.26 1.11880
-7 3 5 4 2 o 1157.2557 1479.9149 0.62 1.11876
-2 6 3 4 2 o 1856.5295 2350.7480 1.66 1.11777
6 2 6 4 2 o 7047.6479 8905.1660 180.62 1.11768
-5 6 1 4 2 o 5452.1118 6856.2544 1.65 1.11751
2 6 3 4 2 o 14.0535 17.6115 7.51 1.11739
5 6 1 4 2 o 960.0338 1195.3451 2.56 1.11719
7 3 5 4 2 o 1361.0338 1655.1429 1.71 1.11655
12 0 0 2 2 o 32969.3906 38492.5742 0.99 1.11535
-11 2 2 4 2 o 3631.5645 4178.9150 1.84 1.11470
-11 0 3 2 2 o 5047.5347 5766.3975 181.04 1.11422
8 5 0 4 2 o 2097.3257 2380.2278 183.11 1.11356
11 2 2 4 2 o 3587.0979 4063.3191 2.30 1.11333
-10 1 4 4 2 o 2756.0806 3091.6438 2.27 1.11235
11 0 3 2 2 o 397.8654 445.1601 180.38 1.11216
-2 2 7 4 2 o 3114.4746 3437.2820 2.54 1.11141
2 2 7 4 2 o 2599.7205 2804.1379 182.61 1.11054
10 1 4 4 2 o 3767.3545 3973.7505 1.39 1.10987
0 4 6 4 2 o 13308.6582 13454.7920 1.24 1.10871
0 5 5 4 2 o 2081.0327 2058.6135 0.09 1.10805
-9 0 5 2 2 o 8208.6465 7977.5254 181.03 1.10740
-7 1 6 4 2 o 2858.4688 2769.3962 1.92 1.10726
-1 4 6 4 2 o 117.0237 111.3375 1.50 1.10511
10 6 4 48 1 o 76137.2734 72478.7891 181.40 1.10492
12 2 2 24 1 o 845.8951 805.2489 11.00 1.10492
1 4 6 4 2 o 1931.0703 1839.7015 181.67 1.10474
7 1 6 4 2 o 902.2224 859.7330 1.68 1.10469
9 0 5 2 2 o 12690.5967 12095.6191 1.45 1.10464
-1 5 5 4 2 o 4687.7773 4473.0757 0.99 1.10443
1 5 5 4 2 o 4208.5127 4023.0718 2.61 1.10412
-8 5 1 4 2 o 2602.3049 2491.8965 0.38 1.10385
8 5 1 4 2 o 5.3534 5.1410 356.69 1.10336
-5 5 4 4 2 o 263.3226 253.0817 180.24 1.10322
12 1 0 4 2 o 194.7507 187.3019 183.55 1.10309
-4 1 7 4 2 o 723.5913 696.3350 182.70 1.10296
5 5 4 4 2 o 386.8016 373.3895 359.73 1.10201
-11 1 3 4 2 o 5105.4570 4928.5479 181.90 1.10200
4 1 7 4 2 o 644.3687 622.7197 182.16 1.10126
-5 3 6 4 2 o 6775.5942 6559.6748 181.59 1.10033
11 1 3 4 2 o 10252.4736 9937.8369 181.55 1.10001
-3 6 3 4 2 o 4431.9595 4327.7388 1.81 1.09887
5 3 6 4 2 o 6950.2251 6806.8179 181.98 1.09853
3 6 3 4 2 o 4147.7437 4069.9753 181.78 1.09833
-9 1 5 4 2 o 1906.9342 1942.7365 182.41 1.09539
9 7 5 48 1 o 1765.6968 1840.0287 185.08 1.09418
11 5 3 48 1 o 29986.7402 31249.1172 181.48 1.09418
-2 4 6 4 2 o 2695.1265 2809.7578 2.12 1.09415
-12 1 1 4 2 o 925.1755 971.4144 182.27 1.09376
-2 5 5 4 2 o 378.4986 399.4471 359.65 1.09346
2 4 6 4 2 o 681.3900 719.3161 1.01 1.09345
12 1 1 4 2 o 2932.7058 3114.2520 181.90 1.09306
11 3 0 4 2 o 2840.3999 3021.0237 182.78 1.09293
-3 2 7 4 2 o 2.6201 2.7866 170.06 1.09294
2 5 5 4 2 o 19.8756 21.1561 178.94 1.09287
9 1 5 4 2 o 267.3371 285.0517 2.73 1.09273
3 2 7 4 2 o 32.4714 34.8522 358.71 1.09170
-5 6 2 4 2 o 979.0065 1005.9578 1.98 1.08827
5 6 2 4 2 o 3585.7175 3634.9829 1.93 1.08768
10 4 0 4 2 o 2221.0002 2236.7175 182.36 1.08740
-9 3 4 4 2 o 19583.9941 19623.2754 181.09 1.08719
6 6 0 4 2 o 6801.7207 6656.8247 181.43 1.08608
9 3 4 4 2 o 20683.8008 19928.1836 1.22 1.08510
-10 3 3 4 2 o 2621.9177 2512.1958 2.56 1.08459
-11 3 1 4 2 o 240.1031 229.0937 359.69 1.08384
11 3 1 4 2 o 19.8204 18.9147 187.22 1.08320
-6 4 5 4 2 o 363.9271 347.3663 182.67 1.08313
10 3 3 4 2 o 2596.6155 2481.0168 181.78 1.08287
-7 5 3 4 2 o 1824.7920 1746.3481 183.35 1.08257
-5 0 7 2 2 o 10002.7539 9603.3320 181.78 1.08212
6 4 5 4 2 o 2065.8164 1995.9048 181.78 1.08141
7 5 3 4 2 o 3800.2092 3673.2029 181.75 1.08137
5 0 7 2 2 o 11247.1484 11020.5938 181.60 1.08012
-10 4 1 4 2 o 1000.1389 1000.7317 359.68 1.07841
10 4 1 4 2 o 497.9749 501.5604 3.31 1.07785
-12 0 2 2 2 o 761.5927 769.3467 1.60 1.07756
-10 2 4 4 2 o 1219.5002 1237.4854 181.02 1.07702
-6 6 1 4 2 o 6152.7061 6243.9541 181.09 1.07701
12 4 0 24 1 o 125117.4375 127020.9375 1.09 1.07694
6 6 1 4 2 o 5669.4429 5763.4819 180.67 1.07667
-3 4 6 4 2 o 3706.8340 3770.2292 1.35 1.07649
12 0 2 2 2 o 3839.1543 3905.4971 2.38 1.07621
-3 5 5 4 2 o 8315.3018 8448.6699 181.52 1.07580
-8 5 2 4 2 o 2058.8530 2090.9419 2.83 1.07572
3 4 6 4 2 o 3531.6772 3580.1375 181.29 1.07548
3 5 5 4 2 o 6557.5210 6608.0225 1.41 1.07496
8 5 2 4 2 o 1207.7864 1214.7061 181.87 1.07483
10 2 4 4 2 o 845.9774 850.0668 1.69 1.07477
-4 6 3 4 2 o 40.7799 40.3287 187.69 1.07391
4 6 3 4 2 o 2069.4524 2018.3821 182.04 1.07324
-7 2 6 4 2 o 609.5040 585.1152 2.51 1.07239
-9 4 3 4 2 o 5325.6299 5093.0166 1.96 1.07215
-5 1 7 4 2 o 1085.0048 1020.6669 1.35 1.07092
9 4 3 4 2 o 2127.7712 1995.5525 182.64 1.07065
7 2 6 4 2 o 3652.8794 3403.2764 182.53 1.07006
5 1 7 4 2 o 914.7698 843.1310 182.14 1.06898
12 2 0 4 2 o 1381.6245 1268.7834 181.59 1.06860
-4 2 7 4 2 o 890.9704 817.2132 3.94 1.06848
-8 4 4 4 2 o 6848.6030 6230.8237 181.87 1.06777
-11 2 3 4 2 o 932.5625 846.6311 0.99 1.06761
0 3 7 4 2 o 10215.7832 9244.6982 181.70 1.06740
9 9 1 24 1 o 26228.7754 23566.7578 181.77 1.06699
4 2 7 4 2 o 2486.3953 2232.0334 182.79 1.06694
-12 1 2 4 2 o 2006.6252 1783.6232 2.74 1.06649
8 4 4 4 2 o 5835.5918 5122.0254 1.81 1.06601
11 2 3 4 2 o 27.9314 24.3663 179.59 1.06580
0 6 4 4 2 o 135.2657 117.4332 182.26 1.06564
-8 0 6 2 2 o 4062.3105 3492.7610 1.82 1.06531
12 1 2 4 2 o 375.7083 321.8100 3.03 1.06518
-8 3 5 4 2 o 7028.8623 5918.3169 1.94 1.06451
-6 5 4 4 2 o 16001.0312 13415.8301 1.36 1.06428
-1 3 7 4 2 o 12.4077 10.3907 10.50 1.06421
1 3 7 4 2 o 294.1671 245.3468 359.08 1.06383
8 8 6 24 1 o 7389.6357 6160.4355 0.48 1.06373
12 4 2 48 1 o 4246.2578 4246.2578 0.48 1.06373
6 5 4 4 2 o 23731.4004 19895.3691 1.30 1.06298
8 0 6 2 2 o 677.5705 571.6904 181.15 1.06270
1 7 0 4 2 o 4827.4185 4110.7095 2.20 1.06241
-1 6 4 4 2 o 2965.1545 2527.5742 181.70 1.06238
8 3 5 4 2 o 370.7228 316.6093 184.44 1.06234
1 6 4 4 2 o 5516.7935 4744.6924 181.81 1.06217
-6 3 6 4 2 o 450.8813 396.4189 0.13 1.06174
-9 2 5 4 2 o 1629.8425 1444.9802 179.79 1.06160
-12 2 1 4 2 o 3126.6685 3130.2649 182.20 1.06012
6 3 6 4 2 o 2.4451 2.5242 344.39 1.05980
12 2 1 4 2 o 0.7025 0.7479 352.96 1.05947
9 2 5 4 2 o 83.7644 91.5687 356.60 1.05918
-11 3 2 4 2 o 5689.5073 6832.7559 181.52 1.05726
0 7 1 4 2 o 2336.4458 2806.1323 182.62 1.05704
11 3 2 4 2 o 251.9896 295.9624 183.77 1.05608
-8 1 6 4 2 o 1145.5269 1239.7855 2.88 1.05461
-2 3 7 4 2 o 417.5370 446.9646 182.53 1.05444
-1 7 1 4 2 o 668.1815 686.5298 359.81 1.05378
1 7 1 4 2 o 0.5224 0.5351 3.05 1.05373
2 3 7 4 2 o 1731.7557 1770.7843 182.05 1.05370
9 5 0 4 2 o 288.4876 288.7615 180.67 1.05331
-4 4 6 4 2 o 1676.1464 1659.1438 181.32 1.05307
-2 6 4 4 2 o 2142.2922 2081.6550 182.65 1.05259
2 7 0 4 2 o 929.1283 900.6393 359.77 1.05251
-4 5 5 4 2 o 103.7344 100.2417 0.28 1.05240
-10 4 2 4 2 o 4223.7236 4061.0378 182.25 1.05219
2 6 4 4 2 o 369.3078 354.8904 4.42 1.05217
8 1 6 4 2 o 3820.4304 3664.8889 182.22 1.05208
4 4 6 4 2 o 4848.5000 4632.3047 181.92 1.05181
4 5 5 4 2 o 71.6864 68.2995 178.61 1.05135
10 4 2 4 2 o 123.4678 117.6615 179.61 1.05114
10 8 2 48 1 o 22162.8262 21135.3145 182.28 1.05099
-6 6 2 4 2 o 2103.1304 2008.8429 181.37 1.05078
6 6 2 4 2 o 601.0854 579.0699 183.46 1.05015
-9 5 1 4 2 o 11426.0742 11804.1436 181.25 1.04510
9 5 1 4 2 o 19745.6445 20383.1719 1.32 1.04464
-5 6 3 4 2 o 1804.3336 1861.2776 1.55 1.04416
-2 7 1 4 2 o 8.6149 8.8867 1.49 1.04415
2 7 1 4 2 o 1624.3522 1675.4884 183.11 1.04404
5 6 3 4 2 o 978.2902 1009.8892 181.13 1.04339
7 6 0 4 2 o 241.3350 250.7579 184.82 1.04238
9 9 3 24 1 o 872.3744 912.4031 353.85 1.04173
11 7 1 48 1 o 55397.1016 57938.9883 181.16 1.04173
11 5 5 24 1 o 12836.9971 13426.0205 182.11 1.04173
13 1 1 24 1 o 2365.1387 2473.6626 176.54 1.04173
-7 4 5 4 2 o 2588.1377 2738.6201 2.68 1.03990
-11 1 4 4 2 o 20.8019 21.9970 182.03 1.03962
-5 2 7 4 2 o 643.9023 679.6192 1.84 1.03927
10 6 6 24 1 o 1342.9644 1409.4739 180.78 1.03870
-3 3 7 4 2 o 1243.5443 1304.0247 1.72 1.03863
7 4 5 4 2 o 647.1109 673.8326 180.58 1.03813
3 3 7 4 2 o 1652.8201 1705.9094 181.59 1.03757
5 2 7 4 2 o 724.0541 746.5599 1.80 1.03750
11 1 4 4 2 o 1043.9377 1074.3983 181.43 1.03739
-3 6 4 4 2 o 1401.1792 1428.4542 1.41 1.03678
3 7 0 4 2 o 37.4650 38.0959 182.68 1.03661
3 6 4 4 2 o 1345.3423 1360.4034 180.95 1.03618
-6 1 7 4 2 o 7153.0498 7175.3696 181.26 1.03526
-12 2 2 4 2 o 340.7671 341.7724 180.67 1.03523
-7 6 1 4 2 o 36.7497 36.7571 6.66 1.03438
0 0 8 2 2 o 11215.9355 11213.9463 181.40 1.03407
12 2 2 4 2 o 3284.9387 3284.1956 180.85 1.03403
7 6 1 4 2 o 2550.1616 2549.5669 2.33 1.03403
6 1 7 4 2 o 5269.8643 5262.1313 181.47 1.03316
-8 5 3 4 2 o 4.5450 4.5381 173.98 1.03314
0 7 2 4 2 o 4392.6030 4360.6289 0.58 1.03207
8 5 3 4 2 o 842.2988 835.2235 180.86 1.03195
-10 1 5 4 2 o 128.2888 127.0566 0.17 1.03183
10 1 5 4 2 o 1726.3104 1609.7921 2.50 1.02936
-1 7 2 4 2 o 169.1893 156.2706 1.26 1.02906
1 7 2 4 2 o 1140.0750 1049.9686 4.39 1.02896
-3 7 1 4 2 o 394.5280 360.1599 181.39 1.02864
3 7 1 4 2 o 1083.8809 986.0173 1.08 1.02849
12 4 4 24 1 o 13610.4277 12293.6396 182.67 1.02683
-12 1 3 4 2 o 1267.5739 1178.4957 179.66 1.02506
-5 4 6 4 2 o 568.5423 528.5891 2.31 1.02505
-10 3 4 4 2 o 3.2082 2.9873 29.48 1.02494
-5 5 5 4 2 o 3836.9565 3593.4746 182.53 1.02441
-8 2 6 4 2 o 522.0242 489.1264 181.42 1.02436
0 1 8 4 2 o 437.3663 410.0744 182.98 1.02428
5 4 6 4 2 o 42.9883 40.4790 0.67 1.02360
12 1 3 4 2 o 2620.0957 2469.9592 181.17 1.02331
5 5 5 4 2 o 5256.5112 4956.9492 181.30 1.02320
-7 5 4 4 2 o 1.9475 1.8367 190.81 1.02316
10 3 4 4 2 o 223.8614 211.2101 178.44 1.02300
-2 0 8 2 2 o 1063.5514 1004.1026 0.93 1.02233
8 2 6 4 2 o 1304.0194 1230.9720 0.52 1.02203
-13 0 1 2 2 o 1442.8711 1361.9805 181.05 1.02198
7 5 4 4 2 o 123.0903 116.1673 1.30 1.02181
2 0 8 2 2 o 4931.7661 4652.7021 182.19 1.02156
-1 1 8 4 2 o 197.4908 186.2974 183.24 1.02149
13 0 1 2 2 o 3841.4460 3622.9561 182.52 1.02136
-9 5 2 4 2 o 2085.8660 1966.6630 359.97 1.02116
1 1 8 4 2 o 1637.1923 1543.4993 182.57 1.02110
-7 3 6 4 2 o 4323.0181 4074.9165 182.34 1.02095
9 5 2 4 2 o 2564.9829 2418.3447 180.17 1.02030
-2 7 2 4 2 o 0.4714 0.4446 157.62 1.02010
13 1 0 4 2 o 78.8782 74.4757 6.62 1.01989
2 7 2 4 2 o 25.3087 23.8931 182.00 1.01991
11 4 0 4 2 o 335.7095 319.1164 359.86 1.01906
7 3 6 4 2 o 1452.1798 1382.4475 182.02 1.01894
9 7 7 24 1 o 29314.4414 28188.3867 1.45 1.01819
11 7 3 48 1 o 10135.3516 9746.0225 181.96 1.01819
13 3 1 48 1 o 34733.2031 33398.9961 1.45 1.01819
12 3 0 4 2 o 344.3571 333.4286 181.57 1.01768
-4 3 7 4 2 o 3058.8428 2965.7339 2.01 1.01757
-11 3 3 4 2 o 227.1724 222.0323 183.54 1.01682
4 3 7 4 2 o 319.8875 314.0185 4.19 1.01624
-4 6 4 4 2 o 38.7692 38.1854 190.11 1.01577
4 7 0 4 2 o 522.3207 515.5825 359.64 1.01551
10 8 4 48 1 o 778.2819 769.4446 0.49 1.01535
11 3 3 4 2 o 8.3150 8.2295 343.55 1.01526
4 6 4 4 2 o 1278.3619 1269.5558 3.04 1.01501
-9 4 4 4 2 o 50.7574 51.0567 185.59 1.01440
-2 1 8 4 2 o 2961.1013 3173.5100 182.35 1.01286
9 4 4 4 2 o 573.6309 619.8837 180.57 1.01271
0 5 6 4 2 o 58.3998 63.3715 186.26 1.01263
-13 1 1 4 2 o 2511.3728 2739.8914 182.49 1.01253
-10 4 3 4 2 o 736.4508 813.6123 1.96 1.01229
2 1 8 4 2 o 2.6243 2.9274 145.72 1.01211
13 1 1 4 2 o 1780.2980 2006.9943 1.54 1.01192
-11 4 1 4 2 o 5586.0249 6378.8525 1.82 1.01168
-9 3 5 4 2 o 3271.2451 3745.5615 181.11 1.01163
11 4 1 4 2 o 8703.8301 10209.6582 1.33 1.01116
-7 6 2 4 2 o 3409.8630 4011.7742 1.89 1.01110
-6 6 3 4 2 o 6927.0386 8214.6367 181.45 1.01094
10 4 3 4 2 o 1190.6639 1415.5421 1.98 1.01089
-11 2 4 4 2 o 3312.7356 3992.1140 2.44 1.01060
7 6 2 4 2 o 323.3962 392.1482 1.31 1.01045
-12 3 1 4 2 o 10206.6221 12430.4287 1.08 1.01034
6 6 3 4 2 o 5978.8989 7346.2979 181.43 1.01010
-1 5 6 4 2 o 4.4665 5.5273 175.29 1.00988
12 3 1 4 2 o 9049.0420 11229.3564 1.54 1.00978
1 5 6 4 2 o 172.0017 214.4188 180.06 1.00960
9 3 5 4 2 o 2398.9512 2995.2908 0.79 1.00953
11 2 4 4 2 o 4583.3838 5754.3057 1.97 1.00855
-4 7 1 4 2 o 2244.7769 2787.4668 2.72 1.00803
4 7 1 4 2 o 227.2420 280.3728 1.88 1.00785
-6 2 7 4 2 o 607.8483 699.6699 181.68 1.00660
-7 0 7 2 2 o 6493.7798 7382.3467 181.56 1.00640
-3 7 2 4 2 o 4337.9341 4734.2944 181.91 1.00565
3 7 2 4 2 o 3120.0059 3369.0032 1.91 1.00537
6 2 7 4 2 o 7.7276 8.2330 6.88 1.00467
12 6 2 48 1 o 3539.5505 3776.7373 184.96 1.00426
7 0 7 2 2 o 5702.2495 6092.9580 181.82 1.00415
-10 2 5 4 2 o 2247.9822 2447.8254 183.09 1.00344
-9 1 6 4 2 o 84.9769 93.6452 0.96 1.00314
-2 5 6 4 2 o 2131.7180 2539.5212 2.24 1.00150
10 2 5 4 2 o 1213.5845 1462.3462 180.74 1.00117
2 5 6 4 2 o 3654.2646 4427.0073 182.48 1.00096
9 1 6 4 2 o 928.1455 1129.5658 181.82 1.00069
-3 1 8 4 2 o 105.9678 125.2359 5.27 0.99885
0 4 7 4 2 o 610.0957 706.7466 0.14 0.99827
8 6 0 4 2 o 206.4555 236.7943 182.23 0.99797
3 1 8 4 2 o 80.5355 91.7971 184.55 0.99777
-7 1 7 4 2 o 645.1965 727.0637 183.41 0.99737
-12 2 3 4 2 o 6205.8828 6964.0659 181.87 0.99721
0 2 8 4 2 o 94.7658 104.5068 177.18 0.99649
10 5 0 4 2 o 1324.3219 1454.3453 182.79 0.99632
9 9 5 24 1 o 15688.2324 17166.1875 178.92 0.99617
13 3 3 24 1 o 368.9502 403.7082 189.35 0.99617
-8 4 5 4 2 o 228.3139 248.1472 2.34 0.99590
-1 4 7 4 2 o 3.8392 4.1449 232.52 0.99566
12 2 3 4 2 o 5719.0024 6163.5249 181.72 0.99560
1 4 7 4 2 o 1808.3925 1934.3855 182.79 0.99535
7 1 7 4 2 o 6635.1006 7058.8208 1.23 0.99518
8 4 5 4 2 o 604.2005 617.9522 182.75 0.99412
0 7 3 4 2 o 2874.0762 2937.5334 180.79 0.99411
0 6 5 4 2 o 573.1313 583.0768 3.34 0.99400
-1 2 8 4 2 o 1644.9371 1667.9840 183.28 0.99392
-6 4 6 4 2 o 11939.1396 11962.4326 181.35 0.99364
1 2 8 4 2 o 358.3128 357.9118 0.47 0.99356
-6 5 5 4 2 o 914.2226 892.9846 179.93 0.99303
13 2 0 4 2 o 4586.5464 4378.3843 182.00 0.99244
-5 3 7 4 2 o 23.9630 22.7112 177.81 0.99225
6 4 6 4 2 o 8767.6562 8248.0674 181.36 0.99204
6 5 5 4 2 o 1860.6141 1729.5878 180.17 0.99170
-1 7 3 4 2 o 58.2260 53.6477 358.01 0.99144
-1 6 5 4 2 o 3452.3145 3173.7305 2.14 0.99138
1 7 3 4 2 o 704.0740 645.8593 359.69 0.99131
1 6 5 4 2 o 15.5897 14.2283 4.86 0.99116
-8 6 1 4 2 o 4560.9351 4136.3213 181.84 0.99096
-13 1 2 4 2 o 262.8769 237.2075 181.84 0.99080
5 3 7 4 2 o 139.5503 125.5779 358.44 0.99071
8 6 1 4 2 o 727.8846 653.0196 3.08 0.99061
-5 6 4 4 2 o 5475.2612 4897.5215 1.79 0.99051
5 7 0 4 2 o 7912.5469 7013.5752 181.87 0.99018
-11 4 2 4 2 o 1388.1929 1223.6932 181.81 0.98996
13 1 2 4 2 o 3505.7009 3069.8599 1.85 0.98966
5 6 4 4 2 o 2093.4753 1832.1697 2.15 0.98963
-10 5 1 4 2 o 2.4632 2.1463 11.43 0.98939
11 4 2 4 2 o 1254.6466 1087.5070 182.25 0.98900
10 5 1 4 2 o 204.9872 177.5983 0.91 0.98895
-12 3 2 4 2 o 6857.0928 5930.5444 1.04 0.98873
-4 0 8 2 2 o 10176.5059 8798.2500 1.81 0.98867
-3 5 6 4 2 o 201.1831 174.0853 0.81 0.98790
12 3 2 4 2 o 4213.0259 3652.9597 0.82 0.98768
-2 4 7 4 2 o 5.7096 4.9526 329.88 0.98765
4 0 8 2 2 o 1217.8011 1062.2151 180.16 0.98727
3 5 6 4 2 o 368.1910 322.0948 180.95 0.98712
2 4 7 4 2 o 349.5870 306.3243 3.76 0.98704
-4 7 2 4 2 o 3.2869 2.9292 177.98 0.98639
4 7 2 4 2 o 139.3453 125.5646 181.85 0.98605
-2 2 8 4 2 o 1078.7628 974.5398 180.58 0.98597
-13 2 1 4 2 o 0.1531 0.1398 34.02 0.98566
2 2 8 4 2 o 1640.2733 1518.0153 1.20 0.98528
13 2 1 4 2 o 1083.7810 1009.3667 1.45 0.98510
-9 5 3 4 2 o 3209.1387 3044.1990 0.68 0.98455
-2 7 3 4 2 o 2693.0188 2639.9382 2.42 0.98345
-2 6 5 4 2 o 2166.9470 2125.4695 180.92 0.98343
9 5 3 4 2 o 112.2501 110.2142 6.63 0.98339
-5 7 1 4 2 o 13.5128 13.3092 179.76 0.98327
2 7 3 4 2 o 3022.4062 2982.8459 182.80 0.98319
8 8 8 8 1 o 79599.0156 78710.0391 1.29 0.98311
5 7 1 4 2 o 853.7429 845.4106 180.01 0.98305
2 6 5 4 2 o 2461.8965 2441.2297 2.21 0.98300
-12 0 4 2 2 o 10292.3750 10270.5986 181.20 0.98272
-11 0 5 2 2 o 1388.2300 1409.6882 2.28 0.98139
-8 5 4 4 2 o 96.0594 97.5888 0.28 0.98115
12 0 4 2 2 o 1906.9232 1933.9867 180.03 0.98066
-4 1 8 4 2 o 416.7199 420.2407 358.65 0.98010
8 5 4 4 2 o 24.0995 24.2018 166.93 0.97979
-8 3 6 4 2 o 1230.0890 1225.7952 1.55 0.97924
11 0 5 2 2 o 535.2460 532.0261 4.95 0.97905
4 1 8 4 2 o 3224.2078 3193.4321 2.34 0.97874
8 3 6 4 2 o 751.6823 742.0689 182.20 0.97721
-9 2 6 4 2 o 5601.3867 5539.9766 2.09 0.97700
11 7 5 48 1 o 13362.0234 13564.8779 1.83 0.97552
13 5 1 48 1 o 23207.3730 23559.6934 181.70 0.97552
-7 6 3 4 2 o 2649.1904 2691.7500 181.44 0.97548
9 2 6 4 2 o 4335.4717 4475.2388 181.87 0.97473
-3 4 7 4 2 o 1232.5734 1275.0518 179.72 0.97462
7 6 3 4 2 o 1400.4120 1449.2140 2.46 0.97460
-12 1 4 4 2 o 3685.4397 3834.4116 1.71 0.97430
3 4 7 4 2 o 1711.0502 1795.5829 0.36 0.97374
12 6 4 48 1 o 2477.5515 2622.4961 0.50 0.97303
-3 2 8 4 2 o 6191.5498 6553.8740 181.61 0.97303
-11 1 5 4 2 o 487.1856 515.8021 184.25 0.97301
12 1 4 4 2 o 3564.7830 3798.7795 2.06 0.97230
3 2 8 4 2 o 7799.4404 8327.1875 1.63 0.97203
-7 2 7 4 2 o 3162.1858 3382.8025 0.91 0.97166
11 1 5 4 2 o 975.2345 1043.6962 182.44 0.97073
-3 6 5 4 2 o 8126.7065 8690.8965 1.04 0.97052
-3 7 3 4 2 o 1.9679 2.1044 176.55 0.97050
-8 6 2 4 2 o 2703.7546 2890.8301 1.52 0.97046
3 7 3 4 2 o 372.4290 397.6390 0.40 0.97013
3 6 5 4 2 o 6390.4453 6816.6704 181.27 0.96990
8 6 2 4 2 o 8807.9844 9391.9639 181.34 0.96980
-4 5 6 4 2 o 4294.6660 4577.9023 2.38 0.96971
7 2 7 4 2 o 575.9584 613.7837 1.70 0.96963
-10 5 2 4 2 o 1.2128 1.2901 337.18 0.96902
4 5 6 4 2 o 1790.3285 1902.3096 182.06 0.96872
10 5 2 4 2 o 2588.0757 2739.7935 183.05 0.96820
-11 3 4 4 2 o 58.2078 60.4455 178.80 0.96720
-13 2 2 4 2 o 1643.3639 1624.8202 3.55 0.96558
11 3 4 4 2 o 283.8444 279.4156 3.81 0.96541
-13 0 3 2 2 o 1468.7559 1442.6520 2.71 0.96531
13 2 2 4 2 o 472.6793 458.7597 180.50 0.96453
13 0 3 2 2 o 2359.1890 2288.7317 182.99 0.96373
-6 3 7 4 2 o 6903.6895 6699.0928 1.84 0.96369
-10 4 4 4 2 o 164.8529 160.5930 356.49 0.96328
14 2 0 24 1 o 20714.7129 20186.5957 2.13 0.96325
10 8 6 48 1 o 5647.1973 5503.2231 3.79 0.96325
10 10 0 12 1 o 100966.1953 98392.0781 181.22 0.96325
-5 7 2 4 2 o 405.3058 395.3467 186.13 0.96317
5 7 2 4 2 o 1234.7767 1211.2449 181.46 0.96277
-6 6 4 4 2 o 123.1623 122.1130 3.70 0.96203
6 3 7 4 2 o 6793.2856 6738.8916 1.86 0.96200
10 4 4 4 2 o 121.7880 121.2947 9.34 0.96167
6 7 0 4 2 o 338.2961 336.9784 0.71 0.96165
-10 0 6 2 2 o 40.6343 40.5174 189.83 0.96155
6 6 4 4 2 o 58.6547 58.7068 0.79 0.96107
-10 3 5 4 2 o 188.1213 188.4249 0.38 0.96092
-7 4 6 4 2 o 641.7997 643.2037 181.35 0.95996
-7 5 5 4 2 o 1654.9551 1654.8304 180.73 0.95940
10 0 6 2 2 o 769.8652 768.7577 184.99 0.95915
10 3 5 4 2 o 3563.5588 3553.1689 182.51 0.95893
-8 1 7 4 2 o 0.3466 0.3442 332.48 0.95839
7 4 6 4 2 o 2455.2158 2436.4023 1.62 0.95829
7 5 5 4 2 o 3441.3154 3407.2424 182.73 0.95800
-5 1 8 4 2 o 2126.1455 2097.5212 2.15 0.95743
-13 1 3 4 2 o 31.4855 31.0497 194.32 0.95733
12 4 0 4 2 o 371.1920 365.9618 185.87 0.95724
-4 4 7 4 2 o 15.7540 15.5293 192.86 0.95716
-11 4 3 4 2 o 168.0001 165.7822 177.25 0.95653
8 1 7 4 2 o 252.9886 250.2191 182.22 0.95617
11 9 1 48 1 o 9340.3018 9243.1104 182.34 0.95610
13 5 3 48 1 o 322.2770 318.9235 350.13 0.95610
4 4 7 4 2 o 44.2567 43.8161 171.51 0.95605
14 0 0 2 2 o 620.1697 614.1951 0.95 0.95601
5 1 8 4 2 o 380.0530 376.9525 2.99 0.95585
13 1 3 4 2 o 651.7603 646.8123 358.64 0.95579
-4 2 8 4 2 o 2111.0393 2097.4219 181.22 0.95567
-12 3 3 4 2 o 982.9500 978.8751 181.06 0.95544
-6 7 1 4 2 o 1493.0746 1488.5236 2.99 0.95534
11 4 3 4 2 o 444.1897 443.3506 180.31 0.95523
6 7 1 4 2 o 3177.2964 3175.6101 2.58 0.95510
0 3 8 4 2 o 616.3703 617.9424 181.56 0.95481
4 2 8 4 2 o 1497.0439 1506.8892 0.43 0.95441
12 3 3 4 2 o 98.2001 99.1456 173.27 0.95403
9 6 0 4 2 o 4303.1289 4347.7866 181.82 0.95391
14 2 2 24 1 o 40.6256 41.0786 181.96 0.95376
10 10 2 24 1 o 618.5994 625.4969 180.88 0.95376
-10 1 6 4 2 o 48.2763 48.8340 167.15 0.95366
-4 6 5 4 2 o 2535.7424 2568.2012 182.26 0.95323
-4 7 3 4 2 o 1411.1718 1429.3936 3.57 0.95318
4 7 3 4 2 o 840.6153 852.1075 183.34 0.95271
-1 3 8 4 2 o 992.7674 1006.7050 2.15 0.95255
4 6 5 4 2 o 1819.5065 1845.6282 0.57 0.95245
1 3 8 4 2 o 4355.8027 4422.9258 2.28 0.95224
-9 4 5 4 2 o 2078.4761 2111.0010 1.79 0.95220
10 1 6 4 2 o 1235.3580 1274.8798 359.46 0.95132
13 3 0 4 2 o 1660.3503 1717.6710 182.20 0.95125
-12 4 1 4 2 o 1743.6837 1812.3699 1.51 0.95113
12 4 1 4 2 o 8.9747 9.5616 359.76 0.95067
9 4 5 4 2 o 2243.6106 2426.0498 182.54 0.95045
-12 2 4 4 2 o 584.1346 639.5275 1.52 0.95029
-11 2 5 4 2 o 52.5649 63.7142 357.92 0.94909
12 2 4 4 2 o 441.5320 552.4672 0.37 0.94844
14 1 0 4 2 o 6454.7056 8101.9380 181.62 0.94826
-9 6 1 4 2 o 44.4326 55.5858 351.87 0.94780
-5 5 6 4 2 o 2.2660 2.8268 356.62 0.94770
9 6 1 4 2 o 0.2428 0.2998 146.56 0.94745
0 7 4 4 2 o 9.0511 11.1312 174.07 0.94738
11 2 5 4 2 o 92.6509 110.8611 358.06 0.94697
5 5 6 4 2 o 171.0938 197.3606 181.25 0.94655
-2 3 8 4 2 o 62.5062 66.2654 186.57 0.94555
-13 3 1 4 2 o 303.9535 316.9836 183.20 0.94527
-1 7 4 4 2 o 2800.5845 2895.3772 182.20 0.94509
2 3 8 4 2 o 2010.4253 2065.9646 1.05 0.94494
1 7 4 4 2 o 391.4443 402.2863 2.23 0.94494
13 3 1 4 2 o 13.0996 13.3949 173.85 0.94478
12 8 0 24 1 o 8626.5244 8775.7373 183.02 0.94454
11 5 0 4 2 o 56.9806 58.1963 182.70 0.94296
-14 1 1 4 2 o 0.7212 0.7420 140.44 0.94235
14 1 1 4 2 o 321.1680 332.1758 182.72 0.94182
-9 5 4 4 2 o 107.4070 107.6009 181.18 0.93926
-6 0 8 2 2 o 6514.4849 6499.7637 1.50 0.93907
-8 6 3 4 2 o 1679.3789 1669.3198 181.46 0.93885
-2 7 4 4 2 o 3.0379 3.0030 178.26 0.93817
8 6 3 4 2 o 2.1754 2.1508 187.22 0.93796
9 5 4 4 2 o 625.6411 618.6460 0.86 0.93792
2 7 4 4 2 o 1545.4956 1528.4757 180.16 0.93788
9 9 7 24 1 o 8235.4863 8147.5596 2.43 0.93780
11 9 3 48 1 o 13970.7354 13821.5762 1.86 0.93780
-9 3 6 4 2 o 240.2281 237.9536 180.91 0.93762
-10 5 3 4 2 o 49.9946 49.5358 179.00 0.93759
6 0 8 2 2 o 9642.0664 9584.6436 1.58 0.93728
-11 5 1 4 2 o 0.4253 0.4237 103.14 0.93710
-6 7 2 4 2 o 3924.6663 3922.0090 180.65 0.93689
11 5 1 4 2 o 170.8995 171.3455 6.19 0.93669
10 5 3 4 2 o 85.9392 86.4852 359.95 0.93647
6 7 2 4 2 o 2221.5039 2236.6089 180.61 0.93645
-5 4 7 4 2 o 2729.9204 2772.0425 2.49 0.93599
9 3 6 4 2 o 265.3289 271.3489 4.95 0.93562
12 8 2 48 1 o 11128.6318 11387.7686 0.52 0.93559
-8 2 7 4 2 o 2930.6030 3003.0889 182.66 0.93552
5 4 7 4 2 o 282.7513 293.8680 6.36 0.93470
-5 2 8 4 2 o 7.5020 7.8059 8.74 0.93462
-13 2 3 4 2 o 286.3853 298.3642 359.04 0.93452
-3 3 8 4 2 o 7866.3994 8232.6221 181.15 0.93411
8 2 7 4 2 o 3502.7380 3674.3535 2.38 0.93345
3 3 8 4 2 o 6129.9614 6424.0352 1.00 0.93323
5 2 8 4 2 o 1271.4893 1331.6239 3.17 0.93315
13 2 3 4 2 o 600.4231 628.4935 1.60 0.93309
-12 4 2 4 2 o 2402.0303 2512.8894 180.93 0.93303
-7 3 7 4 2 o 267.9686 279.8594 182.69 0.93290
0 8 0 2 2 o 4411.5552 4578.5298 1.31 0.93255
-5 6 5 4 2 o 678.5026 699.5546 181.68 0.93228
-5 7 3 4 2 o 567.7501 583.8981 179.67 0.93219
12 4 2 4 2 o 3603.2227 3701.6792 181.91 0.93216
-14 0 2 2 2 o 487.3940 497.9092 184.61 0.93197
-6 1 8 4 2 o 930.8295 943.2890 2.61 0.93172
5 7 3 4 2 o 267.8117 270.7808 179.33 0.93164
5 6 5 4 2 o 3894.6160 3902.9658 181.83 0.93137
-7 6 4 4 2 o 1764.6432 1766.8027 1.59 0.93134
-10 2 6 4 2 o 72.6559 72.2391 178.90 0.93112
7 3 7 4 2 o 321.3165 319.4009 178.96 0.93111
14 0 2 2 2 o 1457.2445 1441.7249 3.17 0.93095
7 7 0 4 2 o 1099.1075 1086.6991 183.31 0.93092
7 6 4 4 2 o 2552.9058 2487.0339 2.14 0.93032
1 8 0 4 2 o 1883.3121 1833.8275 181.82 0.93030
6 1 8 4 2 o 173.5913 167.9963 2.87 0.92997
-9 6 2 4 2 o 2268.9751 2191.3855 1.03 0.92983
9 6 2 4 2 o 2720.9834 2611.0220 181.79 0.92918
10 2 6 4 2 o 108.0393 103.5956 3.24 0.92893
-13 3 2 4 2 o 132.4742 128.7678 3.34 0.92752
-3 7 4 4 2 o 3281.7703 3228.9949 182.50 0.92693
14 4 2 48 1 o 34874.1836 34346.4805 181.75 0.92689
10 10 4 24 1 o 4896.9194 4822.8208 3.72 0.92689
12 6 6 24 1 o 2441.2603 2404.3193 5.70 0.92689
0 8 1 4 2 o 1406.6113 1391.4528 181.89 0.92668
13 3 2 4 2 o 1766.8882 1751.6127 183.43 0.92658
3 7 4 4 2 o 3695.7422 3670.4207 2.49 0.92650
0 5 7 4 2 o 98.1162 97.6208 358.69 0.92641
-9 0 7 2 2 o 5564.8682 5543.7959 1.02 0.92635
14 2 0 4 2 o 948.6931 950.2304 180.53 0.92608
-7 7 1 4 2 o 123.1059 125.0574 178.88 0.92521
-8 4 6 4 2 o 648.1748 659.7586 183.06 0.92505
7 7 1 4 2 o 8.2273 8.3827 182.59 0.92496
-14 1 2 4 2 o 250.0984 255.2985 4.54 0.92478
-8 5 5 4 2 o 550.5734 563.3083 179.90 0.92452
-1 8 1 4 2 o 9.8519 10.0825 190.87 0.92449
1 8 1 4 2 o 125.1574 128.1197 185.61 0.92445
-1 5 7 4 2 o 348.2028 356.7756 184.52 0.92433
9 0 7 2 2 o 2194.7292 2252.0757 179.75 0.92410
1 5 7 4 2 o 2.1442 2.2005 43.33 0.92408
14 1 2 4 2 o 3364.1587 3457.8062 181.43 0.92378
2 8 0 4 2 o 558.6624 574.6234 179.20 0.92363
0 6 6 4 2 o 1733.7826 1785.1613 182.49 0.92338
8 4 6 4 2 o 70.0144 72.1007 179.67 0.92334
8 5 5 4 2 o 6.2186 6.4095 184.50 0.92310
-6 5 6 4 2 o 102.4722 105.7566 178.58 0.92271
6 5 6 4 2 o 617.6139 642.4929 3.12 0.92143
-1 6 6 4 2 o 13.2680 13.8248 4.94 0.92129
1 6 6 4 2 o 1940.8638 2027.8319 182.01 0.92108
-14 2 1 4 2 o 3052.8633 3214.3367 182.45 0.92058
11 7 7 24 1 o 72705.7656 76632.3984 1.04 0.92052
13 7 1 48 1 o 1108.4154 1168.2778 185.50 0.92052
13 5 5 24 1 o 7927.1475 8355.2705 178.44 0.92052
14 2 1 4 2 o 4652.9761 4939.6538 1.97 0.92009
-11 5 2 4 2 o 30.9190 32.9890 359.28 0.91976
-9 1 7 4 2 o 5501.4546 5901.7788 181.62 0.91929
11 5 2 4 2 o 770.7414 828.4837 180.68 0.91899
-12 1 5 4 2 o 3253.2083 3498.4653 1.56 0.91885
-4 3 8 4 2 o 1698.3800 1826.8176 180.90 0.91872
-2 8 1 4 2 o 2399.6282 2573.2957 182.73 0.91796
-2 5 7 4 2 o 178.6828 191.5312 180.87 0.91791
2 8 1 4 2 o 858.6674 920.2941 2.66 0.91789
4 3 8 4 2 o 8.6415 9.2377 16.85 0.91760
2 5 7 4 2 o 155.6465 166.0709 359.83 0.91742
-1 0 9 2 2 o 33.9048 36.0810 0.46 0.91717
9 1 7 4 2 o 4854.0049 5160.8496 1.77 0.91709
1 0 9 2 2 o 526.0186 557.8266 5.28 0.91686
12 1 5 4 2 o 2596.2366 2750.1201 0.81 0.91676
-13 1 4 4 2 o 382.8103 400.1716 184.29 0.91561
-2 6 6 4 2 o 2584.3582 2677.5232 181.76 0.91492
-11 4 4 4 2 o 96.1897 99.5979 186.96 0.91488
2 6 6 4 2 o 2361.5671 2430.8699 180.63 0.91450
-12 3 4 4 2 o 75.5487 76.9600 4.81 0.91394
13 1 4 4 2 o 198.6105 201.7850 3.91 0.91381
11 4 4 4 2 o 1203.1223 1210.6965 182.21 0.91336
-11 3 5 4 2 o 1337.7991 1332.8625 181.58 0.91288
3 8 0 4 2 o 17620.8359 17538.9258 181.23 0.91282
12 3 4 4 2 o 844.3020 833.0740 2.16 0.91229
0 1 9 4 2 o 56.6354 55.8721 174.19 0.91228
-6 4 7 4 2 o 128.6100 126.3852 178.66 0.91191
-4 7 4 4 2 o 936.0253 919.2657 359.95 0.91182
4 7 4 4 2 o 11.1274 10.9147 358.10 0.91127
11 3 5 4 2 o 686.2306 673.7979 181.59 0.91099
10 6 0 4 2 o 1383.2637 1358.4365 2.33 0.91096
-6 2 8 4 2 o 105.4256 103.7575 357.86 0.91065
6 4 7 4 2 o 965.7767 952.0244 180.65 0.91047
-1 1 9 4 2 o 3.6253 3.5787 68.37 0.91032
12 8 4 48 1 o 52797.6562 52185.7422 1.47 0.91018
1 1 9 4 2 o 0.6220 0.6157 74.99 0.91001
0 8 2 4 2 o 138.8189 137.7336 3.67 0.90972
-10 4 5 4 2 o 75.4306 74.9057 8.17 0.90956
6 2 8 4 2 o 37.0899 36.8422 354.75 0.90902
-6 6 5 4 2 o 429.3136 424.2119 183.08 0.90844
-7 7 2 4 2 o 149.4411 147.6622 1.64 0.90844
-6 7 3 4 2 o 1049.9769 1035.6335 0.28 0.90833
7 7 2 4 2 o 1617.8430 1585.0560 183.62 0.90797
10 4 5 4 2 o 518.9502 507.3002 0.88 0.90786
6 7 3 4 2 o 3544.7729 3453.4526 1.20 0.90772
-1 8 2 4 2 o 1627.9147 1583.7915 3.32 0.90766
1 8 2 4 2 o 426.1187 413.8930 2.42 0.90759
6 6 5 4 2 o 449.5433 434.8896 184.13 0.90743
-3 5 7 4 2 o 5170.0898 5000.0942 182.14 0.90742
-3 8 1 4 2 o 633.1130 611.5427 1.92 0.90737
3 8 1 4 2 o 25.7642 24.8223 185.36 0.90727
3 5 7 4 2 o 6937.9976 6593.8052 1.95 0.90671
-11 1 6 4 2 o 993.6130 943.3131 182.67 0.90666
-10 6 1 4 2 o 97.1412 90.8250 183.27 0.90565
10 6 1 4 2 o 3412.3923 3186.5559 1.90 0.90532
-12 4 3 4 2 o 1061.5048 992.2122 2.33 0.90491
-3 6 6 4 2 o 8159.5493 7646.4268 1.36 0.90451
11 1 6 4 2 o 828.7914 777.0878 183.23 0.90445
0 4 8 4 2 o 3223.5315 3024.1333 2.17 0.90437
-2 1 9 4 2 o 974.3845 915.1815 181.78 0.90422
-14 2 2 4 2 o 897.6074 843.3566 179.60 0.90418
11 9 5 48 1 o 3286.3904 3088.3137 3.51 0.90415
13 7 3 48 1 o 31438.8887 29544.0098 1.42 0.90415
15 1 1 24 1 o 1172.5568 1101.8846 5.24 0.90415
3 6 6 4 2 o 7323.5103 6892.5542 181.33 0.90391
-7 1 8 4 2 o 42.6697 40.1769 3.97 0.90382
12 4 3 4 2 o 758.5802 714.6060 2.34 0.90371
2 1 9 4 2 o 2292.5159 2160.0925 2.09 0.90362
14 2 2 4 2 o 837.5330 789.1082 359.43 0.90324
-1 4 8 4 2 o 2.9164 2.7315 142.12 0.90245
1 4 8 4 2 o 540.9191 505.0743 180.54 0.90218
10 8 8 24 1 o 2216.7454 2069.3992 0.53 0.90217
14 4 4 24 1 o 28.6288 26.7259 0.53 0.90217
7 1 8 4 2 o 593.7892 552.9603 3.81 0.90196
-9 6 3 4 2 o 3061.4863 2850.3635 182.07 0.90194
-2 8 2 4 2 o 187.2379 173.5347 182.25 0.90149
13 4 0 4 2 o 593.8387 549.7267 2.81 0.90134
2 8 2 4 2 o 72.2218 66.8654 7.06 0.90136
9 6 3 4 2 o 2475.8342 2288.5654 2.00 0.90104
-8 3 7 4 2 o 393.3639 363.5269 1.44 0.90077
-3 0 9 2 2 o 8161.5347 7543.3574 181.73 0.90071
-5 3 8 4 2 o 4429.0308 4119.3721 182.28 0.89997
-13 3 3 4 2 o 1469.7858 1368.7417 181.39 0.89989
3 0 9 2 2 o 6878.0356 6412.3882 1.68 0.89982
-8 6 4 4 2 o 1691.0938 1592.3474 2.84 0.89932
-9 2 7 4 2 o 0.4069 0.3857 327.55 0.89904
8 3 7 4 2 o 440.6088 418.7595 2.56 0.89893
8 7 0 4 2 o 753.7795 717.3213 179.78 0.89888
5 3 8 4 2 o 1319.9934 1262.9896 182.45 0.89866
-12 2 5 4 2 o 2096.5056 2007.2091 181.50 0.89863
13 3 3 4 2 o 537.5962 515.0162 181.54 0.89861
4 8 0 4 2 o 94.1261 90.7984 356.32 0.89832
8 6 4 4 2 o 829.3865 800.8726 183.30 0.89827
-10 5 4 4 2 o 2373.5098 2293.3159 182.79 0.89825
-14 1 3 4 2 o 1921.9078 1884.9182 2.14 0.89740
9 2 7 4 2 o 92.8898 91.5385 180.45 0.89698
10 5 4 4 2 o 1507.6707 1486.4019 182.14 0.89694
-10 3 6 4 2 o 3199.1042 3156.7947 1.24 0.89685
12 2 5 4 2 o 6954.4526 6873.2476 181.80 0.89667
-2 4 8 4 2 o 29.8898 29.5901 359.11 0.89649
-13 4 1 4 2 o 264.9687 262.8725 179.17 0.89625
14 1 3 4 2 o 839.4625 834.6057 183.13 0.89604
2 4 8 4 2 o 1557.1577 1549.2904 2.77 0.89597
0 7 5 4 2 o 2051.4578 2040.8959 2.15 0.89598
13 4 1 4 2 o 972.7338 969.2988 3.58 0.89583
-13 2 4 4 2 o 12.3758 12.3678 167.98 0.89560
-7 5 6 4 2 o 217.4421 217.4277 359.67 0.89556
10 3 6 4 2 o 1804.9668 1823.8722 180.90 0.89490
14 6 0 24 1 o 65625.5469 66942.9531 181.36 0.89435
-3 1 9 4 2 o 1531.3915 1565.5099 1.58 0.89422
7 5 6 4 2 o 426.2932 435.9435 0.27 0.89420
-1 7 5 4 2 o 387.4037 396.9908 180.98 0.89406
13 2 4 4 2 o 1034.3722 1061.9098 3.42 0.89392
1 7 5 4 2 o 6.1939 6.3605 187.21 0.89389
-8 7 1 4 2 o 447.7907 460.5519 181.77 0.89375
8 7 1 4 2 o 546.3383 563.0350 4.04 0.89349
-5 7 4 4 2 o 23.0558 23.7692 358.26 0.89342
3 1 9 4 2 o 2094.1123 2159.4644 181.78 0.89335
12 5 0 4 2 o 1496.3011 1543.0083 1.72 0.89334
-4 5 7 4 2 o 58.7992 60.6454 179.27 0.89327
-4 8 1 4 2 o 738.0341 761.2742 182.20 0.89313
4 8 1 4 2 o 1912.5270 1972.2838 3.00 0.89300
5 7 4 4 2 o 2006.9481 2067.3464 2.06 0.89277
-11 5 3 4 2 o 2498.9478 2574.0317 2.73 0.89277
0 2 9 4 2 o 3917.5532 4025.2034 2.01 0.89248
4 5 7 4 2 o 322.6309 331.1216 1.02 0.89237
14 3 0 4 2 o 53.4131 54.7996 354.45 0.89234
11 5 3 4 2 o 1231.0598 1253.0409 3.93 0.89171
-3 8 2 4 2 o 1183.5836 1201.6238 2.12 0.89147
3 8 2 4 2 o 1643.9518 1666.1168 182.30 0.89128
-1 2 9 4 2 o 33.4112 33.7841 180.57 0.89065
-4 6 6 4 2 o 2303.2014 2329.8071 1.00 0.89049
1 2 9 4 2 o 143.1750 144.9147 358.19 0.89036
-10 6 2 4 2 o 1710.4635 1737.1404 2.67 0.88996
-9 4 6 4 2 o 2354.5898 2398.0518 181.61 0.88973
4 6 6 4 2 o 2612.6558 2660.9868 1.97 0.88972
10 6 2 4 2 o 82.5017 84.5121 359.42 0.88932
-9 5 5 4 2 o 5233.5591 5367.3228 1.92 0.88924
15 3 1 48 1 o 30672.5684 31704.8301 181.42 0.88863
-12 5 1 4 2 o 11.3638 11.7680 178.95 0.88837
-2 7 5 4 2 o 1555.0280 1611.1442 3.41 0.88821
9 4 6 4 2 o 1966.7408 2037.3103 1.42 0.88801
12 5 1 4 2 o 0.3160 0.3273 156.53 0.88799
2 7 5 4 2 o 895.0722 926.6646 181.82 0.88789
9 5 5 4 2 o 2249.1323 2327.1650 181.55 0.88782
-14 3 1 4 2 o 253.0231 260.3700 182.96 0.88742
-15 0 1 2 2 o 3453.4937 3550.2471 2.25 0.88737
-11 2 6 4 2 o 304.6949 312.1796 3.97 0.88722
14 3 1 4 2 o 1876.0549 1909.3279 1.79 0.88698
15 0 1 2 2 o 15.9602 16.2022 180.57 0.88690
10 10 6 24 1 o 354.3956 357.8990 180.95 0.88674
14 6 2 48 1 o 18.0354 18.2137 182.35 0.88674
-3 4 8 4 2 o 669.1642 675.3317 2.40 0.88672
15 1 0 4 2 o 11.4460 11.2077 191.79 0.88596
3 4 8 4 2 o 1284.3419 1257.8511 182.08 0.88597
-7 4 7 4 2 o 59.0766 57.2246 171.08 0.88569
11 2 6 4 2 o 477.0640 454.4283 1.61 0.88514
-2 2 9 4 2 o 2634.1006 2498.1218 2.53 0.88493
-7 2 8 4 2 o 1549.6736 1463.6973 3.52 0.88455
2 2 9 4 2 o 372.3094 351.5374 181.07 0.88437
7 4 7 4 2 o 481.0777 454.7070 4.50 0.88415
0 8 3 4 2 o 10189.9639 9772.0068 181.52 0.88340
7 2 8 4 2 o 1133.3411 1113.5809 181.17 0.88281
-7 6 5 4 2 o 1474.8540 1478.3145 182.88 0.88248
-7 7 3 4 2 o 6.4933 6.5758 6.24 0.88234
7 7 3 4 2 o 260.0249 280.6004 179.53 0.88169
-1 8 3 4 2 o 1153.7780 1268.9698 179.83 0.88153
1 8 3 4 2 o 115.4061 128.4093 183.99 0.88144
7 6 5 4 2 o 330.8596 370.0968 0.50 0.88140
-15 1 1 4 2 o 736.2893 849.6237 182.29 0.88116
-13 4 2 4 2 o 547.7064 638.6260 182.85 0.88108
-10 1 7 4 2 o 451.3262 547.5941 3.18 0.88078
15 1 1 4 2 o 1367.4242 1677.2394 2.78 0.88069
-4 1 9 4 2 o 1430.6857 1752.2979 182.29 0.88071
5 8 0 4 2 o 839.6548 1036.8427 181.67 0.88064
-8 0 8 2 2 o 393.8274 489.0379 182.16 0.88060
13 4 2 4 2 o 547.2709 707.2776 0.46 0.88028
4 1 9 4 2 o 430.8988 594.1869 1.53 0.87960
-3 7 5 4 2 o 993.4542 1361.7133 0.74 0.87867
8 0 8 2 2 o 739.6472 1011.3043 3.44 0.87863
10 1 7 4 2 o 634.6709 867.3730 2.14 0.87863
-8 7 2 4 2 o 11.6025 15.8531 357.32 0.87862
-14 2 3 4 2 o 1.0815 1.4674 335.12 0.87854
-6 3 8 4 2 o 269.6382 365.1430 2.22 0.87852
3 7 5 4 2 o 838.4474 1099.8065 180.68 0.87821
8 7 2 4 2 o 20.3315 26.4449 2.29 0.87813
-4 8 2 4 2 o 97.6314 124.5954 185.50 0.87798
4 8 2 4 2 o 16.0479 19.8596 3.60 0.87773
14 2 3 4 2 o 223.2046 260.1243 1.36 0.87725
6 3 8 4 2 o 265.9016 302.4533 1.48 0.87705
-5 5 7 4 2 o 0.6513 0.6702 314.22 0.87600
-2 8 3 4 2 o 1794.6095 1833.5123 182.03 0.87590
-5 8 1 4 2 o 19.5907 19.8492 13.18 0.87577
2 8 3 4 2 o 74.2872 75.0079 183.84 0.87571
5 8 1 4 2 o 16.5046 16.5709 10.59 0.87562
-3 2 9 4 2 o 1201.1387 1201.4067 1.26 0.87555
-13 0 5 2 2 o 4721.5273 4633.8198 2.34 0.87511
5 5 7 4 2 o 1.5136 1.4778 49.67 0.87494
3 2 9 4 2 o 1556.9696 1513.4457 181.07 0.87473
-8 1 8 4 2 o 1705.3817 1653.2535 2.80 0.87453
9 9 9 8 1 o 17283.2910 16766.8652 181.93 0.87388
11 11 1 24 1 o 7753.2251 7521.5581 2.16 0.87388
13 7 5 48 1 o 11809.3379 11456.4736 2.04 0.87388
15 3 3 24 1 o 3344.3706 3244.4404 183.04 0.87388
-12 5 2 4 2 o 7798.1094 7595.0649 181.86 0.87357
-4 4 8 4 2 o 587.0991 572.2171 184.63 0.87353
-5 6 6 4 2 o 1860.7710 1819.1869 1.82 0.87335
13 0 5 2 2 o 1.3856 1.3601 345.52 0.87315
12 5 2 4 2 o 3031.1785 2994.6980 181.60 0.87285
-14 3 2 4 2 o 891.1740 883.4854 1.51 0.87270
8 1 8 4 2 o 318.8651 316.7963 184.22 0.87260
4 4 8 4 2 o 988.3381 982.6818 180.89 0.87257
5 6 6 4 2 o 24.9043 24.8243 0.35 0.87245
-6 7 4 4 2 o 213.8375 213.5976 359.25 0.87236
12 8 6 48 1 o 7039.6846 7070.3403 0.54 0.87208
14 3 2 4 2 o 1.4368 1.4487 341.33 0.87186
6 7 4 4 2 o 61.0551 61.7505 183.16 0.87164
-5 0 9 2 2 o 827.6636 825.5067 183.92 0.87002
11 6 0 4 2 o 411.5760 405.2807 181.33 0.86964
-12 4 4 4 2 o 69.2244 67.5927 172.36 0.86942
-13 1 5 4 2 o 2530.6121 2446.0535 0.70 0.86915
5 0 9 2 2 o 253.9367 241.1286 182.08 0.86868
-14 0 4 2 2 o 4487.7632 4250.2842 182.36 0.86861
-11 4 5 4 2 o 1071.3878 1010.6089 182.32 0.86850
-12 0 6 2 2 o 3080.4045 2877.6748 182.81 0.86820
-9 3 7 4 2 o 383.1580 356.5630 182.58 0.86808
12 4 4 4 2 o 258.4590 239.9080 181.40 0.86799
15 2 0 4 2 o 5317.4927 4908.8711 181.88 0.86780
-12 3 5 4 2 o 3972.1558 3658.8223 182.18 0.86771
13 1 5 4 2 o 994.7117 906.6317 183.68 0.86723
-8 5 6 4 2 o 2467.9089 2240.8403 182.56 0.86701
14 0 4 2 2 o 1020.6232 926.0304 4.25 0.86696
11 4 5 4 2 o 4778.8706 4330.9019 181.77 0.86687
-15 1 2 4 2 o 5371.1885 4860.6758 181.43 0.86675
-9 6 4 4 2 o 892.4681 807.4749 182.19 0.86674
-3 8 3 4 2 o 1469.4517 1329.1506 2.09 0.86671
3 8 3 4 2 o 1896.3689 1711.8594 181.84 0.86645
9 7 0 4 2 o 264.7854 238.9103 2.87 0.86628
9 3 7 4 2 o 976.3885 880.9738 1.94 0.86622
12 0 6 2 2 o 2936.9316 2650.8555 182.22 0.86608
12 3 5 4 2 o 1169.1422 1056.1907 181.69 0.86595
15 1 2 4 2 o 2473.6707 2236.1733 1.02 0.86587
-4 7 5 4 2 o 10.4791 9.4837 6.70 0.86578
9 6 4 4 2 o 673.9971 610.8297 0.49 0.86568
8 5 6 4 2 o 2712.6377 2461.7976 2.95 0.86560
-10 6 3 4 2 o 60.2511 54.8748 7.77 0.86542
4 7 5 4 2 o 1682.0857 1540.9564 183.58 0.86519
-11 6 1 4 2 o 3937.6997 3624.2214 181.92 0.86504
12 10 2 48 1 o 4451.9268 4099.1279 4.25 0.86502
14 6 4 48 1 o 6661.2217 6133.3442 3.26 0.86502
-13 3 4 4 2 o 3255.1394 3001.6533 2.42 0.86498
11 6 1 4 2 o 1756.5867 1634.9685 182.36 0.86471
10 6 3 4 2 o 1247.1945 1168.5758 2.64 0.86454
-5 1 9 4 2 o 410.4822 390.7963 183.42 0.86416
13 3 4 4 2 o 1043.3302 1023.1700 182.60 0.86346
-15 2 1 4 2 o 2948.8804 2912.0063 180.91 0.86328
-10 2 7 4 2 o 44.9728 44.9459 191.38 0.86292
5 1 9 4 2 o 387.2284 387.7874 185.33 0.86285
15 2 1 4 2 o 1480.6956 1483.2949 0.31 0.86284
-4 2 9 4 2 o 8.7015 8.7141 356.47 0.86285
-14 1 4 4 2 o 1625.7601 1631.4491 181.02 0.86278
-12 1 6 4 2 o 649.0443 657.8867 0.39 0.86238
0 3 9 4 2 o 3356.6365 3418.1223 181.36 0.86217
4 2 9 4 2 o 3132.4292 3210.9089 182.46 0.86181
-9 7 1 4 2 o 16.6714 17.1216 3.80 0.86170
-5 8 2 4 2 o 503.0915 518.5844 182.96 0.86148
9 7 1 4 2 o 951.2052 981.2131 181.11 0.86144
5 8 2 4 2 o 1313.6051 1360.7913 183.31 0.86119
14 1 4 4 2 o 1143.1896 1184.8617 1.48 0.86116
10 2 7 4 2 o 860.1315 895.8245 3.37 0.86090
-1 3 9 4 2 o 2767.3037 2904.3125 1.39 0.86051
6 8 0 4 2 o 3092.6287 3253.7371 181.44 0.86039
12 1 6 4 2 o 2741.6240 2889.8508 1.74 0.86031
1 3 9 4 2 o 976.5537 1030.4922 1.07 0.86025
11 9 7 48 1 o 7816.0698 8317.5107 182.23 0.85984
11 11 3 24 1 o 46100.4062 49057.9844 1.19 0.85984
13 9 1 48 1 o 2518.6274 2680.2100 177.14 0.85984
15 5 1 48 1 o 16232.0215 17273.3867 181.79 0.85984
-11 5 4 4 2 o 376.6081 405.1020 0.57 0.85862
-8 4 7 4 2 o 26.4485 28.2559 12.16 0.85806
-11 3 6 4 2 o 4221.3628 4432.0161 1.92 0.85742
11 5 4 4 2 o 169.0813 177.1331 179.81 0.85736
-5 4 8 4 2 o 60.8352 63.7417 359.12 0.85736
-13 4 3 4 2 o 1632.9557 1706.5155 182.31 0.85729
-8 2 8 4 2 o 284.0789 293.9489 0.99 0.85704
0 6 7 4 2 o 17.4231 17.6818 183.40 0.85661
8 4 7 4 2 o 663.2560 668.3732 182.78 0.85646
5 4 8 4 2 o 25.1864 25.0830 190.49 0.85623
13 4 3 4 2 o 2102.0410 2088.8020 2.54 0.85618
-6 5 7 4 2 o 189.3997 187.9652 179.30 0.85616
-6 8 1 4 2 o 1577.0698 1541.3942 2.23 0.85586
6 8 1 4 2 o 684.8833 663.5189 1.68 0.85569
11 3 6 4 2 o 3568.9114 3431.9192 2.34 0.85555
-2 3 9 4 2 o 1707.6040 1626.2000 2.01 0.85535
8 2 8 4 2 o 477.2898 451.7585 181.49 0.85523
-8 6 5 4 2 o 1316.6798 1239.5753 1.50 0.85511
-7 3 8 4 2 o 415.5592 389.4847 182.07 0.85502
6 5 7 4 2 o 0.3493 0.3268 29.81 0.85497
-8 7 3 4 2 o 3602.0142 3367.7075 182.30 0.85496
-1 6 7 4 2 o 84.5009 79.0018 8.16 0.85496
2 3 9 4 2 o 2858.2417 2659.2739 182.75 0.85484
1 6 7 4 2 o 1467.4723 1360.6969 2.66 0.85476
-10 4 6 4 2 o 1820.9547 1681.7949 1.69 0.85466
-4 8 3 4 2 o 286.1734 261.2487 3.41 0.85431
8 7 3 4 2 o 4022.5835 3669.7300 2.50 0.85428
-10 5 5 4 2 o 132.6075 120.7558 180.77 0.85422
8 6 5 4 2 o 1344.1855 1217.3895 182.52 0.85399
4 8 3 4 2 o 2041.3994 1848.1343 2.36 0.85397
-6 6 6 4 2 o 2433.9749 2192.3770 2.34 0.85368
7 3 8 4 2 o 3252.4070 2921.6877 182.53 0.85344
10 4 6 4 2 o 4028.2961 3612.6670 2.13 0.85297
10 5 5 4 2 o 3.1286 2.8071 188.41 0.85281
6 6 6 4 2 o 1217.0430 1092.9507 2.70 0.85267
-13 2 5 4 2 o 794.5618 719.2093 181.75 0.85198
16 0 0 6 1 o 37785.3438 34488.9648 1.63 0.85140
-11 6 2 4 2 o 554.8239 506.8044 182.95 0.85134
14 4 0 4 2 o 33.6851 30.9447 359.44 0.85076
11 6 2 4 2 o 1386.1926 1273.6652 182.55 0.85073
-12 5 3 4 2 o 430.2250 395.8400 180.42 0.85036
13 2 5 4 2 o 1664.0055 1531.2185 180.32 0.85017
0 8 4 4 2 o 842.0801 774.8827 181.02 0.85012
-5 7 5 4 2 o 2.5286 2.3265 170.34 0.84999
0 5 8 4 2 o 3898.2854 3586.3267 1.45 0.84992
-2 6 7 4 2 o 2851.7944 2623.3357 182.08 0.84987
-15 2 2 4 2 o 171.1888 157.4169 1.72 0.84972
-14 3 3 4 2 o 2838.2192 2608.7356 182.63 0.84958
-15 0 3 2 2 o 7320.3525 6728.1138 1.87 0.84956
2 6 7 4 2 o 2910.1218 2673.9280 1.87 0.84948
12 5 3 4 2 o 25.3603 23.2924 3.27 0.84936
5 7 5 4 2 o 592.4168 543.9868 1.02 0.84930
-7 7 4 4 2 o 2780.2295 2552.7712 2.53 0.84928
15 2 2 4 2 o 3989.3816 3659.9668 182.23 0.84889
-11 0 7 2 2 o 6477.5586 5942.4507 2.05 0.84880
7 7 4 4 2 o 1437.6040 1319.6464 182.00 0.84850
-1 8 4 4 2 o 1443.0764 1324.8525 2.51 0.84847
14 3 3 4 2 o 2897.2124 2660.4688 2.61 0.84842
1 8 4 4 2 o 4661.4482 4281.9727 2.07 0.84836
15 0 3 2 2 o 9443.2363 8676.8037 181.44 0.84832
-1 5 8 4 2 o 32.0769 29.4739 1.23 0.84832
-9 7 2 4 2 o 4017.4109 3697.0334 2.21 0.84813
1 5 8 4 2 o 3.3840 3.1153 172.46 0.84810
9 7 2 4 2 o 1360.7692 1261.1622 182.24 0.84764
13 5 0 4 2 o 5.1078 4.7576 182.97 0.84740
-5 2 9 4 2 o 19.8905 18.5806 5.85 0.84728
-3 3 9 4 2 o 54.3081 51.3038 177.55 0.84687
11 0 7 2 2 o 5164.8892 4907.8066 2.12 0.84668
-14 4 1 4 2 o 476.6740 455.7393 3.15 0.84649
13 9 3 48 1 o 10904.5342 10436.6797 2.14 0.84645
15 5 3 48 1 o 2633.4253 2520.4392 3.52 0.84645
3 3 9 4 2 o 1.1310 1.0932 331.84 0.84613
14 4 1 4 2 o 1666.9048 1612.5623 181.86 0.84610
5 2 9 4 2 o 248.4116 240.7342 0.86 0.84604
-14 2 4 4 2 o 1135.3169 1102.3328 1.39 0.84598
-12 2 6 4 2 o 2151.4558 2109.1057 1.01 0.84560
-6 1 9 4 2 o 86.6434 85.6716 357.10 0.84513
12 10 4 48 1 o 894.1373 886.8560 0.56 0.84483
-9 1 8 4 2 o 141.4880 140.5350 185.47 0.84453
14 2 4 4 2 o 15.8752 15.7710 353.46 0.84445
-15 1 3 4 2 o 185.2655 183.9956 178.33 0.84411
6 1 9 4 2 o 0.9307 0.9223 276.02 0.84366
12 2 6 4 2 o 2173.5884 2153.5227 0.85 0.84364
-2 8 4 4 2 o 5.7160 5.6545 205.60 0.84346
-11 1 7 4 2 o 0.8453 0.8355 353.19 0.84336
-2 5 8 4 2 o 2332.4329 2305.3245 2.93 0.84336
2 8 4 4 2 o 838.0256 827.2821 1.98 0.84324
0 7 6 4 2 o 26.2947 25.9534 179.61 0.84322
-13 5 1 4 2 o 2491.8848 2458.0283 2.90 0.84316
2 5 8 4 2 o 3772.6255 3712.2371 181.57 0.84293
15 1 3 4 2 o 2000.9094 1968.1063 1.85 0.84289
13 5 1 4 2 o 1734.7637 1705.0614 181.77 0.84281
9 1 8 4 2 o 41.8987 41.0984 3.67 0.84258
-6 8 2 4 2 o 29.5560 28.9806 355.98 0.84253
6 8 2 4 2 o 697.3932 682.6419 182.23 0.84220
-1 7 6 4 2 o 938.2374 916.6459 184.42 0.84164
-3 6 7 4 2 o 265.2135 258.9800 181.14 0.84152
1 7 6 4 2 o 57.6311 56.2619 189.99 0.84147
11 1 7 4 2 o 454.2863 442.9562 1.73 0.84128
3 6 7 4 2 o 243.2924 236.5564 0.08 0.84096
15 3 0 4 2 o 333.4493 321.5312 3.34 0.83985
-5 8 3 4 2 o 84.7047 82.1908 3.60 0.83910
-6 4 8 4 2 o 2831.2668 2767.6387 181.95 0.83875
5 8 3 4 2 o 2217.7659 2170.7581 0.23 0.83870
14 8 2 48 1 o 9035.5029 8919.2500 2.86 0.83840
10 10 8 24 1 o 41413.8242 40880.9844 181.61 0.83840
16 2 2 24 1 o 392.4963 387.4468 193.21 0.83840
7 8 0 4 2 o 1963.6504 1952.2021 2.07 0.83817
-9 5 6 4 2 o 27.8749 28.1217 180.61 0.83772
6 4 8 4 2 o 2040.3840 2074.4587 182.64 0.83748
-2 7 6 4 2 o 38.3493 39.6858 358.39 0.83677
16 0 0 2 2 o 3071.4043 3192.8887 182.27 0.83651
2 7 6 4 2 o 34.7772 36.1883 3.60 0.83645
9 5 6 4 2 o 278.3907 290.3622 1.16 0.83629
-15 3 1 4 2 o 406.1342 426.6745 181.79 0.83576
-10 3 7 4 2 o 2311.0940 2438.6580 182.32 0.83543
15 3 1 4 2 o 1647.5024 1740.2072 1.60 0.83536
-4 3 9 4 2 o 2981.3552 3148.6929 2.55 0.83537
-3 8 4 4 2 o 2530.1733 2676.6365 181.20 0.83526
-3 5 8 4 2 o 53.3433 56.4663 181.00 0.83522
3 8 4 4 2 o 1890.1116 2009.8171 0.86 0.83494
3 5 8 4 2 o 11.3082 12.1085 1.02 0.83459
4 3 9 4 2 o 567.9698 610.4335 182.21 0.83442
-7 5 7 4 2 o 1114.3486 1199.8450 3.07 0.83435
-10 6 4 4 2 o 1.7653 1.9086 151.74 0.83419
-7 8 1 4 2 o 0.9827 1.0686 20.36 0.83400
7 8 1 4 2 o 322.9546 353.3529 3.32 0.83381
10 7 0 4 2 o 128.2612 140.7253 179.33 0.83374
-14 4 2 4 2 o 3335.7568 3667.1943 1.81 0.83368
11 11 5 24 1 o 13433.0840 14770.7988 181.77 0.83368
13 7 7 24 1 o 1992.3145 2190.7163 183.74 0.83368
10 3 7 4 2 o 193.5650 213.5363 185.74 0.83359
10 6 4 4 2 o 290.3004 327.0114 184.53 0.83315
7 5 7 4 2 o 39.2069 44.3621 191.51 0.83307
14 4 2 4 2 o 2979.7544 3394.9143 182.05 0.83295
14 6 6 24 1 o 5.4469 6.6339 183.10 0.83212
-7 6 6 4 2 o 88.1130 108.1834 183.35 0.83204
-6 7 5 4 2 o 1787.9926 2246.6826 182.38 0.83181
16 1 0 4 2 o 5.0728 6.6691 340.80 0.83130
6 7 5 4 2 o 850.8274 1137.1620 182.09 0.83103
7 6 6 4 2 o 1073.1578 1438.9785 2.41 0.83095
-13 5 2 4 2 o 119.0733 160.3994 0.96 0.83049
12 6 0 4 2 o 2050.0667 2742.5908 1.84 0.83026
-4 6 7 4 2 o 2201.1423 2937.3218 181.62 0.83021
-8 3 8 4 2 o 163.5313 216.8245 3.47 0.83009
13 5 2 4 2 o 12.3568 16.0652 356.67 0.82982
-11 6 3 4 2 o 388.0445 503.5324 181.67 0.82980
-10 7 1 4 2 o 2054.0486 2632.0923 182.74 0.82966
-9 4 7 4 2 o 153.6299 196.7318 357.53 0.82966
4 6 7 4 2 o 1308.1641 1646.5820 2.32 0.82949
10 7 1 4 2 o 525.5812 655.7939 182.24 0.82940
-12 4 5 4 2 o 26.6662 33.0068 4.99 0.82933
-6 2 9 4 2 o 2904.8840 3588.1711 182.22 0.82932
-7 0 9 2 2 o 29.5737 36.1735 4.47 0.82923
11 6 3 4 2 o 67.3817 79.6285 0.80 0.82895
-3 7 6 4 2 o 897.6437 1039.0547 181.47 0.82879
-9 2 8 4 2 o 2429.0271 2799.0300 1.84 0.82875
8 3 8 4 2 o 1037.1825 1149.5845 181.43 0.82844
-15 2 3 4 2 o 1137.0947 1246.0347 181.29 0.82835
3 7 6 4 2 o 1991.6875 2175.0396 1.63 0.82832
9 4 7 4 2 o 952.5328 1005.7131 181.06 0.82803
6 2 9 4 2 o 2691.4087 2808.3918 181.99 0.82793
12 4 5 4 2 o 1602.9314 1649.1528 1.92 0.82779
-11 2 7 4 2 o 431.8781 438.1488 182.07 0.82765
7 0 9 2 2 o 341.1143 344.9637 186.58 0.82761
-16 1 1 4 2 o 1050.6406 1038.3917 2.73 0.82734
1 9 0 4 2 o 130.9955 129.5791 184.44 0.82735
0 0 10 2 2 o 6.5792 6.4632 356.94 0.82726
15 2 3 4 2 o 777.2961 760.4082 1.44 0.82720
-9 6 5 4 2 o 6035.4863 5822.4658 181.01 0.82697
-13 4 4 4 2 o 288.5011 277.9712 359.20 0.82694
16 1 1 4 2 o 20.9975 20.2164 9.89 0.82693
9 2 8 4 2 o 6217.2173 5978.0068 181.88 0.82690
-9 7 3 4 2 o 192.2260 183.9531 181.12 0.82680
-12 6 1 4 2 o 2642.7429 2491.4568 1.68 0.82627
9 7 3 4 2 o 779.1849 733.4385 180.66 0.82611
12 8 8 24 1 o 4376.0537 4116.8721 183.99 0.82598
16 4 0 24 1 o 14827.8291 13949.6182 182.36 0.82598
12 6 1 4 2 o 1967.2997 1850.7402 0.55 0.82596
9 6 5 4 2 o 3236.4773 3045.3237 1.80 0.82582
11 2 7 4 2 o 35.1559 33.1048 186.37 0.82568
13 4 4 4 2 o 8.2554 7.7777 342.25 0.82562
-13 3 5 4 2 o 359.1711 338.8192 180.41 0.82549
0 9 1 4 2 o 425.7829 405.5236 2.38 0.82481
-8 7 4 4 2 o 8.4831 8.0817 180.39 0.82479
0 4 9 4 2 o 1003.1395 959.4371 182.00 0.82449
-4 5 8 4 2 o 1945.9474 1867.5034 1.54 0.82416
-7 1 9 4 2 o 138.4692 132.8946 352.52 0.82416
-4 8 4 4 2 o 713.1453 684.4677 181.78 0.82415
8 7 4 4 2 o 1105.6960 1062.7355 0.30 0.82398
13 3 5 4 2 o 1051.9718 1012.0352 181.89 0.82384
4 8 4 4 2 o 152.0586 146.3751 4.92 0.82375
-14 1 5 4 2 o 1655.3508 1594.7916 1.88 0.82360
-15 3 2 4 2 o 2565.7788 2473.7500 2.72 0.82344
4 5 8 4 2 o 2248.1599 2168.2537 182.97 0.82335
-1 9 1 4 2 o 4213.6064 4065.3225 182.01 0.82326
1 9 1 4 2 o 9.1985 8.8756 176.27 0.82323
-1 4 9 4 2 o 29.9788 28.9457 0.88 0.82304
1 4 9 4 2 o 4581.7412 4427.5742 181.91 0.82281
15 3 2 4 2 o 1673.6307 1618.2949 181.65 0.82268
2 9 0 4 2 o 5308.1626 5133.4795 181.87 0.82265
7 1 9 4 2 o 331.8981 321.1263 359.21 0.82257
0 1 10 4 2 o 3411.3591 3309.9683 182.03 0.82222
14 1 5 4 2 o 1111.3943 1083.8019 181.91 0.82183
-7 8 2 4 2 o 1112.9949 1088.6932 183.74 0.82165
-6 8 3 4 2 o 7501.9102 7349.6914 1.67 0.82157
13 9 5 48 1 o 13613.8691 13364.6748 182.01 0.82146
15 5 5 24 1 o 23.1297 22.7063 34.88 0.82146
15 7 1 48 1 o 4117.0474 4041.6868 2.73 0.82146
7 8 2 4 2 o 118.9276 117.1242 182.21 0.82130
-2 0 10 2 2 o 1878.1727 1851.3688 2.84 0.82126
-5 3 9 4 2 o 647.8420 639.2163 181.50 0.82121
6 8 3 4 2 o 7188.6187 7107.0586 1.60 0.82112
-13 1 6 4 2 o 1335.3396 1325.7871 182.15 0.82091
-1 1 10 4 2 o 144.6870 143.9980 3.36 0.82080
2 0 10 2 2 o 4889.2441 4869.6216 182.13 0.82076
-12 5 4 4 2 o 3745.5181 3734.5188 181.87 0.82070
1 1 10 4 2 o 404.4631 404.5136 182.60 0.82055
-11 4 6 4 2 o 30.4903 30.6092 185.65 0.82034
-16 0 2 2 2 o 981.5750 985.8035 184.18 0.82031
5 3 9 4 2 o 1580.2352 1592.3839 181.62 0.82009
-14 3 4 4 2 o 211.9322 213.7350 0.05 0.82003
14 8 4 48 1 o 71.6995 72.3607 0.57 0.81997
16 4 2 48 1 o 2850.7710 2877.0579 0.57 0.81997
-11 5 5 4 2 o 2416.1851 2439.5896 2.51 0.81993
-12 3 6 4 2 o 274.9399 278.2197 180.70 0.81969
16 0 2 2 2 o 5.4158 5.4849 184.75 0.81951
12 5 4 4 2 o 8640.4668 8750.7021 181.68 0.81951
-10 0 8 2 2 o 7762.6250 7861.6211 181.85 0.81928
13 1 6 4 2 o 196.0819 198.1998 181.79 0.81897
11 4 6 4 2 o 183.7269 185.1162 181.43 0.81869
14 3 4 4 2 o 257.8153 259.5559 179.65 0.81864
-2 9 1 4 2 o 268.3727 270.1866 180.44 0.81864
2 9 1 4 2 o 646.4462 650.3453 1.99 0.81859
11 5 5 4 2 o 2794.0325 2810.0024 1.87 0.81857
-2 4 9 4 2 o 729.9999 733.7170 182.40 0.81852
-7 4 8 4 2 o 10.2709 10.2752 341.70 0.81823
2 4 9 4 2 o 72.4672 72.3266 1.41 0.81808
-4 7 6 4 2 o 134.4939 133.9782 182.05 0.81796
12 3 6 4 2 o 41.5152 41.3219 5.03 0.81790
-10 7 2 4 2 o 94.2584 93.3461 0.52 0.81754
4 7 6 4 2 o 0.0427 0.0422 66.67 0.81736
10 0 8 2 2 o 437.3474 431.7567 359.08 0.81730
10 7 2 4 2 o 461.6644 454.2650 1.23 0.81705
7 4 8 4 2 o 853.4713 837.4105 0.97 0.81684
-2 1 10 4 2 o 2402.3491 2337.3245 181.55 0.81633
-5 6 7 4 2 o 2059.9731 2002.5553 182.36 0.81628
16 2 0 4 2 o 0.3063 0.2975 112.38 0.81624
2 1 10 4 2 o 20.5496 19.8086 353.09 0.81584
5 6 7 4 2 o 487.1947 466.3849 183.90 0.81542
-16 1 2 4 2 o 1945.0106 1861.2421 181.32 0.81540
-15 1 4 4 2 o 455.5566 434.6895 183.06 0.81512
3 9 0 4 2 o 5.0825 4.8466 2.51 0.81499
16 1 2 4 2 o 982.7230 938.1273 183.53 0.81461
8 8 0 4 2 o 526.5242 502.9113 359.76 0.81456
-10 1 8 4 2 o 721.3035 690.5272 179.92 0.81439
-12 6 2 4 2 o 1406.1049 1347.7301 1.08 0.81432
12 10 6 48 1 o 12159.3232 11710.9111 182.61 0.81409
12 6 2 4 2 o 247.5757 240.8536 5.16 0.81373
15 1 4 4 2 o 416.4330 406.1633 4.09 0.81365
-14 4 3 4 2 o 106.9357 104.9541 179.27 0.81346
0 9 2 4 2 o 3163.9976 3171.9270 1.90 0.81278
-16 2 1 4 2 o 90.7622 91.6626 359.65 0.81249
10 1 8 4 2 o 1737.5709 1756.5670 182.70 0.81244
14 4 3 4 2 o 235.8220 238.4243 180.99 0.81244
0 8 5 4 2 o 2943.2231 2978.7432 181.77 0.81239
16 2 1 4 2 o 739.6937 753.1138 4.07 0.81210
-7 7 5 4 2 o 63.1997 64.7507 1.25 0.81174
-1 9 2 4 2 o 76.9783 79.4167 359.78 0.81131
1 9 2 4 2 o 504.1661 520.5469 182.33 0.81126
-8 5 7 4 2 o 26.1172 27.0232 0.74 0.81113
-3 9 1 4 2 o 1983.4419 2053.3718 182.49 0.81110
-3 4 9 4 2 o 3239.7783 3354.7959 2.00 0.81108
3 9 1 4 2 o 1547.4502 1604.0245 2.97 0.81103
-1 8 5 4 2 o 2.2320 2.3162 38.26 0.81096
7 7 5 4 2 o 121.8380 126.5956 1.99 0.81089
1 8 5 4 2 o 321.2729 334.1450 0.84 0.81084
-8 8 1 4 2 o 1939.7325 2021.6808 2.77 0.81073
-5 5 8 4 2 o 98.0527 102.5904 359.14 0.81054
8 8 1 4 2 o 569.0374 595.4188 183.60 0.81054
-13 5 3 4 2 o 570.3541 597.5135 4.17 0.81048
-5 8 4 4 2 o 3772.3845 3951.8943 182.15 0.81049
3 4 9 4 2 o 2608.9878 2736.1960 181.93 0.81043
5 8 4 4 2 o 1241.7018 1314.6558 182.80 0.81001
8 5 7 4 2 o 124.6853 132.6330 180.00 0.80978
11 9 9 24 1 o 4880.8828 5193.6929 182.79 0.80977
15 7 3 48 1 o 32687.5391 34782.4805 1.32 0.80977
5 5 8 4 2 o 131.5468 140.4612 181.08 0.80958
13 5 3 4 2 o 1256.9418 1342.9586 1.87 0.80955
-7 2 9 4 2 o 39.7523 42.5265 181.19 0.80947
-8 6 6 4 2 o 1153.0170 1238.9618 1.90 0.80899
-3 1 10 4 2 o 4830.1450 5190.4541 1.37 0.80896
-14 2 5 4 2 o 1225.2214 1316.6465 2.43 0.80894
-10 5 6 4 2 o 2534.2517 2701.1899 182.59 0.80826
3 1 10 4 2 o 4541.2070 4838.6865 181.38 0.80824
7 2 9 4 2 o 389.0778 411.1576 179.12 0.80797
8 6 6 4 2 o 1047.9104 1102.7845 0.26 0.80785
0 2 10 4 2 o 309.5252 322.9941 180.28 0.80764
-12 1 7 4 2 o 3033.9448 3131.6377 1.53 0.80739
14 2 5 4 2 o 1348.4574 1384.3656 182.71 0.80727
-2 9 2 4 2 o 4392.4453 4429.8789 1.96 0.80689
10 5 6 4 2 o 889.3525 894.2693 1.96 0.80683
2 9 2 4 2 o 1.3845 1.3901 344.66 0.80680
-2 8 5 4 2 o 197.0577 196.0072 2.71 0.80659
-13 2 6 4 2 o 993.5690 979.9646 182.49 0.80640
2 8 5 4 2 o 1615.3152 1590.2546 182.92 0.80636
-1 2 10 4 2 o 1261.7252 1238.6243 183.41 0.80629
1 2 10 4 2 o 943.0597 917.1196 183.49 0.80605
12 1 7 4 2 o 1839.7211 1751.1676 2.04 0.80540
14 5 0 4 2 o 1144.7037 1079.7545 3.93 0.80496
15 4 0 4 2 o 209.5266 197.5089 4.16 0.80491
-6 3 9 4 2 o 2620.9485 2468.1257 1.12 0.80482
-5 7 6 4 2 o 340.5949 320.2514 5.30 0.80462
4 9 0 4 2 o 3239.2312 3045.7117 182.07 0.80461
13 2 6 4 2 o 2485.8208 2336.9282 2.81 0.80456
-9 3 8 4 2 o 5653.4453 5316.3110 1.52 0.80431
-15 3 3 4 2 o 293.4355 276.8899 1.55 0.80394
5 7 6 4 2 o 1415.0013 1335.8280 3.72 0.80391
6 3 9 4 2 o 2824.8811 2683.7629 1.80 0.80356
-4 0 10 2 2 o 4648.1216 4416.8359 2.07 0.80355
-11 3 7 4 2 o 19.6673 18.7890 181.32 0.80330
15 3 3 4 2 o 155.6037 150.0059 2.56 0.80289
12 12 0 12 1 o 24930.4551 24121.4727 1.88 0.80271
16 4 4 24 1 o 23858.2520 23084.0508 1.87 0.80271
9 3 8 4 2 o 2340.2083 2267.8674 180.96 0.80262
4 0 10 2 2 o 822.7120 797.4358 183.59 0.80261
-7 8 3 4 2 o 116.8445 113.9360 357.67 0.80219
-11 6 4 4 2 o 2934.1091 2861.8591 182.03 0.80216
-2 2 10 4 2 o 9.8185 9.5862 189.08 0.80205
-8 1 9 4 2 o 839.9712 821.2430 2.17 0.80178
11 7 0 4 2 o 6182.2495 6045.0493 1.93 0.80171
7 8 3 4 2 o 289.2515 282.8352 3.24 0.80170
2 2 10 4 2 o 1224.1234 1196.9896 1.41 0.80158
11 3 7 4 2 o 259.9095 254.1132 179.83 0.80150
-14 5 1 4 2 o 1699.4731 1660.6469 180.58 0.80134
-15 4 1 4 2 o 882.7308 862.3959 183.09 0.80130
-16 2 2 4 2 o 696.0187 679.4735 1.52 0.80117
11 6 4 4 2 o 779.6891 761.0109 183.09 0.80114
14 5 1 4 2 o 0.9209 0.8980 5.49 0.80101
-10 4 7 4 2 o 27.1761 26.5017 173.92 0.80101
15 4 1 4 2 o 460.3513 448.7093 0.08 0.80095
-4 4 9 4 2 o 2.8463 2.7745 2.81 0.80096
-15 2 4 4 2 o 1775.4078 1729.8285 182.34 0.80090
-4 9 1 4 2 o 524.1406 510.5976 182.42 0.80088
4 9 1 4 2 o 9.9895 9.7241 357.54 0.80079
16 2 2 4 2 o 88.0583 85.4897 180.30 0.80042
-10 2 8 4 2 o 1426.7400 1383.7501 1.44 0.80021
-6 6 7 4 2 o 19.4719 18.8824 6.70 0.80016
4 4 9 4 2 o 1285.2175 1246.2260 2.10 0.80013
8 1 9 4 2 o 1535.2079 1488.5896 182.22 0.80011
-3 9 2 4 2 o 0.5547 0.5385 64.88 0.79968
3 9 2 4 2 o 1.5520 1.5088 333.37 0.79955
15 2 4 4 2 o 131.2683 127.6696 182.89 0.79951
-9 7 4 4 2 o 2043.2987 1989.3850 2.63 0.79943
-3 8 5 4 2 o 165.6428 161.2914 3.08 0.79942
10 4 7 4 2 o 32.6280 31.7850 352.42 0.79939
-8 8 2 4 2 o 306.6210 298.7086 2.23 0.79939
6 6 7 4 2 o 1.2194 1.1922 356.24 0.79919
3 8 5 4 2 o 795.0563 779.1112 182.00 0.79908
8 8 2 4 2 o 46.8032 45.9222 187.22 0.79902
-4 1 10 4 2 o 19.1576 18.8414 169.49 0.79893
9 7 4 4 2 o 2937.6514 2914.5464 182.61 0.79860
-10 6 5 4 2 o 1511.5436 1500.9990 2.66 0.79857
11 11 7 24 1 o 3180.5054 3159.6079 182.79 0.79856
13 11 1 48 1 o 8644.4834 8587.6846 2.14 0.79856
17 1 1 24 1 o 19613.8242 19484.9512 181.65 0.79856
-10 7 3 4 2 o 508.1016 507.1729 184.60 0.79840
10 2 8 4 2 o 1095.0107 1094.1575 180.35 0.79837
-11 7 1 4 2 o 53.6537 54.0614 359.78 0.79810
4 1 10 4 2 o 4503.5161 4550.8501 1.47 0.79801
11 7 1 4 2 o 336.9345 342.1732 0.08 0.79785
10 7 3 4 2 o 69.7744 71.1483 7.44 0.79771
10 6 5 4 2 o 707.3453 727.2440 180.13 0.79742
12 12 2 24 1 o 12782.5918 13221.0508 0.59 0.79719
-16 1 3 4 2 o 672.0820 702.9150 2.23 0.79647
-8 4 8 4 2 o 274.6270 287.3382 2.03 0.79630
-12 6 3 4 2 o 3174.9741 3273.5884 1.87 0.79542
16 1 3 4 2 o 19.6508 20.2326 354.23 0.79537
-3 2 10 4 2 o 26.7079 27.1988 180.54 0.79506
0 6 8 4 2 o 3871.8394 3942.5789 181.56 0.79506
8 4 8 4 2 o 1843.0569 1862.0400 182.15 0.79485
-6 5 8 4 2 o 3285.5981 3308.5886 181.78 0.79476
-6 8 4 4 2 o 1449.2283 1453.5916 1.17 0.79466
12 6 3 4 2 o 2549.8218 2551.3052 1.83 0.79460
3 2 10 4 2 o 231.4262 229.5434 1.99 0.79438
6 8 4 4 2 o 79.0352 77.6189 0.88 0.79412
0 9 3 4 2 o 97.5200 94.8382 1.68 0.79384
-1 6 8 4 2 o 1930.6752 1871.6479 2.24 0.79375
6 5 8 4 2 o 1846.3776 1786.0675 181.34 0.79368
-12 2 7 4 2 o 947.4456 913.5349 2.16 0.79357
1 6 8 4 2 o 910.6217 877.9987 0.48 0.79357
13 6 0 4 2 o 149.8507 142.7605 6.20 0.79300
16 3 0 4 2 o 185.6323 176.5840 182.28 0.79286
-1 9 3 4 2 o 4394.0591 4175.6660 182.03 0.79249
1 9 3 4 2 o 2051.4724 1950.0588 182.33 0.79242
-13 4 5 4 2 o 941.1966 895.8931 183.83 0.79224
5 9 0 4 2 o 208.4417 199.5840 3.93 0.79184
14 8 6 48 1 o 30057.2109 28808.6699 181.78 0.79179
14 10 0 24 1 o 2404.8796 2304.9836 4.52 0.79179
16 6 2 48 1 o 1125.0421 1078.3103 7.58 0.79179
12 2 7 4 2 o 151.9538 145.9499 183.53 0.79168
0 7 7 4 2 o 5813.7554 5608.7642 1.95 0.79147
13 4 5 4 2 o 781.4597 763.9689 1.36 0.79078
-14 5 2 4 2 o 1247.1177 1225.0439 182.67 0.79045
-15 4 2 4 2 o 42.4010 41.6625 181.38 0.79042
-8 7 5 4 2 o 1138.5630 1120.4597 183.46 0.79029
-1 7 7 4 2 o 253.0410 249.3266 179.95 0.79016
9 8 0 4 2 o 9706.9473 9573.6592 1.43 0.79006
1 7 7 4 2 o 1.9146 1.8893 183.90 0.79001
-4 9 2 4 2 o 108.5141 107.1842 180.61 0.78990
14 5 2 4 2 o 485.8414 480.2026 3.32 0.78982
15 4 2 4 2 o 1980.6769 1958.8834 1.66 0.78975
4 9 2 4 2 o 3811.7676 3771.0039 182.17 0.78972
-2 6 8 4 2 o 56.1525 55.5712 179.39 0.78968
-4 8 5 4 2 o 2074.5566 2053.0867 2.72 0.78968
-13 6 1 4 2 o 1.6689 1.6542 192.27 0.78952
-16 3 1 4 2 o 1406.1202 1395.2357 183.40 0.78942
8 7 5 4 2 o 2058.3625 2042.9255 1.78 0.78940
2 6 8 4 2 o 387.9373 385.3447 184.25 0.78933
13 6 1 4 2 o 505.6680 502.8868 183.84 0.78923
4 8 5 4 2 o 28.0791 27.9231 182.87 0.78924
-6 7 6 4 2 o 280.1194 278.9008 0.49 0.78915
16 3 1 4 2 o 1275.0741 1271.2906 182.02 0.78906
-5 4 9 4 2 o 2961.5388 2995.8176 1.95 0.78846
-2 9 3 4 2 o 1.3380 1.3568 323.12 0.78838
6 7 6 4 2 o 70.9779 72.0511 181.47 0.78835
-5 9 1 4 2 o 106.9398 108.8053 1.32 0.78829
2 9 3 4 2 o 826.0600 841.7834 2.06 0.78825
-8 2 9 4 2 o 1154.0011 1176.5747 182.87 0.78824
5 9 1 4 2 o 3570.7517 3649.0923 1.85 0.78818
13 9 7 48 1 o 1492.2864 1552.9600 184.50 0.78780
13 11 3 48 1 o 2633.1792 2740.2236 183.33 0.78780
15 7 5 48 1 o 11909.5029 12393.7207 181.87 0.78780
17 3 1 48 1 o 6.4828 6.7464 263.23 0.78780
5 4 9 4 2 o 28.9893 30.7887 3.34 0.78746
-14 4 4 4 2 o 2754.8691 2936.1184 2.23 0.78741
-11 7 2 4 2 o 103.7380 111.3103 8.48 0.78730
-12 4 6 4 2 o 6164.5098 6705.6953 1.63 0.78710
-9 5 7 4 2 o 1807.6455 1978.9885 2.78 0.78701
11 7 2 4 2 o 1521.8223 1688.0624 1.79 0.78682
-12 5 5 4 2 o 86.1218 96.0607 359.15 0.78674
8 2 9 4 2 o 617.0040 692.0689 1.71 0.78665
-7 3 9 4 2 o 2374.2629 2663.1255 181.41 0.78665
-9 8 1 4 2 o 1054.5077 1187.6084 181.71 0.78658
-14 0 6 2 2 o 1807.0580 2039.0887 181.62 0.78655
-5 1 10 4 2 o 213.0986 240.8262 2.43 0.78653
10 10 10 8 1 o 66.0768 74.8291 181.24 0.78649
14 10 2 48 1 o 0.0171 0.0194 224.77 0.78649
9 8 1 4 2 o 86.2610 98.2257 179.49 0.78639
14 4 4 4 2 o 3741.6079 4299.5293 181.91 0.78617
-15 0 5 2 2 o 1180.3285 1356.4574 1.32 0.78617
-14 3 5 4 2 o 2050.3506 2357.1162 182.27 0.78616
-2 7 7 4 2 o 260.2602 299.4152 3.07 0.78614
2 7 7 4 2 o 363.8157 420.9868 3.39 0.78583
9 5 7 4 2 o 3925.3579 4537.1846 182.11 0.78563
12 4 6 4 2 o 2847.9146 3284.8274 1.63 0.78552
-4 2 10 4 2 o 1480.1245 1707.3704 181.20 0.78553
5 1 10 4 2 o 1.0486 1.2062 200.38 0.78543
12 5 5 4 2 o 530.9232 610.5132 0.26 0.78542
7 3 9 4 2 o 866.3184 990.0335 180.86 0.78527
-9 6 6 4 2 o 3888.8445 4391.1147 181.64 0.78505
0 3 10 4 2 o 1241.1313 1393.6572 181.58 0.78496
14 0 6 2 2 o 406.3568 447.5979 2.22 0.78471
-13 5 4 4 2 o 119.7726 131.7721 1.55 0.78470
4 2 10 4 2 o 35.5170 38.9287 3.99 0.78465
14 3 5 4 2 o 234.4312 256.4592 5.19 0.78463
-11 1 8 4 2 o 1344.0554 1460.0143 182.18 0.78455
15 0 5 2 2 o 3254.7749 3529.3132 182.28 0.78453
-17 0 1 2 2 o 1625.2097 1664.6182 2.96 0.78395
9 6 6 4 2 o 3058.4136 3109.0342 1.55 0.78387
-13 3 6 4 2 o 1384.4358 1401.4226 3.04 0.78383
-1 3 10 4 2 o 1347.5610 1350.6379 181.82 0.78373
17 0 1 2 2 o 15.4996 15.3214 27.49 0.78358
13 5 4 4 2 o 199.4848 196.9510 181.20 0.78356
1 3 10 4 2 o 214.1342 210.3819 4.94 0.78351
-16 2 3 4 2 o 2415.7878 2313.9773 2.24 0.78319
-3 6 8 4 2 o 714.6219 675.3195 2.96 0.78298
17 1 0 4 2 o 1574.8575 1485.8031 182.24 0.78296
-9 0 9 2 2 o 4760.6470 4443.8896 2.11 0.78275
11 1 8 4 2 o 431.4606 400.6630 183.12 0.78264
0 5 9 4 2 o 806.2188 747.4141 180.63 0.78260
3 6 8 4 2 o 627.9190 579.3195 183.48 0.78246
-7 6 7 4 2 o 7.7081 7.0716 339.74 0.78227
-14 1 6 4 2 o 1444.0028 1323.0905 182.75 0.78222
16 2 3 4 2 o 2626.0667 2402.8335 2.65 0.78215
13 3 6 4 2 o 121.5334 111.1721 3.47 0.78214
-15 1 5 4 2 o 1966.4130 1791.4537 2.46 0.78184
-3 9 3 4 2 o 1707.9847 1554.4540 180.67 0.78166
3 9 3 4 2 o 1122.4885 1021.6667 1.30 0.78147
-8 8 3 4 2 o 1311.8732 1194.1357 1.81 0.78145
-1 5 9 4 2 o 5056.4902 4604.9399 182.23 0.78136
12 12 4 24 1 o 4593.6558 4185.3726 183.83 0.78130
7 6 7 4 2 o 376.0298 342.8954 184.09 0.78121
1 5 9 4 2 o 200.5377 182.9660 184.41 0.78117
9 0 9 2 2 o 2732.7156 2498.8987 181.98 0.78101
8 8 3 4 2 o 1.5048 1.3778 7.31 0.78093
14 1 6 4 2 o 3357.5798 3110.7585 2.09 0.78041
15 1 5 4 2 o 154.2341 143.5760 182.01 0.78023
-2 3 10 4 2 o 41.3136 38.8903 357.27 0.77983
-17 1 1 4 2 o 3549.9150 3359.1135 1.30 0.77965
-3 7 7 4 2 o 32.5339 30.9055 2.80 0.77952
2 3 10 4 2 o 214.7569 204.7120 181.66 0.77941
17 1 1 4 2 o 422.3027 403.9256 2.39 0.77929
-13 6 2 4 2 o 1734.9940 1669.5505 182.35 0.77909
3 7 7 4 2 o 233.8718 225.1597 181.45 0.77907
-11 5 6 4 2 o 60.9258 58.7094 1.47 0.77904
-16 3 2 4 2 o 0.1544 0.1489 220.98 0.77902
-15 3 4 4 2 o 5190.8276 5041.7441 1.50 0.77878
13 6 2 4 2 o 29.1551 28.5217 180.55 0.77853
-9 1 9 4 2 o 438.8457 429.9822 181.63 0.77848
16 3 2 4 2 o 1219.1003 1199.4849 181.73 0.77834
-10 3 8 4 2 o 770.2191 762.1674 0.84 0.77814
-5 9 2 4 2 o 455.8946 455.3452 2.19 0.77782
11 5 6 4 2 o 461.4146 463.2874 0.99 0.77764
-5 8 5 4 2 o 489.1290 490.9709 181.21 0.77765
5 9 2 4 2 o 8.7711 8.8134 5.44 0.77761
15 3 4 4 2 o 5341.3848 5383.3813 181.81 0.77750
-2 5 9 4 2 o 60.2186 60.7096 179.99 0.77749
15 9 1 48 1 o 785.2695 792.0935 5.72 0.77747
17 3 3 24 1 o 26419.0566 26648.6387 1.43 0.77747
-13 0 7 2 2 o 2099.2222 2130.0166 1.94 0.77725
-7 5 8 4 2 o 9.0636 9.1997 0.14 0.77724
5 8 5 4 2 o 11.2142 11.4177 346.63 0.77712
2 5 9 4 2 o 139.4418 141.9995 359.44 0.77711
-7 8 4 4 2 o 721.3679 734.7645 182.52 0.77710
6 9 0 4 2 o 49.2148 50.2263 177.79 0.77702
9 1 9 4 2 o 1471.7144 1511.2169 2.26 0.77676
7 8 4 4 2 o 2770.5222 2860.4629 182.20 0.77651
10 3 8 4 2 o 9.2450 9.5569 194.23 0.77645
-6 0 10 2 2 o 14.2210 14.7494 184.17 0.77627
-9 8 2 4 2 o 415.8729 431.6826 182.16 0.77622
12 10 8 48 1 o 2321.6929 2410.6069 0.60 0.77621
16 6 4 48 1 o 1729.6088 1795.8477 0.60 0.77621
-16 0 4 2 2 o 965.4390 1003.3347 181.53 0.77615
7 5 8 4 2 o 61.8586 64.3898 182.06 0.77605
9 8 2 4 2 o 1259.7792 1314.9580 2.74 0.77584
13 0 7 2 2 o 2406.1777 2519.2749 2.04 0.77533
6 0 10 2 2 o 28.2994 29.5964 6.34 0.77501
16 0 4 2 2 o 3537.3342 3692.9500 1.88 0.77481
-6 4 9 4 2 o 800.0903 823.7762 2.25 0.77392
-4 6 8 4 2 o 295.5459 303.9186 4.99 0.77385
-5 2 10 4 2 o 1251.9181 1284.2850 3.24 0.77373
-10 7 4 4 2 o 185.8963 190.5226 179.33 0.77368
-6 9 1 4 2 o 346.5620 355.1515 182.19 0.77368
6 9 1 4 2 o 304.5962 311.3688 182.79 0.77355
-9 4 8 4 2 o 179.3374 182.9830 183.29 0.77346
-3 3 10 4 2 o 2693.6680 2745.4133 182.54 0.77340
4 6 8 4 2 o 401.5059 407.5583 0.94 0.77319
-14 5 3 4 2 o 34.9505 35.4530 182.65 0.77315
-15 4 3 4 2 o 2712.5750 2751.0017 182.21 0.77313
-13 1 7 4 2 o 501.8595 508.3816 3.95 0.77307
10 7 4 4 2 o 0.0325 0.0328 81.52 0.77285
6 4 9 4 2 o 819.2868 826.6476 1.84 0.77279
3 3 10 4 2 o 2254.4241 2274.3286 2.69 0.77278
5 2 10 4 2 o 1871.6852 1886.4099 2.96 0.77269
-11 4 7 4 2 o 1841.4022 1853.9496 182.76 0.77256
-4 9 3 4 2 o 434.6884 437.5536 182.48 0.77253
0 8 6 4 2 o 101.3331 101.9591 185.66 0.77245
14 5 3 4 2 o 682.2671 686.1962 0.98 0.77227
4 9 3 4 2 o 47.0139 47.2847 175.63 0.77228
15 4 3 4 2 o 808.8896 813.5969 3.08 0.77220
-6 1 10 4 2 o 2931.2754 2949.1399 2.08 0.77210
-12 3 7 4 2 o 2864.5811 2883.0403 182.23 0.77203
-16 1 4 4 2 o 1440.5389 1450.2234 182.85 0.77199
9 4 8 4 2 o 1259.6843 1268.4021 2.10 0.77196
-7 7 6 4 2 o 458.0992 461.2527 5.37 0.77196
-11 2 8 4 2 o 296.9232 299.2417 182.86 0.77185
-1 8 6 4 2 o 18.5299 18.8366 356.29 0.77123
14 10 4 48 1 o 58517.4219 59503.0273 181.37 0.77122
13 1 7 4 2 o 4518.7192 4598.1348 181.55 0.77117
-3 5 9 4 2 o 1203.8848 1226.4043 181.79 0.77111
1 8 6 4 2 o 653.0282 665.2128 3.69 0.77111
7 7 6 4 2 o 4.6799 4.7687 158.39 0.77109
-12 6 4 4 2 o 128.3273 130.9777 184.45 0.77099
11 4 7 4 2 o 768.4666 784.6867 183.91 0.77096
6 1 10 4 2 o 2443.7686 2499.4133 2.14 0.77086
16 1 4 4 2 o 1950.0192 1999.8617 181.93 0.77066
3 5 9 4 2 o 2159.1677 2217.1860 1.88 0.77055
12 7 0 4 2 o 522.4812 536.5302 180.88 0.77055
-4 7 7 4 2 o 554.4650 569.6222 183.70 0.77050
-11 6 5 4 2 o 1036.0327 1065.6042 1.82 0.77035
17 2 0 4 2 o 148.4815 152.7342 0.83 0.77033
12 3 7 4 2 o 2786.7502 2867.1948 182.31 0.77029
-11 7 3 4 2 o 191.3289 196.9257 359.34 0.77017
11 2 8 4 2 o 728.0695 749.3516 183.14 0.77003
12 6 4 4 2 o 9.4369 9.7120 176.80 0.77000
4 7 7 4 2 o 1329.0194 1367.3734 182.20 0.76992
-17 1 2 4 2 o 274.6785 281.9579 182.98 0.76965
-14 2 6 4 2 o 483.0916 495.7976 1.16 0.76963
11 7 3 4 2 o 279.4945 286.3379 359.56 0.76949
0 9 4 4 2 o 2133.2644 2183.5002 2.66 0.76943
-15 2 5 4 2 o 625.8918 638.9323 0.05 0.76927
11 6 5 4 2 o 2538.3203 2588.6194 1.82 0.76922
17 1 2 4 2 o 270.0355 274.0110 183.04 0.76895
-1 9 4 4 2 o 218.9801 219.5271 3.03 0.76821
1 9 4 4 2 o 15.3875 15.4101 183.77 0.76812
14 2 6 4 2 o 456.6799 456.2052 180.92 0.76790
-9 7 5 4 2 o 800.8552 800.0707 180.93 0.76791
15 2 5 4 2 o 2.4230 2.4163 161.15 0.76773
13 11 5 48 1 o 3624.9270 3607.4834 183.06 0.76754
15 9 3 48 1 o 7526.8774 7490.6572 182.26 0.76754
17 5 1 48 1 o 438.6274 436.5167 173.34 0.76754
-2 8 6 4 2 o 81.9254 81.4854 184.72 0.76748
-12 7 1 4 2 o 594.7542 590.6758 183.41 0.76735
2 8 6 4 2 o 911.3040 903.8520 0.46 0.76724
-17 2 1 4 2 o 22.5187 22.3204 185.88 0.76719
-8 3 9 4 2 o 1812.2086 1794.6005 182.21 0.76712
12 7 1 4 2 o 2388.6108 2364.8582 182.73 0.76710
9 7 5 4 2 o 401.3571 396.7192 0.72 0.76699
17 2 1 4 2 o 259.9984 256.3904 359.13 0.76684
-9 2 9 4 2 o 346.9556 337.2769 181.99 0.76607
15 5 0 4 2 o 244.0567 235.9994 0.92 0.76579
8 3 9 4 2 o 1468.4086 1416.2987 3.24 0.76566
10 8 0 4 2 o 99.3564 95.0296 4.86 0.76514
-4 3 10 4 2 o 762.3785 724.5859 1.40 0.76462
-2 9 4 4 2 o 1.3216 1.2546 160.90 0.76448
9 2 9 4 2 o 746.9180 708.7837 1.15 0.76443
2 9 4 4 2 o 3356.4263 3182.8062 1.82 0.76432
4 3 10 4 2 o 170.2862 161.3908 178.54 0.76381
-6 9 2 4 2 o 2564.1450 2430.4465 182.26 0.76378
-6 8 5 4 2 o 2050.7202 1944.9520 1.71 0.76365
6 9 2 4 2 o 2671.3293 2535.2280 181.76 0.76354
16 4 0 4 2 o 853.2171 811.6554 3.50 0.76326
6 8 5 4 2 o 2673.9524 2549.7634 2.07 0.76305
-8 6 7 4 2 o 2465.4485 2351.2188 2.14 0.76304
-15 5 1 4 2 o 2620.0422 2511.7744 1.71 0.76268
-5 6 8 4 2 o 821.6468 789.6154 181.01 0.76255
-13 6 3 4 2 o 1483.1251 1426.6743 1.97 0.76250
-16 3 3 4 2 o 435.3766 419.0795 184.08 0.76246
-10 5 7 4 2 o 0.2188 0.2107 339.29 0.76244
15 5 1 4 2 o 7263.1851 7002.4849 181.82 0.76238
-4 5 9 4 2 o 285.6309 275.3402 179.82 0.76239
-10 8 1 4 2 o 288.9360 280.7810 2.02 0.76199
8 6 7 4 2 o 1480.0728 1440.2450 182.42 0.76192
10 8 1 4 2 o 957.5488 933.7855 183.62 0.76179
5 6 8 4 2 o 1203.3876 1174.2428 182.37 0.76175
13 6 3 4 2 o 449.3512 438.6724 184.01 0.76172
4 5 9 4 2 o 165.0249 161.2078 0.35 0.76167
16 8 0 24 1 o 16482.0664 16129.3818 2.10 0.76152
16 3 3 4 2 o 499.1209 488.4833 2.14 0.76151
-3 8 6 4 2 o 2319.2505 2272.5925 182.51 0.76131
-5 9 3 4 2 o 3088.8267 3027.1592 2.14 0.76123
10 5 7 4 2 o 249.3672 244.3110 181.31 0.76104
3 8 6 4 2 o 2150.0212 2105.4417 2.43 0.76095
5 9 3 4 2 o 4460.0234 4366.9722 2.05 0.76093
-13 2 7 4 2 o 1929.8519 1889.2482 180.93 0.76091
-10 6 6 4 2 o 1158.9374 1131.6403 181.63 0.76064
7 9 0 4 2 o 69.0818 67.3673 4.84 0.76054
-16 4 1 4 2 o 618.0096 599.8965 180.26 0.76019
-6 2 10 4 2 o 298.7489 289.2511 0.60 0.75999
-16 2 4 4 2 o 327.0214 316.2124 1.16 0.75988
16 4 1 4 2 o 308.9592 298.7236 183.25 0.75987
-9 8 3 4 2 o 571.8745 552.3518 182.79 0.75977
10 6 6 4 2 o 1378.2527 1328.0807 182.61 0.75945
-5 7 7 4 2 o 3.1362 3.0210 1.70 0.75933
-12 0 8 2 2 o 2199.7617 2118.8333 181.81 0.75925
9 8 3 4 2 o 1190.4117 1146.6313 1.91 0.75924
13 2 7 4 2 o 320.1279 308.4576 181.84 0.75910
6 2 10 4 2 o 63.7482 61.5712 359.39 0.75880
5 7 7 4 2 o 508.7549 492.4457 0.29 0.75864
16 2 4 4 2 o 258.8094 250.6115 182.20 0.75861
-8 5 8 4 2 o 1954.8993 1900.9823 182.90 0.75837
-3 9 4 4 2 o 1198.0415 1165.3667 1.64 0.75836
-8 8 4 4 2 o 1.1004 1.0737 65.95 0.75821
3 9 4 4 2 o 1229.0886 1201.5554 181.68 0.75812
11 11 9 24 1 o 11925.8594 11699.0879 1.82 0.75797
15 7 7 24 1 o 2667.5122 2616.7891 182.98 0.75797
17 5 3 48 1 o 12642.8662 12402.4600 1.88 0.75797
14 6 0 4 2 o 1.7110 1.6816 175.61 0.75789
-12 7 2 4 2 o 1870.0048 1844.1857 0.84 0.75775
-7 4 9 4 2 o 170.8353 168.6133 181.95 0.75772
-17 2 2 4 2 o 2437.6360 2410.0903 182.31 0.75765
8 8 4 4 2 o 527.3676 522.2688 182.54 0.75758
-17 0 3 2 2 o 2212.0830 2192.0054 0.92 0.75755
-7 9 1 4 2 o 2434.0073 2419.9839 2.52 0.75741
12 0 8 2 2 o 4696.0063 4674.5000 182.03 0.75736
-14 4 5 4 2 o 430.6572 429.4912 182.22 0.75728
12 7 2 4 2 o 557.2104 555.7374 0.74 0.75728
7 9 1 4 2 o 5.0735 5.0604 194.24 0.75728
8 5 8 4 2 o 3481.4094 3484.7441 1.82 0.75712
17 2 2 4 2 o 1638.7616 1645.0009 182.58 0.75698
12 12 6 24 1 o 8203.9092 8263.1270 0.62 0.75680
14 8 8 24 1 o 195.6492 197.0613 0.62 0.75680
16 8 2 48 1 o 7779.3364 7835.4897 0.62 0.75680
17 0 3 2 2 o 208.6304 210.9875 1.99 0.75655
7 4 9 4 2 o 3636.8237 3681.7029 2.10 0.75648
0 4 10 4 2 o 4.0414 4.1044 6.10 0.75621
-7 1 10 4 2 o 422.1460 429.4107 182.55 0.75602
14 4 5 4 2 o 523.9230 533.3086 2.29 0.75591
-12 1 8 4 2 o 1363.5715 1389.0385 182.41 0.75535
-13 4 6 4 2 o 824.7628 839.6697 1.55 0.75519
-1 4 10 4 2 o 140.0893 142.5498 4.77 0.75510
1 4 10 4 2 o 136.6110 138.8081 4.27 0.75491
-14 6 1 4 2 o 1396.5898 1418.5284 2.40 0.75487
-13 5 5 4 2 o 145.2133 147.4854 359.61 0.75486
-10 1 9 4 2 o 811.8522 823.1664 2.84 0.75469
7 1 10 4 2 o 467.3258 473.6451 2.76 0.75466
14 6 1 4 2 o 287.7202 291.4018 184.25 0.75459
-5 3 10 4 2 o 157.7959 158.1851 184.14 0.75373
13 4 6 4 2 o 1685.0785 1688.3267 181.83 0.75368
-17 1 3 4 2 o 2713.2671 2718.3718 2.21 0.75368
13 5 5 4 2 o 2271.4463 2273.7793 2.85 0.75360
12 1 8 4 2 o 121.2074 121.1925 181.57 0.75349
-8 7 6 4 2 o 37.3603 37.3422 178.27 0.75345
-15 5 2 4 2 o 267.2958 266.7841 179.57 0.75329
10 1 9 4 2 o 204.2365 203.5458 181.24 0.75295
-4 8 6 4 2 o 273.3408 272.4167 179.78 0.75289
5 3 10 4 2 o 761.6115 759.2510 1.50 0.75276
15 5 2 4 2 o 495.8741 494.4591 0.26 0.75271
17 1 3 4 2 o 4990.0850 4976.2676 1.78 0.75269
-10 8 2 4 2 o 175.7478 175.4119 4.36 0.75257
8 7 6 4 2 o 0.1646 0.1643 226.62 0.75253
4 8 6 4 2 o 185.4215 185.3246 3.76 0.75243
10 8 2 4 2 o 12.6269 12.6610 359.59 0.75218
18 2 0 24 1 o 22020.4629 22084.2715 181.87 0.75217
16 6 6 24 1 o 2019.4585 2025.3103 185.35 0.75217
-11 3 8 4 2 o 2418.1140 2431.9678 2.48 0.75199
-2 4 10 4 2 o 1941.3065 1963.9229 182.39 0.75162
-5 5 9 4 2 o 363.0873 367.5063 4.05 0.75158
2 4 10 4 2 o 253.4488 257.5833 5.97 0.75124
-1 0 11 2 2 o 4417.7021 4497.9058 181.89 0.75097
-16 4 2 4 2 o 1489.2142 1516.7505 2.76 0.75089
1 0 11 2 2 o 109.7912 111.8607 178.65 0.75076
5 5 9 4 2 o 3063.1487 3121.1030 2.49 0.75072
-15 4 4 4 2 o 221.9091 226.1215 3.14 0.75067
-14 5 4 4 2 o 5.9920 6.1057 171.89 0.75068
17 3 0 4 2 o 945.9446 963.9748 3.84 0.75059
-12 5 6 4 2 o 295.7290 301.3936 0.83 0.75041
11 3 8 4 2 o 951.7171 970.0596 2.96 0.75031
16 4 2 4 2 o 229.2219 233.6485 1.26 0.75028
-10 4 8 4 2 o 116.7240 119.0380 9.12 0.75011
-4 9 4 4 2 o 2408.0125 2456.8418 182.25 0.75001
-14 3 6 4 2 o 485.3590 495.4718 182.16 0.74993
4 9 4 4 2 o 31.4613 32.1872 187.57 0.74971
14 5 4 4 2 o 74.2280 76.0433 356.50 0.74961
-15 3 5 4 2 o 778.0810 797.1360 1.87 0.74961
15 4 4 4 2 o 331.4576 339.9525 1.29 0.74953
-6 6 8 4 2 o 3428.4514 3526.1907 1.46 0.74937
12 5 6 4 2 o 942.1088 975.2035 182.95 0.74904
13 9 9 24 1 o 5126.0098 5338.9409 178.47 0.74875
15 9 5 48 1 o 7786.9727 8110.4380 182.25 0.74875
10 4 8 4 2 o 1677.3353 1753.3279 1.24 0.74858
6 6 8 4 2 o 2454.2065 2572.3855 1.90 0.74845
14 3 6 4 2 o 56.8511 59.7302 5.35 0.74834
0 1 11 4 2 o 18.9368 19.9266 186.45 0.74826
15 3 5 4 2 o 425.1783 448.0848 180.95 0.74818
-7 9 2 4 2 o 231.2505 243.9446 180.71 0.74813
-6 9 3 4 2 o 39.9689 42.2149 180.84 0.74807
-7 8 5 4 2 o 77.4185 81.8204 186.36 0.74803
-11 7 4 4 2 o 418.8452 443.5552 181.10 0.74793
7 9 2 4 2 o 293.7206 311.3971 2.93 0.74787
6 9 3 4 2 o 135.2937 143.8197 182.11 0.74773
-17 3 1 4 2 o 249.2276 265.1957 179.57 0.74768
14 10 6 48 1 o 0.3829 0.4079 353.13 0.74763
18 2 2 24 1 o 1066.1388 1135.5724 0.48 0.74763
7 8 5 4 2 o 88.9413 95.2445 180.26 0.74737
17 3 1 4 2 o 22.6724 24.2875 3.86 0.74736
-1 1 11 4 2 o 195.8548 210.5626 4.16 0.74720
11 7 4 4 2 o 846.1610 911.8721 182.02 0.74710
1 1 11 4 2 o 2726.5349 2945.5132 2.16 0.74699
-9 3 9 4 2 o 40.7185 44.3154 358.84 0.74664
-6 7 7 4 2 o 3989.0779 4355.9189 182.03 0.74630
-15 1 6 4 2 o 0.0307 0.0336 131.71 0.74619
0 10 0 2 2 o 3670.5244 3999.7722 182.19 0.74604
-3 4 10 4 2 o 10.1912 11.0545 0.91 0.74586
-14 6 2 4 2 o 2128.3987 2299.1729 181.77 0.74574
6 7 7 4 2 o 4352.1616 4648.2729 182.05 0.74551
3 4 10 4 2 o 113.6329 119.6917 181.66 0.74529
14 6 2 4 2 o 3944.0852 4132.1147 1.55 0.74522
9 3 9 4 2 o 51.4548 53.5305 4.89 0.74512
-10 7 5 4 2 o 304.5221 314.1741 0.69 0.74501
1 10 0 4 2 o 31.6888 32.3837 182.86 0.74489
-7 2 10 4 2 o 444.1691 445.7448 4.56 0.74464
-12 4 7 4 2 o 14.5121 14.5496 187.77 0.74462
15 1 6 4 2 o 635.5134 632.1809 2.44 0.74451
10 7 5 4 2 o 1083.6016 1053.8058 3.88 0.74408
-12 2 8 4 2 o 43.2974 41.9755 177.87 0.74400
-2 1 11 4 2 o 652.0293 628.8556 183.21 0.74383
18 0 0 2 2 o 7015.8384 6731.9731 181.57 0.74356
-16 1 5 4 2 o 272.7131 261.6377 181.14 0.74355
2 1 11 4 2 o 155.6124 149.1052 4.31 0.74342
-10 2 9 4 2 o 131.5158 125.9770 3.23 0.74337
7 2 10 4 2 o 426.8361 408.8001 4.05 0.74334
16 8 4 48 1 o 6941.0688 6646.4282 183.03 0.74316
12 4 7 4 2 o 608.9128 583.2195 1.22 0.74306
0 10 1 4 2 o 443.8249 425.1628 359.89 0.74303
-9 6 7 4 2 o 242.5352 232.5845 2.19 0.74286
8 9 0 4 2 o 4839.4863 4644.3970 1.96 0.74276
-12 6 5 4 2 o 164.3536 157.9238 3.20 0.74263
-12 7 3 4 2 o 76.6230 73.7483 177.64 0.74245
-5 8 6 4 2 o 714.6583 687.8535 183.05 0.74245
-17 2 3 4 2 o 550.2983 529.9153 180.91 0.74240
-8 0 10 2 2 o 2387.3828 2301.1116 182.63 0.74229
12 2 8 4 2 o 3.9433 3.8032 164.78 0.74222
0 7 8 4 2 o 18.9925 18.3275 358.33 0.74215
16 1 5 4 2 o 566.9421 547.4286 183.26 0.74207
-3 0 11 2 2 o 2086.1951 2016.7711 182.72 0.74189
5 8 6 4 2 o 81.8605 79.1363 180.67 0.74189
-1 10 1 4 2 o 819.4587 792.1885 2.41 0.74189
1 10 1 4 2 o 343.5807 332.1847 6.33 0.74188
-13 3 7 4 2 o 412.1619 398.5332 2.36 0.74186
12 7 3 4 2 o 2366.6272 2289.3425 181.75 0.74178
10 2 9 4 2 o 2630.3940 2545.6936 2.62 0.74171
9 6 7 4 2 o 127.6180 123.5178 178.78 0.74169
12 6 5 4 2 o 228.2154 221.1161 5.32 0.74152
17 2 3 4 2 o 60.3367 58.4836 359.50 0.74146
2 10 0 4 2 o 81.9133 79.4008 185.48 0.74145
3 0 11 2 2 o 2640.1189 2562.5674 2.61 0.74129
0 9 5 4 2 o 56.7970 55.2250 184.23 0.74112
-1 7 8 4 2 o 146.5318 142.5332 184.53 0.74109
-6 3 10 4 2 o 884.5894 861.4188 1.82 0.74101
1 7 8 4 2 o 2251.9241 2195.1523 182.81 0.74094
-16 3 4 4 2 o 42.5370 41.4898 186.90 0.74091
-13 6 4 4 2 o 657.6828 641.4543 181.63 0.74091
8 0 10 2 2 o 3151.7395 3078.8875 2.49 0.74082
-14 1 7 4 2 o 25.7643 25.3485 180.44 0.74050
13 7 0 4 2 o 159.7225 157.2374 5.71 0.74048
-8 4 9 4 2 o 219.4135 217.6081 3.25 0.74022
13 3 7 4 2 o 97.8469 97.1313 357.73 0.74019
11 8 0 4 2 o 348.6158 346.3107 1.44 0.74016
-1 9 5 4 2 o 50.3690 50.2400 357.04 0.74003
13 6 4 4 2 o 752.5818 752.5544 182.82 0.73996
1 9 5 4 2 o 3252.9929 3254.1892 182.26 0.73994
6 3 10 4 2 o 1159.0587 1160.8198 1.62 0.73991
18 1 0 4 2 o 233.3000 233.7195 3.69 0.73990
13 11 7 48 1 o 16271.0234 16317.2471 1.62 0.73987
13 13 1 24 1 o 6907.6484 6927.2720 182.36 0.73987
17 5 5 24 1 o 9943.1855 9971.4326 182.07 0.73987
17 7 1 48 1 o 16351.8994 16398.3535 1.65 0.73987
-8 9 1 4 2 o 589.3515 591.1438 0.85 0.73986
16 3 4 4 2 o 4.3884 4.4200 346.75 0.73973
8 9 1 4 2 o 499.7972 503.6775 181.79 0.73971
-5 9 4 4 2 o 4.8404 4.8845 179.13 0.73967
5 9 4 4 2 o 133.5399 136.1934 183.09 0.73931
0 6 9 4 2 o 2043.7880 2092.6384 181.89 0.73914
-6 5 9 4 2 o 324.2288 333.0865 0.57 0.73896
8 4 9 4 2 o 180.4754 185.5723 181.82 0.73890
-17 3 2 4 2 o 1929.5168 1985.6217 1.82 0.73883
14 1 7 4 2 o 44.1694 45.5044 2.05 0.73871
-8 1 10 4 2 o 416.5097 429.2406 2.01 0.73865
-9 5 8 4 2 o 112.9033 116.3752 1.10 0.73856
-2 10 1 4 2 o 191.9320 197.8289 182.38 0.73851
2 10 1 4 2 o 571.7077 589.2247 1.10 0.73847
-9 8 4 4 2 o 1908.1639 1965.6454 1.67 0.73837
-15 5 3 4 2 o 1867.8798 1922.6006 181.29 0.73828
-3 1 11 4 2 o 82.3649 84.7523 184.46 0.73825
17 3 2 4 2 o 250.6144 257.7642 4.36 0.73822
-1 6 9 4 2 o 398.3412 408.9824 180.54 0.73810
6 5 9 4 2 o 698.8665 715.9315 0.77 0.73798
-4 4 10 4 2 o 76.0284 77.8729 189.34 0.73797
1 6 9 4 2 o 2149.7229 2200.1675 2.08 0.73793
-11 5 7 4 2 o 0.8058 0.8216 170.58 0.73778
-2 7 8 4 2 o 295.9740 301.7788 359.60 0.73778
9 8 4 4 2 o 712.9007 725.7039 180.43 0.73772
3 1 11 4 2 o 4.5526 4.6263 9.87 0.73765
-13 7 1 4 2 o 6.8323 6.9415 186.82 0.73765
-10 8 3 4 2 o 384.8456 389.9338 183.42 0.73756
2 7 8 4 2 o 590.0492 596.5771 1.05 0.73749
15 5 3 4 2 o 458.9210 463.6007 183.78 0.73746
13 7 1 4 2 o 52.4418 52.8917 1.75 0.73741
-11 8 1 4 2 o 14.9994 15.0818 192.80 0.73732
9 5 8 4 2 o 2.5776 2.5861 180.85 0.73725
4 4 10 4 2 o 1335.5028 1339.5284 2.43 0.73725
0 2 11 4 2 o 2755.7354 2761.5938 2.34 0.73722
8 1 10 4 2 o 7.3792 7.3885 175.19 0.73719
-18 1 1 4 2 o 181.3474 181.1152 3.07 0.73712
11 8 1 4 2 o 24.0453 24.0135 189.10 0.73712
10 8 3 4 2 o 1349.1877 1342.5056 182.79 0.73701
18 1 1 4 2 o 1046.7673 1033.7004 2.53 0.73679
-2 9 5 4 2 o 61.5029 60.5585 185.94 0.73671
2 9 5 4 2 o 333.9409 326.8367 179.51 0.73653
11 5 7 4 2 o 64.9104 63.2403 357.34 0.73639
-1 2 11 4 2 o 979.4643 949.0002 1.41 0.73620
-11 6 6 4 2 o 1033.0989 999.3260 181.78 0.73614
-16 4 3 4 2 o 762.0074 734.9325 182.12 0.73603
1 2 11 4 2 o 67.5933 65.1475 0.16 0.73600
3 10 0 4 2 o 35.7552 34.3300 184.05 0.73583
-15 2 6 4 2 o 2608.9961 2495.8127 182.57 0.73524
16 4 3 4 2 o 934.7989 894.8192 182.27 0.73517
11 6 6 4 2 o 120.8825 116.0918 181.80 0.73496
-2 6 9 4 2 o 463.5503 446.4389 183.56 0.73483
-7 6 8 4 2 o 1724.8804 1671.6564 182.40 0.73462
2 6 9 4 2 o 1.5934 1.5500 175.45 0.73451
12 10 10 24 1 o 2875.8291 2801.7153 4.26 0.73447
14 12 2 48 1 o 7410.1196 7219.1514 182.94 0.73447
18 4 2 48 1 o 8652.0283 8429.0547 2.63 0.73447
-11 0 9 2 2 o 808.9349 793.2207 3.12 0.73430
0 10 2 4 2 o 1285.1660 1265.9948 182.24 0.73420
-9 7 6 4 2 o 159.6505 158.6894 1.18 0.73400
15 2 6 4 2 o 1613.0952 1631.6633 2.16 0.73363
7 6 8 4 2 o 468.9303 474.5766 179.88 0.73362
-7 9 3 4 2 o 2349.7317 2409.1252 2.23 0.73335
-1 10 2 4 2 o 515.5486 534.6895 1.66 0.73311
1 10 2 4 2 o 388.6885 403.7979 0.88 0.73308
9 7 6 4 2 o 2145.1196 2233.0603 181.94 0.73303
-2 2 11 4 2 o 60.4317 63.0612 1.95 0.73298
7 9 3 4 2 o 476.7184 497.5602 3.28 0.73298
-3 10 1 4 2 o 1884.7205 1968.8269 181.76 0.73296
3 10 1 4 2 o 703.2506 736.4630 1.81 0.73291
-17 1 4 4 2 o 39.7584 41.7564 3.41 0.73284
-16 2 5 4 2 o 1154.7723 1219.9615 3.48 0.73272
2 2 11 4 2 o 388.7825 413.0768 4.30 0.73259
11 0 9 2 2 o 316.6957 337.2537 2.84 0.73254
-3 7 8 4 2 o 354.9341 381.9962 3.82 0.73231
-18 0 2 2 2 o 18.2987 19.8333 181.55 0.73215
0 8 7 4 2 o 768.6130 835.9348 0.73 0.73208
3 7 8 4 2 o 162.2516 178.1053 183.97 0.73188
-7 7 7 4 2 o 9.1927 10.1667 357.00 0.73172
17 1 4 4 2 o 198.6216 220.5446 1.49 0.73164
18 0 2 2 2 o 1190.3264 1329.1366 183.37 0.73152
16 2 5 4 2 o 981.1193 1106.0605 1.43 0.73130
13 13 3 24 1 o 338.0778 381.2749 187.97 0.73129
15 11 1 48 1 o 11619.6523 13104.3281 181.75 0.73129
17 7 3 48 1 o 268.0367 302.2845 188.09 0.73129
-3 9 5 4 2 o 1740.2026 1966.7843 2.09 0.73124
-8 9 2 4 2 o 2379.8940 2692.3936 182.07 0.73121
-14 6 3 4 2 o 625.9179 709.4333 1.33 0.73116
-8 8 5 4 2 o 277.4460 314.6707 183.03 0.73115
-1 8 7 4 2 o 1837.6315 2091.4744 1.42 0.73105
3 9 5 4 2 o 1506.7473 1719.2631 181.86 0.73097
8 9 2 4 2 o 98.5356 112.5777 3.80 0.73093
1 8 7 4 2 o 39.8489 45.5334 7.27 0.73092
7 7 7 4 2 o 4.6204 5.2895 3.49 0.73086
-11 1 9 4 2 o 669.3575 767.8528 2.82 0.73077
-4 1 11 4 2 o 123.8810 142.5486 183.45 0.73061
8 8 5 4 2 o 610.5107 703.8206 3.54 0.73044
14 6 3 4 2 o 3.5776 4.1249 183.84 0.73042
-6 8 6 4 2 o 25.8782 29.8468 9.99 0.73025
4 1 11 4 2 o 396.8477 455.6224 3.51 0.72984
-2 10 2 4 2 o 104.4040 119.9023 4.76 0.72985
-14 2 7 4 2 o 1555.7273 1784.4744 2.95 0.72979
2 10 2 4 2 o 26.0454 29.8664 199.79 0.72978
16 5 0 4 2 o 298.7453 341.5000 3.54 0.72966
6 8 6 4 2 o 134.1287 153.0880 4.16 0.72961
-3 6 9 4 2 o 2062.1523 2338.4041 181.92 0.72944
18 2 0 4 2 o 162.9219 182.8883 2.53 0.72922
-13 7 2 4 2 o 500.5139 558.8662 181.89 0.72912
11 1 9 4 2 o 804.8905 894.6284 3.17 0.72903
3 6 9 4 2 o 1356.9738 1502.1718 2.05 0.72896
-11 8 2 4 2 o 336.6074 368.7359 3.83 0.72878
13 7 2 4 2 o 1300.0472 1414.2758 3.37 0.72866
-18 1 2 4 2 o 1164.6643 1266.2487 182.83 0.72865
11 8 2 4 2 o 668.9077 717.0793 3.63 0.72840
-5 4 10 4 2 o 163.6980 173.3446 184.17 0.72816
4 10 0 4 2 o 470.9422 498.6631 3.28 0.72816
14 2 7 4 2 o 2453.5823 2586.7708 182.54 0.72808
18 1 2 4 2 o 133.8067 140.6574 182.57 0.72802
-8 2 10 4 2 o 5.8286 6.1252 11.62 0.72802
-2 8 7 4 2 o 2782.2097 2898.6812 2.17 0.72786
-3 2 11 4 2 o 1044.3665 1074.6409 1.18 0.72764
2 8 7 4 2 o 1671.5902 1717.3444 182.53 0.72762
-6 9 4 4 2 o 2357.4690 2417.8894 182.35 0.72759
5 4 10 4 2 o 422.2685 425.8120 183.10 0.72729
6 9 4 4 2 o 1264.8309 1267.0576 183.28 0.72717
3 2 11 4 2 o 1090.0691 1086.6934 181.26 0.72707
-13 1 8 4 2 o 1.2918 1.2857 186.02 0.72703
-16 5 1 4 2 o 37.8069 37.5436 182.75 0.72698
-7 3 10 4 2 o 1281.6376 1262.4666 2.29 0.72676
16 5 1 4 2 o 245.4322 241.3637 180.96 0.72670
8 2 10 4 2 o 359.9763 353.3026 182.12 0.72663
-11 4 8 4 2 o 21.0518 20.6452 4.99 0.72660
-18 2 1 4 2 o 1707.2242 1672.6768 2.73 0.72656
18 2 1 4 2 o 73.6340 71.7027 182.27 0.72625
-12 3 8 4 2 o 55.0459 53.5227 185.08 0.72616
12 12 8 24 1 o 11118.8545 10793.8223 2.45 0.72608
-10 3 9 4 2 o 2391.0513 2294.2271 182.60 0.72558
7 3 10 4 2 o 233.8298 224.1633 185.46 0.72555
-4 10 1 4 2 o 449.9286 429.3260 180.97 0.72539
17 4 0 4 2 o 204.3466 194.5967 180.80 0.72533
4 10 1 4 2 o 101.2025 96.3572 3.12 0.72532
13 1 8 4 2 o 120.1711 114.0818 186.44 0.72523
11 4 8 4 2 o 101.9738 96.2926 4.20 0.72508
15 6 0 4 2 o 1382.9537 1299.6018 2.42 0.72494
-4 7 8 4 2 o 398.3310 372.8632 181.00 0.72482
-7 5 9 4 2 o 4285.1821 4010.6670 2.24 0.72482
-14 4 6 4 2 o 33.6703 31.4328 7.48 0.72474
-17 3 3 4 2 o 91.8476 85.5576 4.63 0.72467
12 3 8 4 2 o 15.1066 14.0010 182.31 0.72451
-5 0 11 2 2 o 35.4958 32.8845 0.71 0.72449
-3 10 2 4 2 o 0.0785 0.0727 104.69 0.72450
-15 4 5 4 2 o 906.2088 838.4207 181.72 0.72444
-14 5 5 4 2 o 347.3192 321.2739 0.02 0.72444
3 10 2 4 2 o 5.0251 4.6439 351.88 0.72440
4 7 8 4 2 o 230.9095 212.7692 179.39 0.72427
9 9 0 4 2 o 31.9580 29.3484 182.74 0.72405
10 3 9 4 2 o 33.9450 31.1669 4.17 0.72403
17 3 3 4 2 o 82.6504 75.8364 176.42 0.72380
-4 9 5 4 2 o 484.3941 444.5375 0.10 0.72376
7 5 9 4 2 o 65.9812 60.5596 4.58 0.72374
5 0 11 2 2 o 2340.4829 2152.6802 2.11 0.72355
0 5 10 4 2 o 2848.0598 2621.8350 2.57 0.72350
4 9 5 4 2 o 127.4228 117.5017 4.45 0.72341
14 4 6 4 2 o 28.4109 26.2727 185.18 0.72330
14 5 5 4 2 o 38.9985 36.1276 2.35 0.72324
15 4 5 4 2 o 1569.4369 1457.3979 2.88 0.72316
15 9 7 48 1 o 6589.2104 6152.2959 2.26 0.72300
15 11 3 48 1 o 3182.2954 2971.2852 182.80 0.72300
-17 4 1 4 2 o 2386.3315 2255.1118 182.24 0.72270
-13 5 6 4 2 o 229.8191 218.0538 179.92 0.72261
-3 8 7 4 2 o 254.6954 241.7874 181.08 0.72260
-1 5 10 4 2 o 96.7396 92.1074 0.24 0.72253
-17 2 4 4 2 o 1841.8767 1758.8807 182.84 0.72246
-12 7 4 4 2 o 319.9495 305.4597 179.85 0.72247
17 4 1 4 2 o 5529.7842 5291.6333 181.68 0.72241
1 5 10 4 2 o 207.7247 199.2386 1.24 0.72236
-15 6 1 4 2 o 6.5272 6.2773 25.42 0.72230
3 8 7 4 2 o 43.4546 41.8888 0.16 0.72224
-10 6 7 4 2 o 1889.0092 1831.9186 1.59 0.72209
15 6 1 4 2 o 6.1392 5.9638 180.22 0.72204
-4 6 9 4 2 o 56.6760 55.0451 1.55 0.72205
14 12 4 48 1 o 87.4451 85.1141 0.65 0.72199
16 8 6 48 1 o 5044.2183 4909.7607 0.65 0.72199
18 4 4 24 1 o 7.3235 7.1283 180.65 0.72199
-11 7 5 4 2 o 1.2772 1.2451 191.74 0.72194
-9 4 9 4 2 o 2935.5166 2876.9114 182.16 0.72177
12 7 4 4 2 o 118.9747 116.9468 2.20 0.72165
4 6 9 4 2 o 273.3748 269.7791 4.72 0.72143
-9 9 1 4 2 o 1626.6263 1606.4828 2.30 0.72137
17 2 4 4 2 o 3021.0037 2985.2825 182.36 0.72131
13 5 6 4 2 o 273.6837 270.4903 180.44 0.72128
9 9 1 4 2 o 887.8436 877.7648 183.71 0.72122
-5 1 11 4 2 o 2208.1772 2183.2195 182.38 0.72110
11 7 5 4 2 o 287.5332 284.1567 181.30 0.72101
10 6 7 4 2 o 576.3896 569.0324 182.94 0.72090
-11 2 9 4 2 o 225.5157 220.5187 181.68 0.72048
9 4 9 4 2 o 1656.8436 1615.5457 1.94 0.72040
-4 2 11 4 2 o 483.6687 470.3219 184.57 0.72032
-9 1 10 4 2 o 3256.6089 3166.3284 181.56 0.72032
5 1 11 4 2 o 578.5032 558.9942 183.20 0.72017
0 10 3 4 2 o 0.4913 0.4743 324.17 0.72015
0 3 11 4 2 o 2019.9865 1923.3506 1.25 0.71986
4 2 11 4 2 o 392.3435 368.6580 182.13 0.71958
-2 5 10 4 2 o 17.6298 16.4833 14.41 0.71948
2 5 10 4 2 o 139.5465 128.6199 3.93 0.71914
-1 10 3 4 2 o 6.7937 6.2613 346.81 0.71914
1 10 3 4 2 o 215.5442 198.2896 5.56 0.71909
-1 3 11 4 2 o 510.3218 466.8820 1.66 0.71891
-16 5 2 4 2 o 227.0705 207.3746 3.33 0.71884
11 2 9 4 2 o 283.7017 258.9452 181.16 0.71881
9 1 10 4 2 o 2787.2581 2543.7317 1.60 0.71880
1 3 11 4 2 o 44.4218 40.4808 174.62 0.71872
-15 5 4 4 2 o 28.9713 26.3737 1.80 0.71865
5 10 0 4 2 o 0.0549 0.0500 224.96 0.71865
-8 6 8 4 2 o 12.2974 11.1930 187.38 0.71863
-18 2 2 4 2 o 0.2040 0.1855 181.70 0.71844
16 5 2 4 2 o 1913.8561 1742.6863 3.15 0.71830
-10 5 8 4 2 o 335.5039 306.3173 181.75 0.71815
-15 3 6 4 2 o 54.1956 49.6604 358.73 0.71801
14 10 8 48 1 o 2148.8247 1972.1268 4.62 0.71796
18 6 0 24 1 o 3787.6709 3476.2107 3.58 0.71796
16 10 2 48 1 o 2517.2109 2310.2207 184.79 0.71796
-10 8 4 4 2 o 276.5442 254.0159 1.89 0.71794
18 2 2 4 2 o 716.0394 660.1398 1.45 0.71784
15 5 4 4 2 o 364.9295 339.5361 181.10 0.71764
8 6 8 4 2 o 346.4875 323.7669 3.82 0.71756
-13 4 7 4 2 o 39.9097 37.5291 353.31 0.71744
-8 9 3 4 2 o 39.8626 37.5789 7.27 0.71740
10 8 4 4 2 o 463.4546 440.2744 182.60 0.71727
-4 10 2 4 2 o 190.1814 181.4313 8.26 0.71720
4 10 2 4 2 o 21.7945 20.9637 186.36 0.71707
8 9 3 4 2 o 924.3772 892.8706 182.00 0.71700
-13 2 8 4 2 o 1037.6704 1009.0737 183.74 0.71689
10 5 8 4 2 o 1660.0530 1622.2207 3.01 0.71681
-6 4 10 4 2 o 52.8277 52.0487 1.52 0.71667
-16 4 4 4 2 o 188.9373 187.1465 178.84 0.71658
-7 8 6 4 2 o 2.7774 2.7540 21.76 0.71656
15 3 6 4 2 o 228.4427 227.1669 185.46 0.71651
-2 10 3 4 2 o 3.6945 3.7552 353.04 0.71607
-5 10 1 4 2 o 319.1299 325.3411 186.12 0.71600
-16 0 6 2 2 o 151.6217 154.7589 5.78 0.71597
2 10 3 4 2 o 53.6928 54.8082 181.79 0.71597
13 4 7 4 2 o 8.1886 8.3715 201.71 0.71593
-2 3 11 4 2 o 1995.0027 2041.4783 2.69 0.71591
5 10 1 4 2 o 1253.4127 1282.2365 182.40 0.71592
-8 7 7 4 2 o 6.2604 6.4060 352.25 0.71591
7 8 6 4 2 o 486.1312 498.3063 184.38 0.71587
6 4 10 4 2 o 48.2869 49.8600 184.42 0.71568
-16 3 5 4 2 o 24.4407 25.2552 176.66 0.71566
-13 6 5 4 2 o 498.7900 515.8398 3.93 0.71564
2 3 11 4 2 o 710.1634 737.0699 182.94 0.71554
16 4 4 4 2 o 16.4597 17.0984 344.20 0.71552
-5 7 8 4 2 o 1911.8190 1987.0179 2.79 0.71551
-13 7 3 4 2 o 35.9361 37.4077 182.27 0.71547
12 8 0 4 2 o 1225.3770 1277.2515 1.82 0.71543
-4 8 7 4 2 o 1229.7891 1283.5667 2.55 0.71539
13 2 8 4 2 o 1078.3608 1134.9425 1.69 0.71517
-11 8 3 4 2 o 83.3950 87.8806 182.19 0.71513
-18 1 3 4 2 o 70.3858 74.3493 357.22 0.71507
11 11 11 8 1 o 30929.1602 32760.4297 1.29 0.71499
13 13 5 24 1 o 1720.7430 1822.6257 177.24 0.71499
17 7 5 48 1 o 812.6453 860.7608 185.18 0.71499
19 1 1 24 1 o 11584.1143 12269.9922 181.86 0.71499
8 7 7 4 2 o 225.7709 239.2013 182.84 0.71498
4 8 7 4 2 o 2177.2642 2311.1079 182.18 0.71493
5 7 8 4 2 o 645.3594 687.0690 2.94 0.71485
13 7 3 4 2 o 53.0982 56.5797 359.12 0.71482
-17 4 2 4 2 o 928.6587 993.3925 1.98 0.71471
11 8 3 4 2 o 1329.7604 1428.1418 180.54 0.71459
13 6 5 4 2 o 672.4920 722.7755 181.09 0.71456
-5 9 5 4 2 o 2883.7971 3109.9873 2.17 0.71446
-3 5 10 4 2 o 244.2940 263.8076 359.63 0.71442
16 0 6 2 2 o 456.3912 493.3334 5.31 0.71438
16 3 5 4 2 o 1078.8397 1167.7579 3.30 0.71434
-15 6 2 4 2 o 461.4561 500.1178 180.98 0.71430
18 1 3 4 2 o 616.3531 670.3848 2.14 0.71418
17 4 2 4 2 o 508.9519 554.0312 2.34 0.71415
5 9 5 4 2 o 4.7999 5.2401 18.37 0.71405
-7 9 4 4 2 o 241.6250 263.8804 182.95 0.71403
18 6 2 48 1 o 683.7339 747.2553 0.50 0.71401
-10 7 6 4 2 o 134.7450 147.5695 1.79 0.71393
3 5 10 4 2 o 141.8646 155.4082 179.33 0.71392
15 6 2 4 2 o 834.0764 916.6753 2.65 0.71380
7 9 4 4 2 o 67.3261 74.4609 2.86 0.71357
-9 9 2 4 2 o 17.9928 20.0248 189.05 0.71335
-12 5 7 4 2 o 84.6181 94.2278 359.26 0.71333
-9 8 5 4 2 o 6.1873 6.8932 352.60 0.71332
9 9 2 4 2 o 0.2639 0.2965 46.69 0.71306
-15 0 7 2 2 o 1444.9515 1629.1017 181.89 0.71296
10 7 6 4 2 o 39.6158 44.6880 181.66 0.71295
-14 3 7 4 2 o 123.3742 139.2219 180.28 0.71294
-12 8 1 4 2 o 928.0629 1050.2036 182.76 0.71287
-5 6 9 4 2 o 1128.5973 1278.2612 182.30 0.71285
-16 1 6 4 2 o 26.4011 30.0971 348.77 0.71270
12 8 1 4 2 o 116.1179 132.5264 181.29 0.71267
9 8 5 4 2 o 881.0894 1009.9471 1.95 0.71258
18 3 0 4 2 o 160.1479 185.2891 2.24 0.71240
5 6 9 4 2 o 304.9505 358.7097 359.79 0.71211
-14 6 4 4 2 o 544.4244 641.8763 183.56 0.71207
12 5 7 4 2 o 60.7746 72.1075 182.09 0.71196
-12 6 6 4 2 o 1541.8510 1840.8594 182.33 0.71185
14 7 0 4 2 o 215.6426 259.9654 359.64 0.71165
-17 0 5 2 2 o 480.7835 580.8146 183.44 0.71161
14 3 7 4 2 o 10.4110 12.7122 185.26 0.71134
-8 3 10 4 2 o 2.7406 3.3524 7.60 0.71128
15 0 7 2 2 o 73.5466 90.0532 355.83 0.71125
-5 2 11 4 2 o 7.9508 9.7476 180.76 0.71120
14 6 4 4 2 o 672.2178 825.0403 3.10 0.71116
16 1 6 4 2 o 730.5594 897.1922 180.16 0.71113
-3 10 3 4 2 o 2728.3826 3356.7788 182.24 0.71102
-3 3 11 4 2 o 103.7816 127.7751 182.25 0.71093
3 10 3 4 2 o 2713.2390 3340.5723 2.19 0.71088
12 6 6 4 2 o 480.1513 589.3538 182.75 0.71068
-9 2 10 4 2 o 28.2667 34.3526 183.96 0.71045
0 9 6 4 2 o 593.9783 720.5896 1.83 0.71043
3 3 11 4 2 o 84.8690 102.7639 1.74 0.71040
5 2 11 4 2 o 262.8763 316.3184 181.74 0.71031
17 0 5 2 2 o 35.0556 41.9027 190.77 0.71023
8 3 10 4 2 o 1.7748 2.0708 5.64 0.70999
-6 1 11 4 2 o 72.5589 84.2987 4.46 0.70995
-18 3 1 4 2 o 2134.8379 2472.9417 181.44 0.70992
-15 1 7 4 2 o 2393.0376 2711.3638 1.85 0.70973
18 3 1 4 2 o 2354.8850 2637.1711 182.37 0.70963
-1 9 6 4 2 o 134.8389 148.3052 3.89 0.70947
-8 5 9 4 2 o 1.0846 1.1901 355.35 0.70945
1 9 6 4 2 o 4.8199 5.2431 169.79 0.70938
-14 7 1 4 2 o 719.5905 763.8655 2.11 0.70915
9 2 10 4 2 o 340.6271 356.4896 182.64 0.70900
14 7 1 4 2 o 120.8313 125.6052 185.33 0.70892
6 1 11 4 2 o 1.0494 1.0870 168.05 0.70888
-17 1 5 4 2 o 65.0026 65.1840 7.65 0.70839
[truncated: 124,485 more chars]
